# Supplementary material for: Deep, multi-stage transcriptome of the schistosomiasis vector Biomphalaria glabrata provides platform for understanding molluscan disease-related pathways
Source: BMC Infect Dis. 2016 Oct 28;16:618. doi: 10.1186/s12879-016-1944-x (PMC5084317; doi:10.1186/s12879-016-1944-x)
Supplement: Additional file 2: — Annotations of transcriptome. (GZ 1986 kb) [file 12879_2016_1944_MOESM2_ESM.gz]

Archive with 1 entries (1 files):
- SupplementaryFile2.annot
