# Supplementary material for: Deep, multi-stage transcriptome of the schistosomiasis vector Biomphalaria glabrata provides platform for understanding molluscan disease-related pathways
Source: BMC Infect Dis. 2016 Oct 28;16:618. doi: 10.1186/s12879-016-1944-x (PMC5084317; doi:10.1186/s12879-016-1944-x)
Supplement: Additional file 2: — Annotations of transcriptome. (GZ 1986 kb) [file 12879_2016_1944_MOESM2_ESM.gz › SupplementaryFile2.annot]

comp53173_c0_seq1	GO:0004553	endo- -beta-glucanase
comp53173_c0_seq1	GO:0005975
comp53173_c0_seq1	EC:3.2.1.0
comp53183_c0_seq1	GO:0033764	d-beta-hydroxybutyrate mitochondrial-like
comp53183_c0_seq1	GO:0008152
comp53183_c0_seq2	GO:0033764	d-beta-hydroxybutyrate mitochondrial-like
comp53183_c0_seq2	GO:0008152
comp53183_c0_seq5	GO:0033764	d-beta-hydroxybutyrate mitochondrial-like
comp53183_c0_seq5	GO:0008152
comp53183_c0_seq3	GO:0033764	d-beta-hydroxybutyrate mitochondrial-like
comp53183_c0_seq3	GO:0008152
comp53183_c0_seq4	GO:0033764	d-beta-hydroxybutyrate mitochondrial-like
comp53183_c0_seq4	GO:0008152
comp53183_c0_seq6	GO:0033764	d-beta-hydroxybutyrate mitochondrial-like
comp53183_c0_seq6	GO:0008152
comp53211_c0_seq1	GO:0033007	tyrosine-protein kinase fer-like
comp53211_c0_seq1	GO:0042058
comp53211_c0_seq1	GO:0000790
comp53211_c0_seq1	GO:0030838
comp53211_c0_seq1	GO:0034614
comp53211_c0_seq1	GO:0001932
comp53211_c0_seq1	GO:0005154
comp53211_c0_seq1	GO:0008289
comp53211_c0_seq1	GO:0035426
comp53211_c0_seq1	GO:0031532
comp53211_c0_seq1	GO:0036006
comp53211_c0_seq1	GO:0030027
comp53211_c0_seq1	GO:0015629
comp53211_c0_seq1	GO:0048008
comp53211_c0_seq1	GO:0030054
comp53211_c0_seq1	GO:0044331
comp53211_c0_seq1	GO:0010762
comp53211_c0_seq1	GO:0034446
comp53211_c0_seq1	GO:0006935
comp53211_c0_seq1	GO:0031234
comp53211_c0_seq1	GO:0000226
comp53211_c0_seq1	GO:0008157
comp53211_c0_seq1	GO:0070102
comp53211_c0_seq1	GO:0010591
comp53211_c0_seq1	GO:0038028
comp53211_c0_seq1	GO:0051092
comp53211_c0_seq1	GO:0000278
comp53211_c0_seq1	GO:0030335
comp53211_c0_seq1	GO:0036119
comp53211_c0_seq1	GO:0038095
comp53211_c0_seq1	GO:0008283
comp53211_c0_seq1	GO:0046777
comp53211_c0_seq1	GO:0038109
comp53211_c0_seq1	GO:0050904
comp53211_c0_seq1	GO:0004715
comp53211_c0_seq1	GO:0044444
comp53211_c0_seq1	GO:0042503
comp53211_c0_seq1	GO:0015630
comp53211_c0_seq1	GO:0032496
comp53211_c0_seq1	EC:2.7.10.2
comp53234_c0_seq1	GO:0005875	xanthine dehydrogenase
comp53234_c0_seq1	GO:0008340
comp53234_c0_seq1	GO:0048072
comp53234_c0_seq1	GO:0051537
comp53234_c0_seq1	GO:0005777
comp53234_c0_seq1	GO:0046872
comp53234_c0_seq1	GO:0016614
comp53234_c0_seq1	GO:0006568
comp53234_c0_seq1	GO:0006206
comp53234_c0_seq1	GO:0006650
comp53234_c0_seq1	GO:0004854
comp53234_c0_seq1	GO:0043546
comp53234_c0_seq1	GO:0050660
comp53234_c0_seq1	GO:0006525
comp53234_c0_seq1	GO:0009115
comp53234_c0_seq1	EC:1.17.1.4
comp53243_c0_seq1	GO:0009987	cocaine esterase-like
comp53243_c0_seq1	GO:0048856
comp53243_c0_seq1	GO:0045202
comp53243_c0_seq1	GO:0032501
comp53243_c0_seq1	GO:0005515
comp53243_c0_seq1	GO:0016043
comp53243_c0_seq1	GO:0044464
comp53243_c0_seq1	GO:0016020
comp53235_c0_seq1	GO:0043065	serine threonine-protein kinase pak 2
comp53235_c0_seq1	GO:0060244
comp53235_c0_seq1	GO:0033138
comp53235_c0_seq1	GO:0016032
comp53235_c0_seq1	GO:0005080
comp53235_c0_seq1	GO:0006357
comp53235_c0_seq1	GO:0043005
comp53235_c0_seq1	GO:0035407
comp53235_c0_seq1	GO:0007411
comp53235_c0_seq1	GO:0030496
comp53235_c0_seq1	GO:0031532
comp53235_c0_seq1	GO:2001271
comp53235_c0_seq1	GO:0031295
comp53235_c0_seq1	GO:0005829
comp53235_c0_seq1	GO:0015629
comp53235_c0_seq1	GO:0006921
comp53235_c0_seq1	GO:0050690
comp53235_c0_seq1	GO:0035402
comp53235_c0_seq1	GO:0042060
comp53235_c0_seq1	GO:0006469
comp53235_c0_seq1	GO:0005886
comp53235_c0_seq1	GO:0051496
comp53235_c0_seq1	GO:0050681
comp53235_c0_seq1	GO:0005911
comp53235_c0_seq1	GO:0032154
comp53235_c0_seq1	GO:0017049
comp53235_c0_seq1	GO:0033148
comp53235_c0_seq1	GO:0042802
comp53235_c0_seq1	GO:0005794
comp53235_c0_seq1	GO:0042393
comp53235_c0_seq1	GO:0007257
comp53235_c0_seq1	GO:0003682
comp53235_c0_seq1	GO:0030374
comp53235_c0_seq1	GO:0061098
comp53235_c0_seq1	GO:0050852
comp53235_c0_seq1	GO:2000145
comp53235_c0_seq1	GO:0046777
comp53235_c0_seq1	GO:2001238
comp53235_c0_seq1	GO:0005518
comp53235_c0_seq1	GO:0010631
comp53235_c0_seq1	GO:0048754
comp53235_c0_seq1	GO:0043066
comp53235_c0_seq1	GO:0030296
comp53235_c0_seq1	GO:0001726
comp53235_c0_seq1	GO:0005768
comp53235_c0_seq1	GO:0042826
comp53235_c0_seq1	GO:0048365
comp53235_c0_seq1	GO:0000785
comp53235_c0_seq1	GO:0005667
comp53235_c0_seq1	GO:0045941
comp53235_c0_seq1	GO:0005581
comp53235_c0_seq1	GO:0000118
comp53243_c0_seq2	GO:0009987	cocaine esterase-like
comp53243_c0_seq2	GO:0048856
comp53243_c0_seq2	GO:0045202
comp53243_c0_seq2	GO:0032501
comp53243_c0_seq2	GO:0005515
comp53243_c0_seq2	GO:0016043
comp53243_c0_seq2	GO:0044464
comp53243_c0_seq2	GO:0016020
comp53244_c0_seq1	GO:0072273	lim homeobox 1
comp53244_c0_seq1	GO:0035846
comp53244_c0_seq1	GO:0060059
comp53244_c0_seq1	GO:0045892
comp53244_c0_seq1	GO:0001705
comp53244_c0_seq1	GO:2000768
comp53244_c0_seq1	GO:0039003
comp53244_c0_seq1	GO:0040019
comp53244_c0_seq1	GO:0072049
comp53244_c0_seq1	GO:0046872
comp53244_c0_seq1	GO:0032525
comp53244_c0_seq1	GO:0035565
comp53244_c0_seq1	GO:0009791
comp53244_c0_seq1	GO:0061205
comp53244_c0_seq1	GO:0001071
comp53244_c0_seq1	GO:0030903
comp53244_c0_seq1	GO:0021527
comp53244_c0_seq1	GO:0042074
comp53244_c0_seq1	GO:0090190
comp53244_c0_seq1	GO:0007517
comp53244_c0_seq1	GO:0045944
comp53244_c0_seq1	GO:0060067
comp53244_c0_seq1	GO:0060068
comp53244_c0_seq1	GO:2000543
comp53244_c0_seq1	GO:0072077
comp53244_c0_seq1	GO:0005515
comp53244_c0_seq1	GO:0035849
comp53244_c0_seq1	GO:0005667
comp53244_c0_seq1	GO:0001706
comp53244_c0_seq1	GO:0048703
comp53244_c0_seq1	GO:0009953
comp53244_c0_seq1	GO:0035847
comp53244_c0_seq1	GO:0021871
comp53244_c0_seq1	GO:0043565
comp53244_c0_seq1	GO:0072050
comp53244_c0_seq1	GO:0008045
comp53244_c0_seq1	GO:0039020
comp53244_c0_seq1	GO:0090009
comp53244_c0_seq1	GO:0021937
comp53244_c0_seq1	GO:2000744
comp53244_c0_seq1	GO:0001764
comp53244_c0_seq1	GO:0021702
comp53244_c0_seq1	GO:0035852
comp53266_c0_seq1	GO:0048856	sodium potassium-transporting atpase subunit beta-2
comp53266_c0_seq1	GO:0045927
comp53266_c0_seq1	GO:0007275
comp53269_c0_seq1	GO:0005768	vacuolar protein sorting-associated protein 35
comp53269_c0_seq1	GO:0006624
comp53269_c0_seq1	GO:0005515
comp53269_c0_seq1	GO:0016021
comp53269_c0_seq1	GO:0005829
comp53269_c0_seq1	GO:0015031
comp53269_c0_seq2	GO:0005768	vacuolar protein sorting-associated protein 35
comp53269_c0_seq2	GO:0006624
comp53269_c0_seq2	GO:0005515
comp53269_c0_seq2	GO:0042147
comp53269_c0_seq2	GO:0008219
comp53269_c0_seq2	GO:0016021
comp53269_c0_seq2	GO:0005829
comp53269_c0_seq2	GO:0015031
comp53270_c1_seq1	GO:0005515	fibulin-5 precursor
comp53270_c1_seq1	GO:0034613
comp53270_c1_seq1	GO:0050794
comp53270_c1_seq1	GO:0031012
comp53270_c1_seq1	GO:0005576
comp53270_c1_seq1	GO:0030198
comp53270_c1_seq1	GO:0006950
comp53268_c0_seq1	GO:0008017	calponin-like protein
comp53268_c0_seq1	GO:0032780
comp53268_c0_seq1	GO:0043025
comp53268_c0_seq1	GO:0014069
comp53268_c0_seq1	GO:0045298
comp53287_c0_seq1	GO:0006511	cullin 4b
comp53287_c0_seq1	GO:0006281
comp53287_c0_seq1	GO:0031625
comp53287_c0_seq1	GO:0045750
comp53287_c0_seq1	GO:0031465
comp53287_c0_seq1	GO:0045732
comp53287_c0_seq1	GO:0016567
comp53287_c0_seq1	GO:0005634
comp53278_c1_seq1	GO:0016887	atp-binding sub-family f member 3
comp53278_c1_seq1	GO:0006200
comp53278_c1_seq1	GO:0005524
comp53278_c1_seq1	GO:0009615
comp53278_c1_seq1	EC:3.6.1.3
comp53301_c0_seq1	GO:0005829	exosome component 5
comp53301_c0_seq1	GO:0000178
comp53301_c0_seq1	GO:0005515
comp53301_c0_seq1	GO:0035327
comp53301_c0_seq1	GO:0010467
comp53301_c0_seq1	GO:0051607
comp53301_c0_seq1	GO:0045006
comp53301_c0_seq1	GO:0004532
comp53301_c0_seq1	GO:0005634
comp53301_c0_seq1	GO:0043928
comp53301_c0_seq1	GO:0051252
comp53339_c0_seq1	GO:0005789	endoplasmic reticulum resident protein 44
comp53339_c0_seq1	GO:0006457
comp53339_c0_seq1	GO:0005788
comp53339_c0_seq1	GO:0009100
comp53339_c0_seq1	GO:0045454
comp53339_c0_seq1	GO:0005515
comp53339_c0_seq1	GO:0005793
comp53339_c0_seq1	GO:0006986
comp53339_c0_seq1	GO:0003756
comp53339_c0_seq1	EC:5.3.4.1
comp53340_c0_seq1	GO:0033962	ccr4 carbon catabolite repression 4-like ( cerevisiae)
comp53340_c0_seq1	GO:0000290
comp53340_c0_seq1	GO:0005515
comp53340_c0_seq1	GO:0000932
comp53340_c0_seq3	GO:0033962	ccr4 carbon catabolite repression 4-like ( cerevisiae)
comp53340_c0_seq3	GO:0000290
comp53340_c0_seq3	GO:0005515
comp53340_c0_seq3	GO:0000932
comp53340_c0_seq2	GO:0033962	ccr4 carbon catabolite repression 4-like ( cerevisiae)
comp53340_c0_seq2	GO:0000290
comp53340_c0_seq2	GO:0005515
comp53340_c0_seq2	GO:0000932
comp53384_c0_seq1	GO:0005515	isochorismatase domain-containing protein mitochondrial precursor
comp53384_c0_seq1	GO:0016787
comp53384_c0_seq1	GO:0031648
comp53384_c0_seq1	GO:0005634
comp53384_c0_seq1	GO:0005739
comp53386_c0_seq1	GO:0044428	gem-associated protein 6-like
comp53403_c0_seq1	GO:0007274	high affinity choline transporter 1
comp53403_c0_seq1	GO:0016021
comp53403_c0_seq1	GO:0015871
comp53403_c0_seq1	GO:0007271
comp53403_c0_seq1	GO:0005307
comp53403_c0_seq1	GO:0007269
comp53403_c0_seq1	GO:0005515
comp53403_c0_seq1	GO:0043025
comp53403_c0_seq1	GO:0071436
comp53403_c0_seq1	GO:0033265
comp53403_c0_seq1	GO:0005886
comp53403_c0_seq1	GO:0008292
comp53403_c0_seq2	GO:0007274	high affinity choline transporter 1
comp53403_c0_seq2	GO:0016021
comp53403_c0_seq2	GO:0015871
comp53403_c0_seq2	GO:0007271
comp53403_c0_seq2	GO:0005307
comp53403_c0_seq2	GO:0007269
comp53403_c0_seq2	GO:0005515
comp53403_c0_seq2	GO:0043025
comp53403_c0_seq2	GO:0071436
comp53403_c0_seq2	GO:0033265
comp53403_c0_seq2	GO:0005886
comp53403_c0_seq2	GO:0008292
comp53416_c0_seq1	GO:0008195	lipid phosphate phosphohydrolase 1
comp53416_c0_seq1	GO:0016311
comp53416_c0_seq1	GO:0005624
comp53416_c0_seq1	GO:0030518
comp53416_c0_seq1	GO:0005886
comp53416_c0_seq1	GO:0006687
comp53416_c0_seq1	GO:0009395
comp53416_c0_seq1	GO:0046486
comp53416_c0_seq1	EC:3.1.3.4
comp53425_c0_seq1	GO:0008195	lipid phosphate phosphohydrolase 1
comp53425_c0_seq1	GO:0016311
comp53425_c0_seq1	GO:0005624
comp53425_c0_seq1	GO:0030518
comp53425_c0_seq1	GO:0005886
comp53425_c0_seq1	GO:0006687
comp53425_c0_seq1	GO:0009395
comp53425_c0_seq1	GO:0046486
comp53425_c0_seq1	EC:3.1.3.4
comp53437_c0_seq1	GO:0035145	protein casc3-like
comp53437_c0_seq1	GO:0005829
comp53437_c0_seq1	GO:0003723
comp53437_c0_seq1	GO:0006417
comp53437_c0_seq1	GO:0005730
comp53437_c0_seq1	GO:0031625
comp53437_c0_seq1	GO:0016607
comp53437_c0_seq1	GO:0042802
comp53437_c0_seq1	GO:0008380
comp53437_c0_seq1	GO:0008298
comp53437_c0_seq1	GO:0048471
comp53437_c0_seq1	GO:0030529
comp53437_c0_seq1	GO:0006397
comp53437_c0_seq1	GO:0006950
comp53437_c0_seq1	GO:0000184
comp53437_c0_seq1	GO:0051028
comp53461_c0_seq1	GO:0007276	spermatogenesis- and oogenesis-specific basic helix-loop-helix-containing protein 2
comp53461_c0_seq1	GO:0006351
comp53461_c0_seq1	GO:0032502
comp53461_c0_seq2	GO:0032501	spermatogenesis- and oogenesis-specific basic helix-loop-helix-containing protein 2
comp53461_c0_seq2	GO:0009987
comp53426_c0_seq1	GO:0008022	dual specificity mitogen-activated protein kinase kinase 7
comp53426_c0_seq1	GO:0008063
comp53426_c0_seq1	GO:0034142
comp53426_c0_seq1	GO:0007257
comp53426_c0_seq1	GO:0004713
comp53426_c0_seq1	GO:0034134
comp53426_c0_seq1	GO:0035666
comp53426_c0_seq1	GO:0005829
comp53426_c0_seq1	GO:0004674
comp53426_c0_seq1	GO:0000287
comp53426_c0_seq1	GO:0019903
comp53426_c0_seq1	GO:0034138
comp53426_c0_seq1	GO:0008545
comp53426_c0_seq1	GO:0043525
comp53426_c0_seq1	GO:0002755
comp53426_c0_seq1	GO:0005634
comp53426_c0_seq1	GO:0005524
comp53426_c0_seq1	GO:0034130
comp53426_c0_seq1	GO:0031435
comp53426_c0_seq1	GO:0009069
comp53426_c0_seq1	EC:2.7.10.0
comp53426_c0_seq1	EC:2.7.11.0
comp53470_c0_seq1	GO:0005509	myosin alkali light chain 1
comp53462_c0_seq1	GO:0000139	trafficking protein particle complex subunit 3
comp53462_c0_seq1	GO:0030008
comp53462_c0_seq1	GO:0006888
comp53462_c0_seq1	GO:0005829
comp53462_c0_seq1	GO:0005783
comp53453_c0_seq1	GO:0010613	adenosine kinase
comp53453_c0_seq1	GO:0032922
comp53453_c0_seq1	GO:0046085
comp53453_c0_seq1	GO:0016310
comp53453_c0_seq1	GO:0042102
comp53453_c0_seq1	GO:0005829
comp53453_c0_seq1	GO:0044342
comp53453_c0_seq1	GO:0006167
comp53453_c0_seq1	GO:0004001
comp53453_c0_seq1	GO:0006175
comp53453_c0_seq1	GO:0006166
comp53453_c0_seq1	GO:0005488
comp53453_c0_seq1	GO:0005634
comp53453_c0_seq1	GO:0006144
comp53453_c0_seq1	EC:2.7.1.20
comp53485_c0_seq1	GO:0000139	protein kish-b-like
comp53485_c0_seq1	GO:0016021
comp53493_c0_seq1	GO:0006633	acyl carrier mitochondrial precursor
comp53493_c0_seq1	GO:0009249
comp53493_c0_seq1	GO:0005747
comp53493_c0_seq1	GO:0031177
comp53493_c0_seq2	GO:0006633	acyl carrier mitochondrial precursor
comp53493_c0_seq2	GO:0009249
comp53493_c0_seq2	GO:0005747
comp53493_c0_seq2	GO:0031177
comp53519_c0_seq1	GO:0005730	abhydrolase domain-containing protein 14b
comp53519_c0_seq1	GO:0005737
comp53604_c0_seq2	GO:0004602	glutathione peroxidase 5
comp53604_c0_seq2	GO:0006979
comp53604_c0_seq2	GO:0055114
comp53604_c0_seq2	GO:0006749
comp53604_c0_seq2	GO:0006804
comp53604_c0_seq2	EC:1.11.1.9
comp53604_c0_seq1	GO:0004601	glutathione peroxidase 5
comp53604_c0_seq1	GO:0006804
comp53604_c0_seq1	GO:0006979
comp53604_c0_seq1	EC:1.11.1.7
comp53609_c0_seq1	GO:0048854	probable arginyl-trna mitochondrial-like
comp53627_c0_seq1	GO:0004843	ubiquitin specific peptidase 25
comp53627_c0_seq1	GO:0032183
comp53627_c0_seq1	GO:0071108
comp53627_c0_seq1	GO:0070536
comp53627_c0_seq1	GO:0044424
comp53627_c0_seq2	GO:0004843	ubiquitin specific peptidase 25
comp53627_c0_seq2	GO:0032183
comp53627_c0_seq2	GO:0071108
comp53627_c0_seq2	GO:0070536
comp53661_c0_seq1	GO:0051567	ribosomal protein s27a containing protein
comp53661_c0_seq1	GO:0006412
comp53661_c0_seq1	GO:0052546
comp53661_c0_seq1	GO:0006342
comp53661_c0_seq1	GO:0005794
comp53661_c0_seq1	GO:0003735
comp53661_c0_seq1	GO:0009506
comp53661_c0_seq1	GO:0009165
comp53661_c0_seq1	GO:0052541
comp53661_c0_seq1	GO:0005886
comp53661_c0_seq1	GO:0022627
comp53661_c0_seq1	GO:0042254
comp53706_c1_seq1	GO:0006869	atp-binding cassette sub-family a member 1
comp53706_c1_seq1	GO:0005215
comp53706_c1_seq1	GO:0044238
comp53706_c1_seq1	GO:0016043
comp53706_c1_seq1	GO:0044237
comp53706_c1_seq1	GO:0043231
comp53706_c1_seq1	GO:0007165
comp53706_c1_seq1	GO:0005488
comp53706_c1_seq1	GO:0032501
comp53706_c1_seq1	GO:0016020
comp53732_c0_seq2	GO:0005840	60s ribosomal protein l13
comp53732_c0_seq2	GO:0003735
comp53732_c0_seq2	GO:0051726
comp53732_c0_seq2	GO:0006412
comp53732_c0_seq2	GO:0042254
comp53732_c0_seq1	GO:0003824	aldose 1-epimerase
comp53788_c0_seq1	GO:0002119	cre-fbn-1 protein
comp53788_c0_seq1	GO:0018996
comp53788_c0_seq1	GO:0040010
comp53788_c0_seq1	GO:0040011
comp53802_c0_seq1	GO:0006915	spermatogenesis associated 4
comp53802_c0_seq1	GO:0007283
comp53864_c0_seq1	GO:0005737	kelch-like protein 10
comp53864_c0_seq1	GO:0048808
comp53864_c0_seq1	GO:0000902
comp53864_c0_seq1	GO:0048873
comp53864_c0_seq1	GO:0008584
comp53864_c0_seq1	GO:0007286
comp53864_c0_seq1	GO:0009566
comp53871_c0_seq1	GO:0005604	laminin subunit beta-1
comp53871_c0_seq1	GO:0048468
comp53871_c0_seq1	GO:0048513
comp53871_c0_seq1	GO:0071842
comp53871_c0_seq1	GO:0022008
comp53889_c1_seq1	GO:0043005	heat shock protein 70
comp53889_c1_seq1	GO:0005102
comp53889_c1_seq1	GO:0016044
comp53889_c1_seq1	GO:0007269
comp53889_c1_seq1	GO:0042470
comp53889_c1_seq1	GO:0043531
comp53889_c1_seq1	GO:0045892
comp53889_c1_seq1	GO:0005730
comp53889_c1_seq1	GO:0005829
comp53889_c1_seq1	GO:0009986
comp53889_c1_seq1	GO:0043025
comp53889_c1_seq1	GO:0051726
comp53889_c1_seq1	GO:0051082
comp53889_c1_seq1	GO:0070062
comp53889_c1_seq1	GO:0051085
comp53889_c1_seq1	GO:0000974
comp53889_c1_seq1	GO:0008021
comp53889_c1_seq1	GO:0006892
comp53889_c1_seq1	GO:0042623
comp53889_c1_seq1	GO:0006200
comp53889_c1_seq1	GO:0016071
comp53889_c1_seq1	GO:0005886
comp53889_c1_seq1	GO:0005625
comp53889_c1_seq1	GO:0005524
comp53889_c1_seq1	GO:0030529
comp53889_c1_seq1	GO:0006986
comp53889_c1_seq1	GO:0061202
comp53889_c1_seq1	GO:0044419
comp53889_c1_seq1	GO:0007165
comp53920_c0_seq1	GO:0003676	zinc finger
comp53920_c0_seq1	GO:0005622
comp53920_c0_seq1	GO:0008270
comp53926_c0_seq1	GO:0009636	zgc:162544 protein
comp53926_c0_seq1	GO:0016740
comp53926_c0_seq1	GO:0009440
comp53926_c0_seq1	GO:0005739
comp53937_c0_seq1	GO:0018243	polypeptide n-acetylgalactosaminyltransferase 5
comp53937_c0_seq1	GO:0004653
comp53937_c0_seq1	GO:0016266
comp53937_c0_seq1	EC:2.4.1.41
comp53943_c0_seq1	GO:0016020	protein
comp53943_c0_seq1	GO:0044238
comp53943_c0_seq1	GO:0030154
comp53943_c0_seq1	GO:0007276
comp53943_c0_seq1	GO:0003824
comp53943_c0_seq1	GO:0005488
comp53943_c0_seq1	GO:0048610
comp53950_c0_seq1	GO:0004000	adenosine deaminase cecr1
comp53950_c0_seq1	GO:0008270
comp53950_c0_seq1	GO:0005615
comp53950_c0_seq1	GO:0043394
comp53950_c0_seq1	GO:0006154
comp53950_c0_seq1	GO:0031685
comp53950_c0_seq1	GO:0042803
comp53950_c0_seq1	GO:0034654
comp53950_c0_seq1	GO:0005794
comp53950_c0_seq1	GO:0072522
comp53950_c0_seq1	GO:0006144
comp53950_c0_seq1	EC:3.5.4.4
comp53950_c0_seq2	GO:0004000	adenosine deaminase cecr1
comp53950_c0_seq2	GO:0008270
comp53950_c0_seq2	GO:0005615
comp53950_c0_seq2	GO:0043394
comp53950_c0_seq2	GO:0006154
comp53950_c0_seq2	GO:0031685
comp53950_c0_seq2	GO:0042803
comp53950_c0_seq2	GO:0034654
comp53950_c0_seq2	GO:0005794
comp53950_c0_seq2	GO:0072522
comp53950_c0_seq2	GO:0006144
comp53950_c0_seq2	EC:3.5.4.4
comp53991_c0_seq1	GO:0003700	signal transducer and activator of transcription 5b
comp53991_c0_seq1	GO:0004871
comp53991_c0_seq1	GO:0005509
comp53991_c0_seq1	GO:0007165
comp53991_c0_seq1	GO:0005634
comp53991_c0_seq1	GO:0006355
comp53991_c0_seq1	GO:0005667
comp53991_c0_seq1	GO:0045449
comp53994_c0_seq1	GO:0001750	ras-related protein rab-27a
comp53994_c0_seq1	GO:0070382
comp53994_c0_seq1	GO:0032402
comp53994_c0_seq1	GO:0071985
comp53994_c0_seq1	GO:0032585
comp53994_c0_seq1	GO:0043320
comp53994_c0_seq1	GO:0006605
comp53994_c0_seq1	GO:0042470
comp53994_c0_seq1	GO:0005525
comp53994_c0_seq1	GO:0005764
comp53994_c0_seq1	GO:0006184
comp53994_c0_seq1	GO:0045921
comp53994_c0_seq1	GO:0005794
comp53994_c0_seq1	GO:0030318
comp53994_c0_seq1	GO:0030425
comp53994_c0_seq1	GO:0019904
comp53994_c0_seq1	GO:0007264
comp53994_c0_seq1	GO:0007596
comp53994_c0_seq1	GO:0030667
comp53994_c0_seq1	GO:0003924
comp53994_c0_seq1	GO:0031489
comp53994_c0_seq1	GO:0043316
comp53994_c0_seq1	GO:0016324
comp53994_c0_seq1	GO:0016459
comp54001_c0_seq1	GO:0003746	elongation factor 2
comp54001_c0_seq1	GO:0006184
comp54001_c0_seq1	GO:0003924
comp54001_c0_seq1	GO:0005525
comp54001_c0_seq1	GO:0005840
comp54001_c0_seq1	GO:0006448
comp53994_c0_seq2	GO:0001750	ras-related protein rab-27a
comp53994_c0_seq2	GO:0070382
comp53994_c0_seq2	GO:0032402
comp53994_c0_seq2	GO:0071985
comp53994_c0_seq2	GO:0032585
comp53994_c0_seq2	GO:0043320
comp53994_c0_seq2	GO:0006605
comp53994_c0_seq2	GO:0042470
comp53994_c0_seq2	GO:0005525
comp53994_c0_seq2	GO:0005764
comp53994_c0_seq2	GO:0006184
comp53994_c0_seq2	GO:0045921
comp53994_c0_seq2	GO:0005794
comp53994_c0_seq2	GO:0030318
comp53994_c0_seq2	GO:0030425
comp53994_c0_seq2	GO:0019904
comp53994_c0_seq2	GO:0007264
comp53994_c0_seq2	GO:0007596
comp53994_c0_seq2	GO:0030667
comp53994_c0_seq2	GO:0003924
comp53994_c0_seq2	GO:0031489
comp53994_c0_seq2	GO:0043316
comp53994_c0_seq2	GO:0016324
comp53994_c0_seq2	GO:0016459
comp54033_c0_seq1	GO:0046914	xanthine dehydrogenase oxidase
comp54033_c0_seq1	GO:0050660
comp54033_c0_seq1	GO:0007595
comp54033_c0_seq1	GO:0043546
comp54033_c0_seq1	GO:2001213
comp54033_c0_seq1	GO:1900747
comp54033_c0_seq1	GO:1900745
comp54033_c0_seq1	GO:0045453
comp54033_c0_seq1	GO:0010629
comp54033_c0_seq1	GO:0004854
comp54033_c0_seq1	GO:0006919
comp54033_c0_seq1	GO:0010044
comp54033_c0_seq1	GO:0005829
comp54033_c0_seq1	GO:0001933
comp54033_c0_seq1	GO:0051537
comp54033_c0_seq1	GO:0001937
comp54033_c0_seq1	GO:0016614
comp54033_c0_seq1	GO:0045602
comp54033_c0_seq1	GO:0055114
comp54033_c0_seq1	GO:0034418
comp54033_c0_seq1	GO:0042803
comp54033_c0_seq1	GO:0004855
comp54033_c0_seq1	GO:0051898
comp54033_c0_seq1	GO:0009115
comp54033_c0_seq1	GO:2000379
comp54033_c0_seq1	EC:1.17.1.4
comp54033_c0_seq1	EC:1.17.3.2
comp54033_c0_seq2	GO:0046914	xanthine dehydrogenase
comp54033_c0_seq2	GO:0050660
comp54033_c0_seq2	GO:0007595
comp54033_c0_seq2	GO:0042221
comp54033_c0_seq2	GO:0045596
comp54033_c0_seq2	GO:0043546
comp54033_c0_seq2	GO:0005515
comp54033_c0_seq2	GO:0010605
comp54033_c0_seq2	GO:0031323
comp54033_c0_seq2	GO:0004854
comp54033_c0_seq2	GO:0009968
comp54033_c0_seq2	GO:0010627
comp54033_c0_seq2	GO:0005829
comp54033_c0_seq2	GO:0051537
comp54033_c0_seq2	GO:0016614
comp54033_c0_seq2	GO:0048522
comp54033_c0_seq2	GO:0055114
comp54033_c0_seq2	GO:0034418
comp54033_c0_seq2	GO:0004855
comp54033_c0_seq2	GO:0030856
comp54033_c0_seq2	GO:0009115
comp54033_c0_seq2	EC:1.17.1.4
comp54033_c0_seq2	EC:1.17.3.2
comp54059_c0_seq1	GO:0033334	fras1-related extracellular matrix protein 2
comp54059_c1_seq1	GO:0033334	fras1-related extracellular matrix protein 2-like
comp54059_c1_seq1	GO:0048839
comp54059_c1_seq1	GO:0005515
comp54059_c1_seq1	GO:0009987
comp54059_c1_seq1	GO:0016020
comp54059_c1_seq1	GO:0005604
comp54059_c1_seq1	GO:0002009
comp54083_c0_seq1	GO:0004871	e3 ubiquitin-protein ligase cbl-b-like
comp54083_c0_seq1	GO:0042127
comp54083_c0_seq1	GO:0008270
comp54083_c0_seq1	GO:0010941
comp54083_c0_seq1	GO:0005509
comp54083_c0_seq1	GO:0007175
comp54083_c0_seq1	GO:0001784
comp54083_c0_seq1	GO:0004842
comp54083_c0_seq1	GO:0016567
comp54083_c0_seq1	GO:0008069
comp54083_c0_seq1	GO:0006508
comp54083_c0_seq1	GO:0007465
comp54083_c0_seq1	GO:0007298
comp54083_c0_seq1	GO:0005634
comp54083_c0_seq1	GO:0007476
comp54083_c0_seq1	GO:0005938
comp54083_c0_seq1	GO:0048134
comp54083_c0_seq1	EC:6.3.2.19
comp54083_c1_seq1	GO:0003700	e3 ubiquitin
comp54083_c1_seq1	GO:0046642
comp54083_c1_seq1	GO:0004871
comp54083_c1_seq1	GO:0009629
comp54083_c1_seq1	GO:0017124
comp54083_c1_seq1	GO:0034450
comp54083_c1_seq1	GO:0005829
comp54083_c1_seq1	GO:0050860
comp54083_c1_seq1	GO:0001784
comp54083_c1_seq1	GO:0006607
comp54083_c1_seq1	GO:0042059
comp54083_c1_seq1	GO:0008270
comp54083_c1_seq1	GO:0048260
comp54083_c1_seq1	GO:0002669
comp54083_c1_seq1	GO:0019901
comp54083_c1_seq1	GO:0000151
comp54083_c1_seq1	GO:0016600
comp54083_c1_seq1	GO:0005509
comp54083_c1_seq1	GO:0043066
comp54083_c1_seq1	GO:0008543
comp54083_c1_seq1	GO:0005730
comp54083_c1_seq1	GO:0046875
comp54083_c1_seq1	GO:0000209
comp54083_c1_seq1	GO:0009725
comp54083_c1_seq1	GO:0006511
comp54083_c1_seq1	GO:0014068
comp54083_c1_seq1	GO:0042025
comp54083_c1_seq1	GO:0045732
comp54083_c1_seq1	GO:0006355
comp54083_c1_seq1	GO:0005667
comp54083_c1_seq1	GO:0045449
comp54154_c0_seq1	GO:0016286	small conductance calcium-activated potassium channel
comp54154_c0_seq1	GO:0006813
comp54154_c0_seq1	GO:0016021
comp54154_c0_seq1	GO:0005516
comp54154_c0_seq2	GO:0016286	calcium-activated potassium channel
comp54154_c0_seq2	GO:0006813
comp54154_c0_seq2	GO:0016021
comp54154_c0_seq2	GO:0005516
comp54184_c0_seq1	GO:0044424	tubulin polyglutamylase ttll5 isoform 2
comp54184_c0_seq2	GO:0035085	tubulin polyglutamylase ttll5-like
comp54184_c0_seq2	GO:0015630
comp54184_c0_seq2	GO:0018094
comp54184_c0_seq2	GO:0005737
comp54184_c0_seq2	GO:0070737
comp54184_c0_seq2	GO:0044430
comp54200_c0_seq1	GO:0040008	suppressor of cytokine signaling 6
comp54200_c0_seq1	GO:0006952
comp54200_c0_seq1	GO:0008286
comp54200_c0_seq1	GO:0009968
comp54200_c0_seq1	GO:0001678
comp54200_c0_seq1	GO:0007259
comp54200_c0_seq1	GO:0016567
comp54200_c0_seq1	GO:0005737
comp54200_c0_seq1	GO:0005634
comp54200_c0_seq1	GO:0005886
comp54200_c0_seq1	GO:0017124
comp54200_c0_seq1	GO:0045444
comp54213_c0_seq1	GO:0003824	endonuclease-reverse transcriptase
comp54243_c0_seq1	GO:0005737	inositol oxygenase
comp54243_c0_seq1	GO:0050661
comp54243_c0_seq1	GO:0008199
comp54243_c0_seq1	GO:0004033
comp54243_c0_seq1	GO:0016234
comp54243_c0_seq1	GO:0016651
comp54243_c0_seq1	GO:0019310
comp54243_c0_seq1	GO:0050113
comp54243_c0_seq1	GO:0055114
comp54243_c0_seq1	EC:1.13.99.1
comp54243_c0_seq2	GO:0005737	myo-inositol oxygenase
comp54243_c0_seq2	GO:0050661
comp54243_c0_seq2	GO:0008199
comp54243_c0_seq2	GO:0004033
comp54243_c0_seq2	GO:0016234
comp54243_c0_seq2	GO:0016651
comp54243_c0_seq2	GO:0019310
comp54243_c0_seq2	GO:0050113
comp54243_c0_seq2	GO:0055114
comp54243_c0_seq2	EC:1.13.99.1
comp54264_c0_seq1	GO:0004175	coagulation factor vii
comp54264_c0_seq1	GO:0008236
comp54264_c0_seq1	GO:0005102
comp54264_c0_seq1	GO:0032571
comp54264_c0_seq1	GO:0031100
comp54264_c0_seq1	GO:0005615
comp54264_c0_seq1	GO:0043627
comp54264_c0_seq1	GO:0060416
comp54264_c0_seq1	GO:0014070
comp54264_c0_seq1	GO:0048522
comp54264_c0_seq1	GO:0030194
comp54264_c0_seq1	GO:0042598
comp54264_c0_seq1	GO:0048584
comp54264_c0_seq1	GO:0007623
comp54264_c0_seq1	GO:0007165
comp54258_c0_seq1	GO:0006355	t-box brain protein 1
comp54258_c0_seq1	GO:0044464
comp54258_c0_seq1	GO:0010604
comp54258_c0_seq1	GO:0050896
comp54258_c0_seq1	GO:0007420
comp54258_c0_seq1	GO:0045935
comp54258_c0_seq1	GO:0002376
comp54272_c0_seq2	GO:0005488	achain crystal structure of rev-erb beta
comp54272_c0_seq2	GO:0004872
comp54272_c0_seq2	GO:0003700
comp54272_c0_seq2	GO:0007165
comp54272_c0_seq2	GO:0005667
comp54272_c0_seq2	GO:0045449
comp54274_c0_seq1	GO:0016740	alpha-( )-fucosyltransferase c
comp54272_c0_seq1	GO:0046872	nuclear receptor
comp54272_c0_seq1	GO:0006355
comp54272_c0_seq1	GO:0003677
comp54272_c0_seq1	GO:0030217
comp54272_c0_seq1	GO:0003700
comp54272_c0_seq1	GO:0007165
comp54272_c0_seq1	GO:0038023
comp54272_c0_seq1	GO:0005667
comp54272_c0_seq1	GO:0045449
comp54276_c0_seq1	GO:0005829	heat shock factor 2-binding protein
comp54294_c0_seq1	GO:0016740	aspartate aminotransferase
comp54307_c0_seq1	GO:0048514	delta-like 4
comp54307_c0_seq1	GO:0005515
comp54307_c0_seq1	GO:0048468
comp54307_c0_seq1	GO:0050794
comp54307_c0_seq1	GO:0001756
comp54307_c0_seq1	GO:0005737
comp54307_c0_seq1	GO:0048699
comp54307_c0_seq1	GO:0005886
comp54318_c0_seq1	GO:0046872	amiloride-sensitive amine oxidase
comp54318_c0_seq1	GO:0042221
comp54321_c0_seq1	GO:0055085	sodium- and chloride-dependent glycine transporter 2
comp54321_c0_seq1	GO:0005334
comp54321_c0_seq1	GO:0015375
comp54321_c0_seq1	GO:0005624
comp54321_c0_seq1	GO:0007268
comp54321_c0_seq1	GO:0005515
comp54321_c0_seq1	GO:0015816
comp54321_c0_seq1	GO:0005886
comp54321_c0_seq1	GO:0015844
comp54321_c0_seq1	GO:0006836
comp54321_c0_seq1	GO:0015837
comp54321_c0_seq1	GO:0006814
comp54321_c0_seq1	GO:0015846
comp54321_c0_seq2	GO:0055085	sodium- and chloride-dependent glycine transporter 2
comp54321_c0_seq2	GO:0005334
comp54321_c0_seq2	GO:0015375
comp54321_c0_seq2	GO:0005624
comp54321_c0_seq2	GO:0007268
comp54321_c0_seq2	GO:0005515
comp54321_c0_seq2	GO:0005886
comp54321_c0_seq2	GO:0015844
comp54321_c0_seq2	GO:0006836
comp54321_c0_seq2	GO:0015837
comp54321_c0_seq2	GO:0006814
comp54321_c0_seq2	GO:0015816
comp54321_c0_seq2	GO:0015846
comp54363_c0_seq2	GO:0044424	sterile alpha motif domain-containing protein 9
comp54363_c0_seq1	GO:0044424	sterile alpha motif domain-containing protein 9
comp54368_c0_seq1	GO:0050789	inhibitor of apoptosis protein
comp54368_c0_seq1	GO:0006915
comp54368_c0_seq2	GO:0007423	inhibitor of apoptosis protein
comp54368_c0_seq2	GO:0006584
comp54368_c0_seq2	GO:0040011
comp54368_c0_seq2	GO:0006915
comp54368_c0_seq2	GO:0007610
comp54368_c0_seq2	GO:0044238
comp54368_c0_seq2	GO:0048609
comp54368_c0_seq2	GO:0050794
comp54368_c0_seq2	GO:0005488
comp54368_c0_seq2	GO:0048066
comp54372_c0_seq2	GO:0046872	ring finger protein 26
comp54372_c0_seq2	GO:0016020
comp54393_c0_seq1	GO:0006811	inositol -trisphosphate receptor type 3-like
comp54393_c0_seq1	GO:0009987
comp54393_c0_seq1	GO:0005216
comp54372_c0_seq1	GO:0046872	ring finger protein 26
comp54372_c0_seq1	GO:0016020
comp54426_c0_seq1	GO:0016787	endothelin-converting enzyme 1-like
comp54426_c0_seq2	GO:0008237	endothelin-converting enzyme
comp54426_c0_seq3	GO:0008237	endothelin-converting enzyme 1-like
comp54428_c0_seq1	GO:0072164	polycystic kidney disease 2-like 1
comp54428_c0_seq1	GO:0051051
comp54428_c0_seq1	GO:0008219
comp54428_c0_seq1	GO:0005262
comp54428_c0_seq1	GO:0051235
comp54428_c0_seq1	GO:0005929
comp54428_c0_seq1	GO:0060562
comp54428_c0_seq1	GO:0001657
comp54428_c0_seq1	GO:0071363
comp54428_c0_seq1	GO:0070588
comp54428_c0_seq1	GO:0050852
comp54428_c0_seq1	GO:0030176
comp54428_c0_seq1	GO:0007050
comp54428_c0_seq1	GO:0003338
comp54428_c0_seq1	GO:0001525
comp54428_c0_seq1	GO:0046872
comp54428_c0_seq1	GO:0007368
comp54428_c0_seq1	GO:0035725
comp54428_c0_seq1	GO:0042802
comp54428_c0_seq1	GO:0045178
comp54428_c0_seq1	GO:0043234
comp54428_c0_seq1	GO:0005267
comp54428_c0_seq1	GO:0005227
comp54428_c0_seq1	GO:0044463
comp54428_c0_seq1	GO:0015630
comp54428_c0_seq1	GO:0045935
comp54428_c0_seq1	GO:0043009
comp54428_c0_seq1	GO:0001819
comp54428_c0_seq1	GO:2001257
comp54428_c0_seq1	GO:0048010
comp54428_c0_seq1	GO:0007399
comp54428_c0_seq1	GO:0010595
comp54428_c0_seq1	GO:0060840
comp54428_c0_seq1	GO:0006468
comp54428_c0_seq1	GO:0009605
comp54428_c0_seq1	GO:0004674
comp54428_c0_seq1	GO:0010628
comp54428_c0_seq1	GO:0005272
comp54428_c0_seq1	GO:0051606
comp54428_c0_seq1	GO:0042127
comp54428_c0_seq1	GO:0010564
comp54428_c0_seq1	GO:0007155
comp54428_c0_seq1	GO:0071214
comp54428_c0_seq1	GO:0072234
comp54428_c0_seq1	GO:0009967
comp54428_c0_seq1	GO:1901019
comp54428_c0_seq1	GO:0051091
comp54428_c0_seq1	GO:0051393
comp54428_c0_seq1	GO:0000082
comp54428_c0_seq1	GO:0009719
comp54428_c0_seq1	GO:0033554
comp54428_c0_seq1	GO:0010557
comp54428_c0_seq1	GO:0007243
comp54428_c0_seq1	GO:0044459
comp54428_c0_seq1	GO:0031328
comp54428_c0_seq1	GO:0044430
comp54428_c0_seq1	GO:0022843
comp54428_c0_seq1	GO:0006813
comp54428_c0_seq1	GO:0009069
comp54428_c0_seq1	EC:2.7.11.0
comp54439_c0_seq1	GO:0016020	b( +)-type amino acid transporter 1
comp54439_c1_seq1	GO:0016020	b( +)-type amino acid transporter 1-like
comp54439_c0_seq2	GO:0016020	b( +)-type amino acid transporter 1
comp54454_c0_seq2	GO:0006783	transferase caf17 mitochondrial-like
comp54454_c0_seq2	GO:0005739
comp54454_c0_seq1	GO:0006783	transferase mitochondrial-like
comp54454_c0_seq1	GO:0005739
comp54526_c0_seq1	GO:0005488	zinc finger protein
comp54535_c0_seq1	GO:0046872	cytochrome family subfamily polypeptide 2
comp54535_c0_seq1	GO:0016491
comp54535_c0_seq1	GO:0010430
comp54563_c1_seq2	GO:0009987	atp-binding cassette sub-family a member 3
comp54563_c1_seq2	GO:0006810
comp54563_c1_seq2	GO:0016887
comp54563_c1_seq2	GO:0097233
comp54563_c1_seq2	GO:0005215
comp54563_c1_seq2	GO:0005886
comp54563_c1_seq2	EC:3.6.1.3
comp54563_c1_seq1	GO:0009987	atp-binding cassette sub-family a member 3
comp54563_c1_seq1	GO:0006810
comp54563_c1_seq1	GO:0097208
comp54563_c1_seq1	GO:0016887
comp54563_c1_seq1	GO:0005215
comp54563_c1_seq1	GO:0005886
comp54563_c1_seq1	EC:3.6.1.3
comp54589_c0_seq2	GO:0016055	protein apcdd1
comp54589_c0_seq2	GO:0016020
comp54589_c0_seq1	GO:0016055	protein apcdd1
comp54589_c0_seq1	GO:0005886
comp54589_c0_seq1	GO:0016021
comp54599_c0_seq1	GO:0004872	variable lymphocyte receptor a
comp54599_c0_seq1	GO:0007165
comp54608_c0_seq1	GO:0016348	defective isoform a
comp54608_c0_seq1	GO:0007476
comp54608_c0_seq1	GO:0003680
comp54608_c0_seq1	GO:0015677
comp54608_c0_seq1	GO:0000122
comp54608_c0_seq1	GO:0007494
comp54608_c0_seq1	GO:0003700
comp54608_c0_seq1	GO:0005634
comp54608_c0_seq1	GO:0005667
comp54608_c0_seq1	GO:0045449
comp54628_c0_seq1	GO:0003824	tryptase precursor
comp54651_c0_seq1	GO:0017053	zinc finger protein 233
comp54651_c0_seq1	GO:0005730
comp54651_c0_seq1	GO:0005515
comp54651_c0_seq1	GO:0045892
comp54663_c0_seq1	GO:0042221	torsin-1a precursor
comp54663_c0_seq1	GO:0044446
comp54663_c0_seq1	GO:0005515
comp54663_c0_seq1	GO:0031090
comp54663_c0_seq1	GO:0000267
comp54663_c0_seq1	GO:0012505
comp54663_c0_seq1	GO:0006950
comp54663_c0_seq1	GO:0005783
comp54702_c0_seq1	GO:0007166	fat protein
comp54702_c0_seq1	GO:0044464
comp54702_c0_seq1	GO:0016020
comp54702_c0_seq2	GO:0007166	fat protein
comp54702_c0_seq2	GO:0044464
comp54702_c0_seq2	GO:0016020
comp54707_c0_seq1	GO:0005509	calcium-binding partial
comp54724_c0_seq1	GO:0005488	myelin transcription factor 1-like protein isoform 2
comp54729_c0_seq2	GO:0005737	zinc finger ccch domain-containing protein 14 isoform 2
comp54729_c0_seq2	GO:0003723
comp54729_c0_seq2	GO:0005515
comp54729_c0_seq2	GO:0016607
comp54729_c0_seq2	GO:0006397
comp54729_c0_seq2	GO:0008270
comp54729_c0_seq1	GO:0005737	zinc finger ccch domain-containing protein 14
comp54729_c0_seq1	GO:0005515
comp54729_c0_seq1	GO:0005634
comp54742_c0_seq1	GO:0005622	inositol-pentakisphosphate 2-kinase
comp54742_c0_seq1	GO:0016310
comp54742_c0_seq1	GO:0016301
comp54794_c0_seq1	GO:0005730	zinc c2h2 type family protein
comp54794_c0_seq1	GO:0046872
comp54794_c0_seq1	GO:0006351
comp54799_c0_seq1	GO:0004889	neuronal acetylcholine receptor subunit alpha-7
comp54799_c0_seq1	GO:0004872
comp54799_c0_seq1	GO:0045211
comp54799_c0_seq1	GO:0030054
comp54799_c0_seq1	GO:0005886
comp54799_c0_seq1	GO:0016021
comp54799_c0_seq1	GO:0006812
comp54799_c0_seq1	GO:0007165
comp54799_c1_seq1	GO:0042166	neuronal acetylcholine receptor subunit alpha-10
comp54799_c1_seq1	GO:0001508
comp54799_c1_seq1	GO:0015464
comp54799_c1_seq1	GO:0035095
comp54799_c1_seq1	GO:0005624
comp54799_c1_seq1	GO:0006816
comp54799_c1_seq1	GO:0060080
comp54799_c1_seq1	GO:0050890
comp54799_c1_seq1	GO:0030425
comp54799_c1_seq1	GO:0051899
comp54799_c1_seq1	GO:0043025
comp54799_c1_seq1	GO:0001666
comp54799_c1_seq1	GO:0009897
comp54799_c1_seq1	GO:0007165
comp54799_c1_seq1	GO:0042113
comp54799_c1_seq1	GO:0019233
comp54799_c1_seq1	GO:0014059
comp54799_c1_seq1	GO:0005892
comp54799_c1_seq1	GO:0007271
comp54799_c1_seq1	GO:0006979
comp54799_c1_seq1	GO:0045202
comp54799_c1_seq1	GO:0004889
comp54799_c1_seq1	GO:0006281
comp54815_c0_seq1	GO:0010506	cre-sip-1 protein
comp54815_c0_seq1	GO:0030018
comp54815_c0_seq1	GO:0006497
comp54815_c0_seq1	GO:0010998
comp54815_c0_seq2	GO:0010506	cre-sip-1 protein
comp54815_c0_seq2	GO:0030018
comp54815_c0_seq2	GO:0006497
comp54815_c0_seq2	GO:0010998
comp54816_c0_seq2	GO:0007264	ras and ef-hand domain-containing
comp54816_c0_seq2	GO:0005622
comp54816_c0_seq2	GO:0015031
comp54816_c0_seq2	GO:0005525
comp54816_c0_seq1	GO:0007264	ras and ef-hand domain-containing
comp54816_c0_seq1	GO:0005622
comp54816_c0_seq1	GO:0015031
comp54816_c0_seq1	GO:0005525
comp54825_c0_seq1	GO:0006915	death domain-containing protein cradd
comp54825_c0_seq1	GO:0050794
comp54825_c0_seq1	GO:0044424
comp54842_c0_seq1	GO:0005737	protein phosphatase 1 regulatory subunit 7
comp54842_c0_seq1	GO:0050790
comp54842_c0_seq1	GO:0008599
comp54831_c0_seq1	GO:0016740	protein kinase domain containing protein
comp54848_c0_seq2	GO:0035909	prolow-density lipoprotein receptor-related protein 1
comp54848_c0_seq2	GO:0006898
comp54848_c0_seq2	GO:2000587
comp54848_c0_seq2	GO:0008203
comp54848_c0_seq2	GO:0010875
comp54848_c0_seq2	GO:0005509
comp54848_c0_seq2	GO:0005737
comp54848_c0_seq2	GO:0030178
comp54848_c0_seq2	GO:0014912
comp54848_c0_seq2	GO:0032956
comp54848_c0_seq2	GO:0032429
comp54848_c0_seq2	GO:0032403
comp54848_c0_seq2	GO:0043277
comp54848_c0_seq2	GO:0005887
comp54848_c0_seq2	GO:0034185
comp54848_c0_seq1	GO:0007166	prolow-density lipoprotein receptor-related protein 1
comp54848_c0_seq1	GO:0005515
comp54848_c0_seq1	GO:0032370
comp54848_c0_seq1	GO:0007275
comp54848_c0_seq1	GO:0043231
comp54848_c0_seq1	GO:0009968
comp54848_c0_seq1	GO:0015031
comp54848_c0_seq1	GO:0016021
comp54848_c0_seq1	GO:0046872
comp54848_c0_seq1	GO:0006897
comp54848_c0_seq1	GO:0032374
comp54848_c0_seq1	GO:0005886
comp54848_c0_seq1	GO:0044444
comp54848_c0_seq1	GO:0008152
comp54849_c0_seq1	GO:0016740	leucine carboxyl methyltransferase 1
comp54873_c0_seq1	GO:0003777	dynein heavy chain axonemal
comp54873_c0_seq1	GO:0035085
comp54873_c0_seq1	GO:0005858
comp54873_c0_seq1	GO:0005874
comp54873_c0_seq1	GO:0006200
comp54873_c0_seq1	GO:0001539
comp54873_c0_seq1	GO:0005524
comp54873_c0_seq1	GO:0007018
comp54873_c0_seq1	GO:0016887
comp54873_c0_seq1	GO:0005737
comp54873_c0_seq1	EC:3.6.1.3
comp54894_c1_seq1	GO:0004872	guanylate cyclase
comp54894_c1_seq1	GO:0004383
comp54894_c1_seq1	GO:0007165
comp54894_c1_seq1	GO:0006144
comp54894_c1_seq1	GO:0006182
comp54894_c1_seq1	GO:0046039
comp54894_c1_seq1	EC:4.6.1.2
comp54917_c1_seq1	GO:0005829	kinase d-interacting substrate of 220 kda
comp54917_c1_seq1	GO:0048011
comp54917_c1_seq1	GO:0000186
comp54926_c0_seq1	GO:0008236	neurotrypsin
comp54985_c0_seq1	GO:0003735	60s ribosomal protein l2
comp54985_c0_seq1	GO:0015934
comp54985_c0_seq1	GO:0006412
comp54985_c0_seq1	GO:0019843
comp54985_c0_seq1	GO:0042254
comp55002_c0_seq1	GO:0048856	forkhead box protein j3
comp55002_c0_seq1	GO:0006355
comp55002_c0_seq1	GO:0003677
comp55002_c0_seq1	GO:0005515
comp55002_c0_seq1	GO:0003700
comp55002_c0_seq1	GO:0007275
comp55002_c0_seq1	GO:0005634
comp55002_c0_seq1	GO:0005667
comp55002_c0_seq1	GO:0045449
comp55002_c0_seq2	GO:0048856	forkhead box j3
comp55002_c0_seq2	GO:0006355
comp55002_c0_seq2	GO:0003677
comp55002_c0_seq2	GO:0005515
comp55002_c0_seq2	GO:0003700
comp55002_c0_seq2	GO:0007275
comp55002_c0_seq2	GO:0005634
comp55002_c0_seq2	GO:0005667
comp55002_c0_seq2	GO:0045449
comp55022_c1_seq1	GO:0004872	probable g-protein coupled receptor 133
comp55022_c1_seq1	GO:0004871
comp55022_c1_seq1	GO:0007186
comp55022_c1_seq1	GO:0016020
comp55015_c0_seq1	GO:0004568	acidic mammalian chitinase-like
comp55015_c0_seq1	GO:0005576
comp55015_c0_seq1	GO:0006032
comp55015_c0_seq1	GO:0016998
comp55015_c0_seq1	EC:3.2.1.14
comp55040_c0_seq1	GO:0046914	nitric oxide synthase
comp55040_c0_seq1	GO:0044260
comp55040_c0_seq1	GO:0034641
comp55040_c0_seq1	GO:0007263
comp55040_c0_seq1	GO:0051049
comp55040_c0_seq1	GO:0005622
comp55040_c0_seq1	GO:0050662
comp55040_c0_seq1	GO:0021517
comp55040_c0_seq1	GO:0044238
comp55040_c0_seq1	GO:0060218
comp55040_c0_seq1	GO:0048668
comp55040_c0_seq1	GO:0019222
comp55040_c0_seq1	GO:0044249
comp55040_c0_seq2	GO:0050660	nitric oxide synthase
comp55040_c0_seq2	GO:0050661
comp55040_c0_seq2	GO:0006809
comp55040_c0_seq2	GO:0010181
comp55040_c0_seq2	GO:0020037
comp55040_c0_seq2	GO:0004517
comp55040_c0_seq2	GO:0005516
comp55040_c0_seq2	GO:0055114
comp55040_c0_seq2	EC:1.14.13.39
comp55062_c1_seq1	GO:0016021	er membrane protein complex subunit 1 precursor
comp55062_c1_seq2	GO:0016021	er membrane protein complex subunit 1 precursor
comp55069_c0_seq1	GO:0016491	sarcosine oxidase
comp55069_c0_seq2	GO:0016491	fad dependent oxidoreductase
comp55069_c0_seq2	GO:0055114
comp55114_c0_seq1	GO:0003735	ribosomal protein s9
comp55114_c0_seq1	GO:0015935
comp55114_c0_seq1	GO:0006412
comp55114_c0_seq1	GO:0019843
comp55114_c0_seq1	GO:0042254
comp55116_c0_seq1	GO:0042384	transmembrane protein 17-like
comp55116_c0_seq1	GO:0007224
comp55116_c0_seq1	GO:0060170
comp55116_c0_seq1	GO:0036038
comp55124_c0_seq1	GO:0006413	ribosomal protein l13a
comp55124_c0_seq1	GO:0019083
comp55124_c0_seq1	GO:0003735
comp55124_c0_seq1	GO:0006414
comp55124_c0_seq1	GO:0006415
comp55124_c0_seq1	GO:0006614
comp55124_c0_seq1	GO:0022625
comp55124_c0_seq1	GO:0000184
comp55124_c0_seq1	GO:0042254
comp55149_c0_seq1	GO:0003735	40s ribosomal protein s3
comp55149_c0_seq1	GO:0009628
comp55149_c0_seq1	GO:0003723
comp55149_c0_seq1	GO:0043231
comp55149_c0_seq1	GO:0015935
comp55149_c0_seq1	GO:0016020
comp55149_c0_seq1	GO:0006412
comp55149_c0_seq1	GO:0042254
comp55172_c0_seq1	GO:0000139	ceramide glucosyltransferase
comp55172_c0_seq1	GO:0005789
comp55172_c0_seq1	GO:0008120
comp55172_c0_seq1	GO:0043066
comp55172_c0_seq1	GO:0006687
comp55172_c0_seq1	EC:2.4.1.80
comp55197_c0_seq1	GO:0003777	dynein heavy chain axonemal
comp55197_c0_seq1	GO:0035085
comp55197_c0_seq1	GO:0030286
comp55197_c0_seq1	GO:0005874
comp55197_c0_seq1	GO:0006200
comp55197_c0_seq1	GO:0005524
comp55197_c0_seq1	GO:0007018
comp55197_c0_seq1	GO:0016887
comp55197_c0_seq1	GO:0005737
comp55197_c0_seq1	EC:3.6.1.3
comp55216_c0_seq1	GO:0005080	g protein-coupled receptor kinase 5
comp55216_c0_seq1	GO:0046777
comp55216_c0_seq1	GO:0016055
comp55216_c0_seq1	GO:0002029
comp55216_c0_seq1	GO:0007217
comp55216_c0_seq1	GO:0005625
comp55216_c0_seq1	GO:0005543
comp55216_c0_seq1	GO:0004872
comp55216_c0_seq1	GO:0004703
comp55216_c0_seq1	GO:0038032
comp55216_c0_seq1	GO:0005524
comp55216_c0_seq1	GO:0042493
comp55216_c0_seq1	GO:0005737
comp55216_c0_seq1	GO:0043066
comp55216_c0_seq1	GO:0007188
comp55216_c0_seq1	GO:0005634
comp55216_c0_seq1	GO:0005886
comp55216_c0_seq1	GO:0009069
comp55216_c0_seq1	EC:2.7.11.16
comp55238_c0_seq1	GO:0046872	serine threonine-protein kinase nek10
comp55238_c0_seq1	GO:0004713
comp55238_c0_seq1	GO:0006468
comp55238_c0_seq1	GO:0005524
comp55238_c0_seq1	GO:0004674
comp55238_c0_seq1	GO:0009069
comp55238_c0_seq1	EC:2.7.10.0
comp55238_c0_seq1	EC:2.7.11.0
comp55294_c0_seq1	GO:0016798	beta- -endoglucanase
comp55291_c0_seq1	GO:0043666	down syndrome critical region gene 1
comp55291_c0_seq1	GO:0007417
comp55291_c0_seq1	GO:0048741
comp55291_c0_seq1	GO:0006355
comp55291_c0_seq1	GO:0003677
comp55291_c0_seq1	GO:0005515
comp55291_c0_seq1	GO:0003700
comp55291_c0_seq1	GO:0007165
comp55291_c0_seq1	GO:0008015
comp55291_c0_seq1	GO:0005737
comp55291_c0_seq1	GO:0005634
comp55291_c0_seq1	GO:0005667
comp55291_c0_seq1	GO:0045449
comp55336_c0_seq1	GO:0046983	synaptotagmin-16
comp55336_c0_seq1	GO:0016740
comp55343_c0_seq1	GO:0045202	tbc1 domain family member 24-like isoform 1
comp55343_c0_seq1	GO:0044464
comp55371_c0_seq1	GO:0033962	lsm14 homolog a ( cerevisiae)
comp55371_c0_seq1	GO:0043231
comp55371_c0_seq1	GO:0010494
comp55371_c0_seq1	GO:0000932
comp55379_c1_seq1	GO:0002027	beta-3-adrenergic receptor b
comp55379_c1_seq1	GO:0051241
comp55379_c1_seq1	GO:0031325
comp55379_c1_seq1	GO:0010959
comp55379_c1_seq1	GO:0001993
comp55379_c1_seq1	GO:0042592
comp55379_c1_seq1	GO:0015672
comp55379_c1_seq1	GO:0044459
comp55379_c1_seq1	GO:0065009
comp55379_c1_seq1	GO:0080090
comp55379_c1_seq1	GO:0032502
comp55379_c1_seq1	GO:0040008
comp55379_c1_seq1	GO:0005515
comp55379_c1_seq1	GO:0051240
comp55379_c1_seq1	GO:0044424
comp55379_c1_seq1	GO:0004935
comp55379_c1_seq1	GO:0006950
comp55379_c1_seq1	GO:0007187
comp55372_c0_seq1	GO:0005815	camp-specific 3 -cyclic phosphodiesterase 4d
comp55372_c0_seq1	GO:0008144
comp55372_c0_seq1	GO:0005829
comp55372_c0_seq1	GO:0061028
comp55372_c0_seq1	GO:0046872
comp55372_c0_seq1	GO:0097110
comp55372_c0_seq1	GO:0031625
comp55372_c0_seq1	GO:0004115
comp55372_c0_seq1	GO:0030552
comp55372_c0_seq1	GO:0006939
comp55372_c0_seq1	GO:0007165
comp55372_c0_seq1	GO:0006198
comp55372_c0_seq1	GO:0016020
comp55387_c0_seq2	GO:0005254	chloride channel- isoform b
comp55387_c0_seq2	GO:0055085
comp55387_c0_seq2	GO:0044425
comp55387_c0_seq2	GO:0006820
comp55387_c0_seq4	GO:0005254	chloride channel- isoform b
comp55387_c0_seq4	GO:0055085
comp55387_c0_seq4	GO:0044425
comp55387_c0_seq4	GO:0006820
comp55387_c0_seq1	GO:0005247	chloride channel protein 3
comp55387_c0_seq1	GO:0055085
comp55387_c0_seq1	GO:0016021
comp55387_c0_seq1	GO:0006821
comp55387_c0_seq3	GO:0005247	chloride channel protein 3
comp55387_c0_seq3	GO:0055085
comp55387_c0_seq3	GO:0016021
comp55387_c0_seq3	GO:0006821
comp55448_c0_seq1	GO:0005856	myosin-viia
comp55448_c0_seq1	GO:0008407
comp55448_c0_seq1	GO:0035317
comp55448_c0_seq1	GO:0005524
comp55448_c0_seq1	GO:0048800
comp55448_c0_seq1	GO:0030898
comp55448_c0_seq1	GO:0007605
comp55448_c0_seq1	GO:0005737
comp55448_c0_seq1	GO:0030048
comp55448_c0_seq1	GO:0032027
comp55473_c0_seq1	GO:0010468	pr domain zinc finger protein 14
comp55473_c0_seq1	GO:0001708
comp55473_c0_seq1	GO:0000902
comp55473_c0_seq1	GO:0003676
comp55473_c0_seq1	GO:0005622
comp55473_c0_seq1	GO:0007281
comp55473_c0_seq1	GO:0048873
comp55473_c0_seq1	GO:0009566
comp55473_c0_seq1	GO:0008270
comp55473_c0_seq2	GO:0008270	pr domain zinc finger protein 14-like
comp55473_c0_seq2	GO:0003676
comp55473_c0_seq2	GO:0005622
comp55528_c0_seq1	GO:0005576	von willebrand factor type egf and pentraxin domain-containing protein 1
comp55557_c0_seq1	GO:0006810	synaptic vesicle glycoprotein 2b
comp55557_c0_seq1	GO:0016020
comp55557_c0_seq1	GO:0005215
comp55583_c0_seq1	GO:0005737	suppressor of g2 allele of skp1 homolog
comp55583_c0_seq1	GO:0043234
comp55583_c0_seq1	GO:0050896
comp55583_c0_seq1	GO:0043229
comp55583_c0_seq1	GO:0009987
comp55677_c0_seq1	GO:0005488	vitamin d receptor a
comp55677_c0_seq1	GO:0030522
comp55677_c0_seq1	GO:0006351
comp55677_c0_seq1	GO:0004879
comp55741_c0_seq1	GO:0016874	nedd8-conjugating enzyme ubc12
comp55760_c0_seq1	GO:0043524	dna mismatch repair protein msh2
comp55760_c0_seq1	GO:0032357
comp55760_c0_seq1	GO:0042803
comp55760_c0_seq1	GO:0000404
comp55760_c0_seq1	GO:0001701
comp55760_c0_seq1	GO:0006301
comp55760_c0_seq1	GO:0010165
comp55760_c0_seq1	GO:0008022
comp55760_c0_seq1	GO:0003697
comp55760_c0_seq1	GO:0043570
comp55760_c0_seq1	GO:0000710
comp55760_c0_seq1	GO:0032301
comp55760_c0_seq1	GO:0016446
comp55760_c0_seq1	GO:0006311
comp55760_c0_seq1	GO:0031573
comp55760_c0_seq1	GO:0014070
comp55760_c0_seq1	GO:0006200
comp55760_c0_seq1	GO:0000287
comp55760_c0_seq1	GO:0007283
comp55760_c0_seq1	GO:0019237
comp55760_c0_seq1	GO:0032302
comp55760_c0_seq1	GO:0008340
comp55760_c0_seq1	GO:0043200
comp55760_c0_seq1	GO:0042771
comp55760_c0_seq1	GO:0032181
comp55760_c0_seq1	GO:0010224
comp55760_c0_seq1	GO:0032137
comp55760_c0_seq1	GO:0000403
comp55760_c0_seq1	GO:0032142
comp55760_c0_seq1	GO:0045190
comp55760_c0_seq1	GO:0051096
comp55760_c0_seq1	GO:0000406
comp55760_c0_seq1	GO:0000228
comp55760_c0_seq1	GO:0005524
comp55760_c0_seq1	GO:0030183
comp55760_c0_seq1	GO:0006302
comp55760_c0_seq1	GO:0000400
comp55760_c0_seq1	GO:0006119
comp55760_c0_seq1	GO:0007281
comp55760_c0_seq1	GO:0019901
comp55760_c0_seq1	GO:0008584
comp55760_c0_seq1	GO:0042493
comp55760_c0_seq1	GO:0032143
comp55760_c0_seq1	GO:0008094
comp55760_c0_seq1	GO:0045128
comp55760_c0_seq1	GO:0043531
comp55760_c0_seq1	GO:0032405
comp55760_c0_seq1	GO:0000775
comp55767_c0_seq1	GO:0009247	glycoprotein-n-acetylgalactosamine 3-beta-galactosyltransferase 1-like
comp55767_c0_seq1	GO:0016267
comp55767_c0_seq1	GO:0021551
comp55767_c0_seq1	GO:0016263
comp55767_c0_seq1	GO:0019013
comp55767_c0_seq1	EC:2.4.1.122
comp55767_c0_seq2	GO:0009247	glycoprotein-n-acetylgalactosamine 3-beta-galactosyltransferase 1-like
comp55767_c0_seq2	GO:0016267
comp55767_c0_seq2	GO:0021551
comp55767_c0_seq2	GO:0016263
comp55767_c0_seq2	GO:0019013
comp55767_c0_seq2	EC:2.4.1.122
comp55788_c0_seq1	GO:0005249	voltage-gated potassium channel
comp55788_c0_seq1	GO:0034765
comp55788_c0_seq1	GO:0051260
comp55788_c0_seq1	GO:0008076
comp55788_c0_seq1	GO:0071805
comp55803_c0_seq1	GO:0009987	fibronectin type iii domain protein
comp55845_c0_seq1	GO:0007585	carbohydrate sulfotransferase 11
comp55845_c0_seq1	GO:0042733
comp55845_c0_seq1	GO:0042127
comp55845_c0_seq1	GO:0048589
comp55845_c0_seq1	GO:0030512
comp55845_c0_seq1	GO:0002063
comp55845_c0_seq1	GO:0043066
comp55845_c0_seq1	GO:0050659
comp55845_c0_seq1	GO:0009791
comp55845_c0_seq1	GO:0048703
comp55845_c0_seq1	GO:0035121
comp55845_c0_seq1	GO:0033037
comp55845_c0_seq1	GO:0030206
comp55845_c0_seq1	EC:2.8.2.33
comp55861_c0_seq1	GO:0005615	angiopoietin-related protein 1 precursor
comp55877_c0_seq1	GO:0070737	tubulin tyrosine ligase-like member 10
comp55877_c0_seq1	GO:0035085
comp55877_c0_seq1	GO:0016020
comp55877_c0_seq1	GO:0018094
comp55877_c0_seq1	GO:0015630
comp55877_c0_seq2	GO:0070737	protein polyglycylase ttll10-like
comp55877_c0_seq2	GO:0035085
comp55877_c0_seq2	GO:0016020
comp55877_c0_seq2	GO:0018094
comp55877_c0_seq2	GO:0015630
comp55877_c1_seq1	GO:0005737	protein polyglycylase ttll10-like
comp55877_c1_seq1	GO:0031965
comp55877_c1_seq1	GO:0004835
comp55877_c1_seq1	GO:0005886
comp55877_c1_seq1	GO:0070737
comp55877_c1_seq1	GO:0005524
comp55877_c1_seq1	GO:0035085
comp55877_c1_seq1	GO:0018094
comp55877_c1_seq1	GO:0015630
comp55877_c1_seq1	GO:0006570
comp55877_c1_seq1	EC:6.3.2.25
comp55874_c0_seq1	GO:0009987	serine threonine-protein kinase plk4
comp55874_c0_seq1	GO:0016301
comp55874_c0_seq1	GO:0044424
comp55874_c0_seq2	GO:0009987	serine threonine-protein kinase plk4
comp55874_c0_seq2	GO:0016301
comp55874_c0_seq2	GO:0044424
comp55967_c0_seq1	GO:0003824	dopamine beta-monooxygenase-like protein
comp55977_c0_seq1	GO:0006810	proton-coupled folate transporter
comp55977_c0_seq1	GO:0005215
comp55977_c0_seq1	GO:0044281
comp55977_c0_seq1	GO:0044464
comp55977_c0_seq1	GO:0016020
comp56026_c0_seq1	GO:0048733	protein wnt-10a
comp56026_c0_seq1	GO:0010628
comp56026_c0_seq1	GO:0005102
comp56026_c0_seq1	GO:0007267
comp56026_c0_seq1	GO:0006357
comp56026_c0_seq1	GO:0016055
comp56026_c0_seq1	GO:0007389
comp56026_c0_seq1	GO:0031069
comp56026_c0_seq1	GO:0071560
comp56026_c0_seq1	GO:0043586
comp56026_c0_seq1	GO:0005578
comp56026_c0_seq1	GO:0014033
comp56026_c0_seq1	GO:0043588
comp56026_c0_seq1	GO:0042487
comp56061_c0_seq1	GO:0015918	epididymal secretory protein e1 precursor
comp56090_c0_seq1	GO:0006665	sphingosine-1-phosphate phosphatase 1
comp56090_c0_seq1	GO:0043231
comp56090_c0_seq1	GO:0044444
comp56090_c0_seq1	GO:0003824
comp56103_c0_seq3	GO:0004674	dual specificity mitogen-activated protein kinase kinase 5
comp56103_c0_seq3	GO:0034115
comp56103_c0_seq3	GO:0045415
comp56103_c0_seq3	GO:0007507
comp56103_c0_seq3	GO:0004708
comp56103_c0_seq3	GO:0090051
comp56103_c0_seq3	GO:0032088
comp56103_c0_seq3	GO:0005829
comp56103_c0_seq3	GO:0048011
comp56103_c0_seq3	GO:0071499
comp56103_c0_seq3	GO:2000342
comp56103_c0_seq3	GO:0050679
comp56103_c0_seq3	GO:0045944
comp56103_c0_seq3	GO:0030307
comp56103_c0_seq3	GO:0005515
comp56103_c0_seq3	GO:0000122
comp56103_c0_seq3	GO:0005524
comp56103_c0_seq3	GO:0070375
comp56103_c0_seq3	GO:0043154
comp56103_c0_seq3	GO:0005819
comp56103_c0_seq3	GO:0071363
comp56103_c0_seq3	GO:0000187
comp56103_c0_seq3	GO:0060761
comp56103_c0_seq3	GO:0043066
comp56103_c0_seq3	GO:0005634
comp56103_c0_seq3	GO:0009069
comp56103_c0_seq3	EC:2.7.11.0
comp56103_c0_seq2	GO:0034115	dual specificity mitogen-activated protein kinase kinase 5
comp56103_c0_seq2	GO:0045415
comp56103_c0_seq2	GO:0007507
comp56103_c0_seq2	GO:0004708
comp56103_c0_seq2	GO:0090051
comp56103_c0_seq2	GO:0032088
comp56103_c0_seq2	GO:0005829
comp56103_c0_seq2	GO:0048011
comp56103_c0_seq2	GO:0071499
comp56103_c0_seq2	GO:2000342
comp56103_c0_seq2	GO:0050679
comp56103_c0_seq2	GO:0045944
comp56103_c0_seq2	GO:0030307
comp56103_c0_seq2	GO:0005515
comp56103_c0_seq2	GO:0000122
comp56103_c0_seq2	GO:0005524
comp56103_c0_seq2	GO:0070375
comp56103_c0_seq2	GO:0043154
comp56103_c0_seq2	GO:0005819
comp56103_c0_seq2	GO:0071363
comp56103_c0_seq2	GO:0000187
comp56103_c0_seq2	GO:0060761
comp56103_c0_seq2	GO:0043066
comp56103_c0_seq2	GO:0005634
comp56103_c0_seq1	GO:0034115	dual specificity mitogen-activated protein kinase kinase 5
comp56103_c0_seq1	GO:0045415
comp56103_c0_seq1	GO:0007507
comp56103_c0_seq1	GO:0004708
comp56103_c0_seq1	GO:0090051
comp56103_c0_seq1	GO:0032088
comp56103_c0_seq1	GO:0005829
comp56103_c0_seq1	GO:0048011
comp56103_c0_seq1	GO:0071499
comp56103_c0_seq1	GO:2000342
comp56103_c0_seq1	GO:0050679
comp56103_c0_seq1	GO:0045944
comp56103_c0_seq1	GO:0030307
comp56103_c0_seq1	GO:0005515
comp56103_c0_seq1	GO:0000122
comp56103_c0_seq1	GO:0005524
comp56103_c0_seq1	GO:0070375
comp56103_c0_seq1	GO:0043154
comp56103_c0_seq1	GO:0005819
comp56103_c0_seq1	GO:0071363
comp56103_c0_seq1	GO:0000187
comp56103_c0_seq1	GO:0060761
comp56103_c0_seq1	GO:0043066
comp56103_c0_seq1	GO:0005634
comp56127_c0_seq1	GO:0005634	u3 small nucleolar rna-associated protein 18 homolog
comp56127_c0_seq2	GO:0005634	u3 small nucleolar rna-associated protein 18 homolog
comp56105_c0_seq1	GO:0016491	cytochrome p450 17alpha-hydroxylase 20-lyase-like
comp56127_c0_seq4	GO:0005634	u3 small nucleolar rna-associated protein 18 homolog
comp56110_c0_seq1	GO:0016059	pitpnm2 protein
comp56110_c0_seq1	GO:0008526
comp56110_c0_seq1	GO:0008525
comp56110_c0_seq1	GO:0035091
comp56110_c0_seq1	GO:0005624
comp56110_c0_seq1	GO:0045494
comp56110_c0_seq1	GO:0005509
comp56110_c0_seq1	GO:0015031
comp56110_c0_seq1	GO:0005789
comp56110_c0_seq1	GO:0046488
comp56110_c0_seq1	GO:0007420
comp56110_c0_seq1	GO:0032154
comp56110_c0_seq1	GO:0005856
comp56110_c0_seq1	GO:0030496
comp56110_c0_seq1	GO:0032580
comp56110_c0_seq1	GO:0005388
comp56110_c0_seq1	GO:0005811
comp56110_c0_seq1	GO:0005887
comp56110_c0_seq1	GO:0005625
comp56110_c0_seq1	GO:0007608
comp56110_c0_seq1	GO:0016029
comp56110_c0_seq1	GO:0015914
comp56110_c0_seq1	GO:0006816
comp56110_c0_seq1	GO:0016529
comp56110_c0_seq1	EC:3.6.3.8
comp56129_c0_seq2	GO:0005737	-dienoyl- mitochondrial-like
comp56129_c0_seq2	GO:0043231
comp56129_c0_seq2	GO:0000166
comp56129_c0_seq1	GO:0005737	-dienoyl- mitochondrial
comp56129_c0_seq1	GO:0016491
comp56129_c0_seq1	GO:0043231
comp56129_c0_seq1	GO:0000166
comp56129_c0_seq1	GO:0055114
comp56142_c0_seq1	GO:0015858	solute carrier family 28 member 3
comp56142_c0_seq1	GO:0072530
comp56142_c0_seq1	GO:0005415
comp56142_c0_seq1	GO:0006812
comp56127_c0_seq3	GO:0005634	u3 small nucleolar rna-associated protein 18 homolog
comp56162_c0_seq1	GO:0005737	carbonic anhydrase-related protein
comp56162_c0_seq1	GO:0005515
comp56162_c0_seq1	GO:0048015
comp56162_c0_seq2	GO:0005737	carbonic anhydrase-related protein
comp56162_c0_seq2	GO:0005515
comp56162_c0_seq2	GO:0048015
comp56142_c0_seq2	GO:0015858	solute carrier family 28 member 3
comp56142_c0_seq2	GO:0072530
comp56142_c0_seq2	GO:0005415
comp56142_c0_seq2	GO:0006812
comp56161_c0_seq1	GO:0005789	probable signal peptidase complex subunit 2
comp56161_c0_seq1	GO:0019538
comp56161_c0_seq1	GO:0016787
comp56173_c0_seq1	GO:0004090	uncharacterized oxidoreductase -like
comp56173_c0_seq1	GO:0006691
comp56173_c0_seq1	GO:0006693
comp56173_c0_seq1	EC:1.1.1.184
comp56234_c0_seq1	GO:0000022	ribosomal protein s4
comp56234_c0_seq1	GO:0051298
comp56234_c0_seq1	GO:0003735
comp56234_c0_seq1	GO:0005811
comp56234_c0_seq1	GO:0022627
comp56234_c0_seq1	GO:0006412
comp56234_c0_seq1	GO:0019843
comp56234_c0_seq1	GO:0042254
comp56242_c0_seq1	GO:0046872	nuclear hormone receptor
comp56242_c0_seq1	GO:0003677
comp56242_c0_seq1	GO:0003700
comp56242_c0_seq1	GO:0007165
comp56242_c0_seq1	GO:0038023
comp56242_c0_seq1	GO:0005667
comp56242_c0_seq1	GO:0045449
comp56270_c0_seq1	GO:0046873	zinc transporter zip14-like
comp56270_c0_seq1	GO:0055085
comp56270_c0_seq1	GO:0016020
comp56270_c0_seq1	GO:0030001
comp56305_c1_seq1	GO:0016020	n-acetylgalactosaminyltransferase 6-like
comp56305_c1_seq1	GO:0016757
comp56317_c0_seq1	GO:0009987	centromere protein p
comp56317_c0_seq1	GO:0044424
comp56334_c0_seq1	GO:0003735	40s ribosomal protein s18
comp56334_c0_seq1	GO:0003723
comp56334_c0_seq1	GO:0042254
comp56334_c0_seq1	GO:0015935
comp56334_c0_seq1	GO:0000003
comp56334_c0_seq1	GO:0005829
comp56334_c0_seq1	GO:0006412
comp56355_c0_seq2	GO:0009987	sodium- and chloride-dependent glycine transporter 2
comp56355_c0_seq2	GO:0015370
comp56355_c0_seq2	GO:0008504
comp56355_c0_seq2	GO:0044464
comp56355_c0_seq2	GO:0016020
comp56355_c0_seq2	GO:0006812
comp56370_c0_seq1	GO:0004674	low quality protein: titin
comp56370_c0_seq1	GO:0005865
comp56370_c0_seq1	GO:0030240
comp56370_c0_seq1	GO:0055008
comp56370_c0_seq1	GO:0007596
comp56370_c0_seq1	GO:0048739
comp56370_c0_seq1	GO:0030241
comp56370_c0_seq1	GO:0002020
comp56370_c0_seq1	GO:0051371
comp56370_c0_seq1	GO:0045214
comp56370_c0_seq1	GO:0051592
comp56370_c0_seq1	GO:0045859
comp56370_c0_seq1	GO:0006936
comp56370_c0_seq1	GO:0042802
comp56370_c0_seq1	GO:0031430
comp56370_c0_seq1	GO:0043621
comp56370_c0_seq1	GO:0048769
comp56370_c0_seq1	GO:0005516
comp56370_c0_seq1	GO:0000794
comp56370_c0_seq1	GO:0051015
comp56370_c0_seq1	GO:0008307
comp56370_c0_seq1	GO:0055003
comp56370_c0_seq1	GO:0005509
comp56370_c0_seq1	GO:0030018
comp56370_c0_seq1	GO:0007076
comp56370_c0_seq1	GO:0009069
comp56370_c0_seq1	EC:2.7.11.0
comp56366_c0_seq1	GO:0044238	transcription initiation protein spt3 homolog
comp56366_c0_seq1	GO:0031981
comp56366_c0_seq1	GO:0044260
comp56379_c0_seq1	GO:0003777	dynein heavy chain axonemal
comp56379_c0_seq1	GO:0005858
comp56379_c0_seq1	GO:0006200
comp56379_c0_seq1	GO:0005524
comp56379_c0_seq1	GO:0007018
comp56379_c0_seq1	GO:0016887
comp56379_c0_seq1	GO:0005874
comp56379_c0_seq1	EC:3.6.1.3
comp56355_c0_seq1	GO:0009987	sodium- and chloride-dependent glycine transporter 2
comp56355_c0_seq1	GO:0015370
comp56355_c0_seq1	GO:0008504
comp56355_c0_seq1	GO:0044464
comp56355_c0_seq1	GO:0016020
comp56355_c0_seq1	GO:0006812
comp56391_c0_seq1	GO:0016020	adipocyte plasma membrane-associated protein
comp56391_c0_seq1	GO:0003824
comp56397_c0_seq1	GO:0021955	acetyl-coenzyme a transporter 1
comp56397_c0_seq1	GO:0016020
comp56403_c0_seq1	GO:0005488	zinc finger protein 18
comp56397_c0_seq3	GO:0021955	acetyl-coenzyme a transporter 1
comp56397_c0_seq3	GO:0016020
comp56397_c0_seq2	GO:0021955	acetyl-coenzyme a transporter 1
comp56397_c0_seq2	GO:0016020
comp56413_c0_seq1	GO:0010494	y box binding protein 1
comp56413_c0_seq1	GO:0003723
comp56413_c0_seq1	GO:0003690
comp56413_c0_seq1	GO:0070937
comp56413_c0_seq1	GO:0070934
comp56413_c0_seq1	GO:0051154
comp56413_c0_seq1	GO:0000122
comp56413_c0_seq1	GO:0071204
comp56413_c0_seq1	GO:0051781
comp56413_c0_seq1	GO:0005515
comp56413_c0_seq1	GO:0003700
comp56413_c0_seq1	GO:0000398
comp56413_c0_seq1	GO:0003697
comp56413_c0_seq1	GO:0005576
comp56413_c0_seq1	GO:0005654
comp56413_c0_seq1	GO:0001701
comp56413_c0_seq1	GO:0005689
comp56413_c0_seq1	GO:0005667
comp56413_c0_seq1	GO:0045449
comp56479_c0_seq1	GO:0048733	protein wnt-10b-like
comp56479_c0_seq1	GO:0010628
comp56479_c0_seq1	GO:0005102
comp56479_c0_seq1	GO:0007267
comp56479_c0_seq1	GO:0006357
comp56479_c0_seq1	GO:0016055
comp56479_c0_seq1	GO:0007389
comp56479_c0_seq1	GO:0031069
comp56479_c0_seq1	GO:0071560
comp56479_c0_seq1	GO:0043586
comp56479_c0_seq1	GO:0014033
comp56479_c0_seq1	GO:0043588
comp56479_c0_seq1	GO:0044421
comp56479_c0_seq1	GO:0042487
comp56495_c0_seq1	GO:0003677	lipoma hmgic fusion partner
comp56518_c1_seq1	GO:0015349	solute carrier organic anion transporter family member 4a1
comp56518_c1_seq1	GO:0006811
comp56518_c1_seq1	GO:0016020
comp56518_c1_seq1	GO:0042403
comp56518_c1_seq1	GO:0070327
comp56517_c0_seq1	GO:0007638	cre-mec-4 protein
comp56517_c0_seq1	GO:0061096
comp56517_c0_seq1	GO:0032589
comp56517_c0_seq1	GO:0005887
comp56517_c0_seq1	GO:0015280
comp56517_c0_seq1	GO:0006814
comp56493_c0_seq2	GO:0005488	aldehyde oxidase
comp56493_c0_seq1	GO:0005488	aldehyde oxidase
comp56522_c0_seq1	GO:0006413	ribosomal protein s3a
comp56522_c0_seq1	GO:0019083
comp56522_c0_seq1	GO:0003723
comp56522_c0_seq1	GO:0006917
comp56522_c0_seq1	GO:0005730
comp56522_c0_seq1	GO:0003735
comp56522_c0_seq1	GO:0006414
comp56522_c0_seq1	GO:0022627
comp56522_c0_seq1	GO:0030154
comp56522_c0_seq1	GO:0005515
comp56522_c0_seq1	GO:0006415
comp56522_c0_seq1	GO:0006614
comp56522_c0_seq1	GO:0000184
comp56522_c0_seq1	GO:0042254
comp56544_c1_seq1	GO:0005737	spermatogenesis-associated serine-rich protein 2
comp56544_c1_seq1	GO:0043234
comp56560_c0_seq1	GO:0044260	zinc finger
comp56560_c0_seq1	GO:0005488
comp56560_c0_seq1	GO:0090304
comp56575_c0_seq1	GO:0048675	camp-specific 3 -cyclic phosphodiesterase-like
comp56575_c0_seq1	GO:0045475
comp56575_c0_seq1	GO:0046872
comp56575_c0_seq1	GO:0004115
comp56575_c0_seq1	GO:0046331
comp56575_c0_seq1	GO:0048149
comp56575_c0_seq1	GO:0007268
comp56575_c0_seq1	GO:0009187
comp56575_c0_seq1	GO:0001661
comp56575_c0_seq1	GO:0019933
comp56575_c0_seq1	GO:0046958
comp56575_c0_seq1	GO:0008355
comp56575_c0_seq1	GO:0048477
comp56575_c0_seq1	GO:0007619
comp56575_c0_seq1	GO:0007614
comp56586_c0_seq1	GO:0009986	hmg-like protein
comp56586_c0_seq1	GO:0070491
comp56586_c0_seq1	GO:0000902
comp56586_c0_seq1	GO:0002053
comp56586_c0_seq1	GO:0032868
comp56586_c0_seq1	GO:0000401
comp56586_c0_seq1	GO:0043005
comp56586_c0_seq1	GO:0008201
comp56586_c0_seq1	GO:0003690
comp56586_c0_seq1	GO:0003697
comp56586_c0_seq1	GO:0009749
comp56586_c0_seq1	GO:0033151
comp56586_c0_seq1	GO:0031532
comp56586_c0_seq1	GO:0051384
comp56586_c0_seq1	GO:0008156
comp56586_c0_seq1	GO:0014911
comp56586_c0_seq1	GO:0034341
comp56586_c0_seq1	GO:0051861
comp56586_c0_seq1	GO:0043280
comp56586_c0_seq1	GO:0005615
comp56586_c0_seq1	GO:0003705
comp56586_c0_seq1	GO:0017055
comp56586_c0_seq1	GO:0002437
comp56586_c0_seq1	GO:0006309
comp56586_c0_seq1	GO:0001654
comp56586_c0_seq1	GO:0045819
comp56586_c0_seq1	GO:0001934
comp56586_c0_seq1	GO:0045944
comp56586_c0_seq1	GO:0000793
comp56586_c0_seq1	GO:0050930
comp56586_c0_seq1	GO:0005125
comp56586_c0_seq1	GO:0005737
comp56586_c0_seq1	GO:0050786
comp56586_c0_seq1	GO:0051450
comp56586_c0_seq1	GO:0009408
comp56586_c0_seq1	GO:0050727
comp56586_c0_seq1	GO:0010858
comp56586_c0_seq1	GO:0042277
comp56586_c0_seq1	GO:0006288
comp56586_c0_seq1	GO:0001773
comp56586_c0_seq1	GO:0001786
comp56586_c0_seq1	GO:2000426
comp56586_c0_seq1	GO:0032392
comp56586_c0_seq1	GO:0045931
comp56586_c0_seq1	GO:0071347
comp56586_c0_seq1	GO:0030238
comp56586_c0_seq1	GO:0002407
comp56586_c0_seq1	GO:0007623
comp56586_c0_seq1	GO:0045663
comp56586_c0_seq1	GO:0010976
comp56586_c0_seq1	GO:0008301
comp56586_c0_seq1	GO:0046983
comp56586_c0_seq1	GO:0017053
comp56586_c0_seq1	GO:0042056
comp56586_c0_seq1	GO:0033034
comp56586_c0_seq1	GO:0042493
comp56586_c0_seq1	GO:0006265
comp56586_c0_seq1	GO:0003684
comp56586_c0_seq1	GO:0008097
comp56586_c0_seq1	GO:2000020
comp56586_c0_seq1	GO:0005730
comp56586_c0_seq1	GO:0050831
comp56586_c0_seq1	GO:0030295
comp56586_c0_seq1	GO:0003681
comp56586_c0_seq1	GO:0045639
comp56586_c0_seq1	GO:0030324
comp56586_c0_seq1	GO:0000402
comp56586_c0_seq1	GO:0043388
comp56586_c0_seq1	GO:0032496
comp56586_c0_seq1	GO:0005667
comp56586_c0_seq1	GO:0007165
comp56586_c0_seq1	GO:0045859
comp56604_c0_seq1	GO:0007271	acetylcholinesterase
comp56604_c0_seq1	GO:0004091
comp56604_c0_seq1	GO:0019695
comp56604_c0_seq1	GO:0003990
comp56604_c0_seq1	GO:0046486
comp56604_c0_seq1	EC:3.1.1.1
comp56604_c0_seq1	EC:3.1.1.7
comp56646_c0_seq3	GO:0016513	big brother
comp56646_c0_seq3	GO:0030018
comp56646_c0_seq3	GO:0045214
comp56646_c0_seq3	GO:0045944
comp56646_c0_seq3	GO:0048769
comp56646_c0_seq3	GO:0003677
comp56646_c0_seq3	GO:0016602
comp56646_c0_seq3	GO:0003700
comp56646_c0_seq3	GO:0060047
comp56646_c0_seq3	GO:0008134
comp56646_c0_seq3	GO:0046982
comp56646_c0_seq3	GO:0003713
comp56646_c0_seq3	GO:0045449
comp56646_c0_seq3	GO:0045941
comp56646_c0_seq1	GO:0016513	big brother
comp56646_c0_seq1	GO:0030018
comp56646_c0_seq1	GO:0045214
comp56646_c0_seq1	GO:0045944
comp56646_c0_seq1	GO:0048769
comp56646_c0_seq1	GO:0003677
comp56646_c0_seq1	GO:0016602
comp56646_c0_seq1	GO:0003700
comp56646_c0_seq1	GO:0060047
comp56646_c0_seq1	GO:0008134
comp56646_c0_seq1	GO:0046982
comp56646_c0_seq1	GO:0003713
comp56646_c0_seq1	GO:0045449
comp56646_c0_seq1	GO:0045941
comp56696_c0_seq1	GO:0016874	amp-dependent synthetase and ligase
comp56709_c0_seq1	GO:0009987	dynein beta flagellar outer arm-like
comp56709_c0_seq1	GO:0017111
comp56709_c0_seq1	GO:0032991
comp56709_c0_seq1	GO:0043232
comp56709_c0_seq1	EC:3.6.1.15
comp56723_c0_seq1	GO:0035085	72 kda inositol polyphosphate 5-phosphatase
comp56723_c0_seq1	GO:0001501
comp56723_c0_seq1	GO:0070011
comp56723_c0_seq1	GO:0000139
comp56723_c0_seq1	GO:0046855
comp56723_c0_seq1	GO:0046856
comp56723_c0_seq1	GO:0048570
comp56723_c0_seq1	GO:0030282
comp56723_c0_seq1	GO:0004439
comp56723_c0_seq1	GO:0005739
comp56723_c0_seq1	EC:3.1.3.36
comp56723_c0_seq2	GO:0035085	72 kda inositol polyphosphate 5-phosphatase
comp56723_c0_seq2	GO:0004175
comp56723_c0_seq2	GO:0000139
comp56723_c0_seq2	GO:0046855
comp56723_c0_seq2	GO:0046856
comp56723_c0_seq2	GO:0071842
comp56723_c0_seq2	GO:0008237
comp56723_c0_seq2	GO:0004439
comp56723_c0_seq2	GO:0044429
comp56723_c0_seq2	GO:0019538
comp56723_c0_seq2	EC:3.1.3.36
comp56755_c0_seq1	GO:0009411	basic immunoglobulin-like variable motif-containing protein
comp56755_c0_seq1	GO:0006289
comp56755_c0_seq1	GO:0016591
comp56755_c0_seq1	GO:0032501
comp56755_c0_seq1	GO:0005515
comp56755_c0_seq1	GO:0043566
comp56755_c0_seq2	GO:0009411	basic immunoglobulin-like variable motif-containing protein
comp56755_c0_seq2	GO:0006289
comp56755_c0_seq2	GO:0005634
comp56755_c0_seq2	GO:0043566
comp56783_c0_seq2	GO:0005634	intermediate filament tail domain-containing protein 1
comp56783_c0_seq2	GO:0044446
comp56783_c0_seq3	GO:0005634	intermediate filament tail domain-containing protein 1-like
comp56783_c0_seq3	GO:0044446
comp56783_c0_seq4	GO:0005634	intermediate filament tail domain-containing protein 1-like
comp56783_c0_seq4	GO:0044446
comp56783_c0_seq1	GO:0005634	intermediate filament tail domain-containing protein 1
comp56783_c0_seq1	GO:0044446
comp56799_c0_seq2	GO:0008081	glycerophosphodiester phosphodiesterase domain-containing protein 1-like
comp56799_c0_seq2	GO:0005622
comp56799_c0_seq2	GO:0009987
comp56799_c0_seq2	GO:0044238
comp56799_c0_seq2	EC:3.1.4.0
comp56799_c0_seq3	GO:0044238	glycerophosphodiester phosphodiesterase domain-containing protein 1-like
comp56799_c0_seq3	GO:0008081
comp56799_c0_seq3	EC:3.1.4.0
comp56799_c0_seq1	GO:0008081	glycerophosphodiester phosphodiesterase domain-containing protein 1
comp56799_c0_seq1	GO:0005622
comp56799_c0_seq1	GO:0009987
comp56799_c0_seq1	GO:0044238
comp56799_c0_seq1	EC:3.1.4.0
comp56799_c0_seq4	GO:0008081	glycerophosphodiester phosphodiesterase domain-containing protein 1
comp56799_c0_seq4	EC:3.1.4.0
comp56820_c0_seq1	GO:0005840	e chain 60s ribosomal subunit in complex with initiation factor this file contains 5s rrna and proteins of molecule
comp56820_c0_seq1	GO:0003735
comp56820_c0_seq1	GO:0006412
comp56820_c0_seq1	GO:0019843
comp56820_c0_seq1	GO:0042254
comp56825_c0_seq2	GO:0001533	protein-glutamine gamma-glutamyltransferase k
comp56825_c0_seq2	GO:0030216
comp56825_c0_seq2	GO:0005515
comp56825_c0_seq2	GO:0006464
comp56825_c0_seq2	GO:0043163
comp56825_c0_seq2	GO:0031224
comp56825_c0_seq2	GO:0003810
comp56825_c0_seq2	EC:2.3.2.13
comp56810_c0_seq1	GO:0046872	transcription factor sp5
comp56810_c0_seq1	GO:0006351
comp56810_c0_seq1	GO:0043565
comp56810_c0_seq1	GO:0005622
comp56810_c0_seq1	GO:0060349
comp56810_c0_seq1	GO:0035121
comp56825_c0_seq1	GO:0001533	protein-glutamine gamma-glutamyltransferase k
comp56825_c0_seq1	GO:0030216
comp56825_c0_seq1	GO:0005515
comp56825_c0_seq1	GO:0006464
comp56825_c0_seq1	GO:0043163
comp56825_c0_seq1	GO:0031224
comp56825_c0_seq1	GO:0003810
comp56825_c0_seq1	EC:2.3.2.13
comp56827_c0_seq1	GO:0007304	cadherin 99c
comp56827_c0_seq1	GO:0044459
comp56827_c0_seq1	GO:0007155
comp56827_c0_seq1	GO:0042995
comp56827_c0_seq1	GO:0032529
comp56827_c0_seq1	GO:0050794
comp56827_c1_seq1	GO:0009987	cadherin 99c
comp56827_c1_seq1	GO:0044464
comp56827_c1_seq1	GO:0016020
comp56883_c0_seq1	GO:0006810	solute carrier organic anion transporter family member 4c1-like
comp56883_c0_seq1	GO:0016020
comp56970_c0_seq1	GO:0008237	endoplasmic reticulum aminopeptidase 2-like
comp56970_c0_seq1	GO:0006508
comp56970_c0_seq1	GO:0008270
comp56970_c0_seq1	GO:0004177
comp56970_c0_seq1	EC:3.4.11.0
comp56970_c0_seq2	GO:0008237	endoplasmic reticulum aminopeptidase 2-like
comp56970_c0_seq2	GO:0006508
comp56970_c0_seq2	GO:0008270
comp56970_c0_seq2	GO:0004177
comp56970_c0_seq2	EC:3.4.11.0
comp57018_c0_seq1	GO:0016020	adipocyte plasma membrane-associated protein
comp57018_c0_seq1	GO:0003824
comp57018_c0_seq2	GO:0016020	adipocyte plasma membrane-associated protein
comp57018_c0_seq2	GO:0003824
comp57047_c0_seq1	GO:0005794	alpha- -mannosyl-glycoprotein 4-beta-n-acetylglucosaminyltransferase a
comp57047_c0_seq1	GO:0016740
comp57047_c0_seq1	GO:0016020
comp57047_c0_seq1	GO:0006487
comp57047_c1_seq1	GO:0005975	alpha- -mannosyl-glycoprotein 4-beta-n-acetylglucosaminyltransferase a
comp57047_c1_seq1	GO:0016020
comp57047_c1_seq1	GO:0016758
comp57047_c1_seq1	EC:2.4.1.0
comp57047_c0_seq2	GO:0016740	alpha- -mannosyl-glycoprotein 4-beta-n-acetylglucosaminyltransferase b-like
comp57054_c1_seq1	GO:0005622	tbc1 domain family member 1
comp57054_c1_seq1	GO:0032880
comp57054_c1_seq1	GO:0032313
comp57054_c1_seq1	GO:0005096
comp57060_c0_seq1	GO:0043170	krab-a domain-containing protein
comp57060_c0_seq1	GO:0044238
comp57070_c0_seq1	GO:0009790	60s ribosomal protein l36a
comp57070_c0_seq1	GO:0005840
comp57070_c0_seq1	GO:0003735
comp57070_c0_seq1	GO:0051726
comp57070_c0_seq1	GO:0006412
comp57070_c0_seq1	GO:0042254
comp57074_c0_seq1	GO:0030501	odd-skipped related 1
comp57074_c0_seq1	GO:0072234
comp57074_c0_seq1	GO:0036023
comp57074_c0_seq1	GO:0004674
comp57074_c0_seq1	GO:0072184
comp57074_c0_seq1	GO:0007507
comp57074_c0_seq1	GO:0008406
comp57074_c0_seq1	GO:0072180
comp57074_c0_seq1	GO:0007243
comp57074_c0_seq1	GO:0002062
comp57074_c0_seq1	GO:0072183
comp57074_c0_seq1	GO:0072259
comp57074_c0_seq1	GO:0000287
comp57074_c0_seq1	GO:0042474
comp57074_c0_seq1	GO:0090094
comp57074_c0_seq1	GO:0050679
comp57074_c0_seq1	GO:0048863
comp57074_c0_seq1	GO:0048389
comp57074_c0_seq1	GO:0035776
comp57074_c0_seq1	GO:0042476
comp57074_c0_seq1	GO:0072208
comp57074_c0_seq1	GO:0048382
comp57074_c0_seq1	GO:0006979
comp57074_c0_seq1	GO:0072268
comp57074_c0_seq1	GO:0045944
comp57074_c0_seq1	GO:0072239
comp57074_c0_seq1	GO:0072190
comp57074_c0_seq1	GO:0005737
comp57074_c0_seq1	GO:0071300
comp57074_c0_seq1	GO:0042733
comp57074_c0_seq1	GO:2000543
comp57074_c0_seq1	GO:0008270
comp57074_c0_seq1	GO:0005515
comp57074_c0_seq1	GO:0035777
comp57074_c0_seq1	GO:0003676
comp57074_c0_seq1	GO:0000122
comp57074_c0_seq1	GO:0005524
comp57074_c0_seq1	GO:0001657
comp57074_c0_seq1	GO:0072168
comp57074_c0_seq1	GO:0072169
comp57074_c0_seq1	GO:0035116
comp57074_c0_seq1	GO:0060021
comp57074_c0_seq1	GO:0043066
comp57074_c0_seq1	GO:0072162
comp57074_c0_seq1	GO:0005730
comp57074_c0_seq1	GO:0035775
comp57074_c0_seq1	GO:0035778
comp57074_c0_seq1	GO:0072143
comp57074_c0_seq1	GO:0006468
comp57074_c0_seq1	GO:0035115
comp57074_c0_seq1	GO:0035779
comp57074_c0_seq1	GO:0009069
comp57074_c0_seq1	EC:2.7.11.0
comp57082_c0_seq1	GO:0009987	contactin
comp57082_c0_seq1	GO:0007399
comp57082_c0_seq1	GO:0005886
comp57079_c0_seq1	GO:0016337	tyrosine kinase receptor cad96ca-like
comp57079_c0_seq1	GO:0005488
comp57079_c0_seq1	GO:0045792
comp57079_c0_seq1	GO:0016021
comp57079_c0_seq1	GO:0004872
comp57079_c0_seq1	GO:0004713
comp57079_c0_seq1	GO:0007030
comp57079_c0_seq1	GO:0016310
comp57079_c0_seq1	GO:0007165
comp57079_c0_seq1	EC:2.7.10.0
comp57128_c0_seq1	GO:0043231	upf0160 protein mitochondrial
comp57128_c0_seq2	GO:0043231	upf0160 protein mitochondrial
comp57128_c0_seq3	GO:0043231	upf0160 protein mitochondrial
comp57128_c0_seq4	GO:0043231	upf0160 protein mitochondrial
comp57141_c0_seq1	GO:0005488	pol polyprotein
comp57141_c0_seq1	GO:0044238
comp57141_c0_seq1	GO:0043170
comp57165_c0_seq1	GO:0009987	phospholipase membrane-associated-like
comp57165_c0_seq1	GO:0006629
comp57165_c0_seq1	GO:0016788
comp57165_c0_seq1	GO:0005886
comp57181_c0_seq1	GO:0005829	rap1 gtpase-activating protein 1 isoform 2
comp57181_c0_seq1	GO:0017016
comp57181_c0_seq1	GO:0005624
comp57181_c0_seq1	GO:0043547
comp57181_c0_seq1	GO:0042803
comp57181_c0_seq1	GO:0032318
comp57187_c0_seq1	GO:0009987	protein tilb homolog
comp57187_c0_seq1	GO:0003143
comp57187_c0_seq1	GO:0007368
comp57187_c0_seq1	GO:0022414
comp57187_c0_seq1	GO:0044464
comp57203_c1_seq1	GO:0004620	n-acyl-phosphatidylethanolamine-hydrolyzing phospholipase d
comp57203_c1_seq1	GO:0009395
comp57181_c0_seq2	GO:0005829	rap1 gtpase-activating protein 1 isoform 2
comp57181_c0_seq2	GO:0017016
comp57181_c0_seq2	GO:0005624
comp57181_c0_seq2	GO:0043547
comp57181_c0_seq2	GO:0042803
comp57181_c0_seq2	GO:0032318
comp57239_c0_seq1	GO:0055114	microsomal glutathione s-transferase 1
comp57239_c0_seq1	GO:0005739
comp57239_c0_seq1	GO:0006805
comp57239_c0_seq1	GO:0071449
comp57239_c0_seq1	GO:0004602
comp57239_c0_seq1	GO:0004364
comp57239_c0_seq1	GO:0005515
comp57239_c0_seq1	GO:0044281
comp57239_c0_seq1	GO:0005789
comp57239_c0_seq1	GO:0006749
comp57239_c0_seq1	GO:0006804
comp57239_c0_seq1	GO:0006803
comp57239_c0_seq1	EC:1.11.1.9
comp57239_c0_seq1	EC:2.5.1.18
comp57220_c0_seq1	GO:0020037	haemoglobin type 1
comp57220_c0_seq1	GO:0005344
comp57220_c0_seq1	GO:0015671
comp57220_c0_seq1	GO:0019825
comp57203_c1_seq2	GO:0004620	n-acyl-phosphatidylethanolamine-hydrolyzing phospholipase d
comp57203_c1_seq2	GO:0009395
comp57241_c0_seq1	GO:0009987	kinesin-like protein kif25-like
comp57241_c0_seq1	GO:0015630
comp57241_c0_seq1	GO:0044430
comp57241_c1_seq1	GO:0000070	kinesin-like protein kif25-like
comp57241_c1_seq1	GO:0010507
comp57241_c1_seq1	GO:0005871
comp57283_c0_seq1	GO:0043005	gamma-aminobutyric acid b receptor 2
comp57283_c0_seq1	GO:0016021
comp57283_c0_seq1	GO:0007214
comp57283_c0_seq1	GO:0004965
comp57283_c0_seq1	GO:0005515
comp57283_c0_seq1	GO:0005737
comp57283_c0_seq1	GO:0005886
comp57283_c0_seq1	GO:0007216
comp57301_c0_seq1	GO:0005634	multiple endocrine neoplasia i
comp57311_c0_seq1	GO:0018242	polypeptide n-acetylgalactosaminyltransferase 2
comp57311_c0_seq1	GO:0018243
comp57311_c0_seq1	GO:0032580
comp57311_c0_seq1	GO:0030145
comp57311_c0_seq1	GO:0030173
comp57311_c0_seq1	GO:0004653
comp57311_c0_seq1	GO:0002378
comp57311_c0_seq1	GO:0043687
comp57311_c0_seq1	GO:0048471
comp57311_c0_seq1	GO:0005576
comp57311_c0_seq1	GO:0030246
comp57311_c0_seq1	GO:0016266
comp57311_c0_seq1	EC:2.4.1.41
comp57312_c1_seq1	GO:0000122	forkhead box l2
comp57312_c1_seq1	GO:0001541
comp57312_c1_seq1	GO:0002074
comp57312_c1_seq1	GO:0060026
comp57312_c1_seq1	GO:0048048
comp57312_c1_seq1	GO:0031624
comp57312_c1_seq1	GO:0007389
comp57312_c1_seq1	GO:0060014
comp57312_c1_seq1	GO:0005667
comp57312_c1_seq1	GO:0006309
comp57312_c1_seq1	GO:0051090
comp57312_c1_seq1	GO:0003705
comp57312_c1_seq1	GO:0019101
comp57312_c1_seq1	GO:0043565
comp57312_c1_seq1	GO:0006917
comp57312_c1_seq1	GO:0030331
comp57312_c1_seq1	GO:0045944
comp57312_c1_seq1	GO:0003690
comp57312_c1_seq1	GO:0043280
comp57312_c1_seq1	GO:0008134
comp57312_c1_seq1	GO:0042703
comp57312_c1_seq1	GO:0008301
comp57312_c1_seq1	GO:0043028
comp57312_c1_seq1	GO:0007165
comp57311_c0_seq2	GO:0018242	polypeptide n-acetylgalactosaminyltransferase 2
comp57311_c0_seq2	GO:0018243
comp57311_c0_seq2	GO:0032580
comp57311_c0_seq2	GO:0030145
comp57311_c0_seq2	GO:0030173
comp57311_c0_seq2	GO:0004653
comp57311_c0_seq2	GO:0002378
comp57311_c0_seq2	GO:0043687
comp57311_c0_seq2	GO:0048471
comp57311_c0_seq2	GO:0005576
comp57311_c0_seq2	GO:0030246
comp57311_c0_seq2	GO:0016266
comp57311_c0_seq2	EC:2.4.1.41
comp57322_c1_seq1	GO:0030054	synaptotagmin-7 isoform 1
comp57322_c1_seq1	GO:0050796
comp57322_c1_seq1	GO:0005764
comp57322_c1_seq1	GO:0005509
comp57322_c1_seq1	GO:0016021
comp57322_c1_seq1	GO:0001778
comp57322_c1_seq1	GO:0030672
comp57322_c1_seq1	GO:0005624
comp57322_c1_seq1	GO:0017158
comp57322_c1_seq1	GO:0005215
comp57332_c0_seq1	GO:0034227	ubiquitin-related modifier 1 homolog
comp57332_c0_seq1	GO:0005515
comp57332_c0_seq1	GO:0005829
comp57332_c0_seq1	GO:0016783
comp57332_c0_seq1	GO:0002098
comp57332_c0_seq1	EC:2.8.1.0
comp57332_c0_seq2	GO:0034227	ubiquitin-related modifier 1 homolog
comp57332_c0_seq2	GO:0005515
comp57332_c0_seq2	GO:0005829
comp57332_c0_seq2	GO:0016783
comp57332_c0_seq2	GO:0002098
comp57332_c0_seq2	EC:2.8.1.0
comp57387_c0_seq1	GO:0006665	sphingosine-1-phosphate phosphatase 1
comp57387_c0_seq1	GO:0044281
comp57387_c0_seq1	GO:0005783
comp57387_c0_seq1	GO:0044425
comp57455_c0_seq1	GO:0002090	e3 ubiquitin-protein ligase mib2
comp57455_c0_seq1	GO:0030318
comp57455_c0_seq1	GO:0004871
comp57455_c0_seq1	GO:0031410
comp57455_c0_seq1	GO:0043123
comp57455_c0_seq1	GO:0004842
comp57455_c0_seq1	GO:0051865
comp57455_c0_seq1	GO:0048471
comp57455_c0_seq1	GO:0042803
comp57455_c0_seq1	EC:6.3.2.19
comp57492_c0_seq1	GO:0045931	isoform f
comp57492_c0_seq1	GO:0045792
comp57492_c0_seq1	GO:0016829
comp57492_c0_seq1	GO:0007030
comp57492_c0_seq1	GO:0008284
comp57488_c0_seq1	GO:0016321	65-kda macrophage
comp57488_c0_seq1	GO:0003779
comp57512_c0_seq1	GO:0000911	40s ribosomal protein s13
comp57512_c0_seq1	GO:0001510
comp57512_c0_seq1	GO:0006412
comp57512_c0_seq1	GO:0005618
comp57512_c0_seq1	GO:0005730
comp57512_c0_seq1	GO:0010090
comp57512_c0_seq1	GO:0003735
comp57512_c0_seq1	GO:0009965
comp57512_c0_seq1	GO:0022627
comp57512_c0_seq1	GO:0042545
comp57512_c0_seq1	GO:0009664
comp57512_c0_seq1	GO:0009507
comp57512_c0_seq1	GO:0016020
comp57512_c0_seq1	GO:0005794
comp57512_c0_seq1	GO:0042254
comp57530_c0_seq1	GO:0008272	sulfate transporter
comp57530_c0_seq1	GO:0001503
comp57530_c0_seq1	GO:0055085
comp57530_c0_seq1	GO:0015116
comp57530_c0_seq2	GO:0015108	sulfate transporter
comp57530_c0_seq2	GO:0008272
comp57530_c0_seq2	GO:0034220
comp57530_c0_seq2	GO:0001503
comp57530_c0_seq2	GO:0015116
comp57530_c0_seq2	GO:0019532
comp57530_c0_seq2	GO:0019531
comp57530_c0_seq2	GO:0006821
comp57541_c0_seq2	GO:0003676	tigger transposable element-derived protein 1
comp57566_c0_seq1	GO:0003700	sex combs reduced
comp57566_c0_seq1	GO:0043565
comp57566_c0_seq1	GO:0007275
comp57566_c0_seq1	GO:0005634
comp57566_c0_seq1	GO:0006355
comp57566_c0_seq1	GO:0005667
comp57566_c0_seq1	GO:0045449
comp57591_c0_seq1	GO:0050775	cyclin-dependent kinase-like 5
comp57591_c0_seq1	GO:0001764
comp57591_c0_seq1	GO:0032855
comp57591_c0_seq1	GO:0032587
comp57591_c0_seq1	GO:0004693
comp57591_c0_seq1	GO:0044294
comp57591_c0_seq1	GO:0005730
comp57591_c0_seq1	GO:0046777
comp57591_c0_seq1	GO:0045773
comp57591_c0_seq1	GO:0032839
comp57591_c0_seq1	GO:0048365
comp57591_c0_seq1	GO:0005524
comp57591_c0_seq1	GO:0000074
comp57591_c0_seq1	GO:0009069
comp57591_c0_seq1	EC:2.7.11.22
comp57591_c0_seq2	GO:0050775	cyclin-dependent kinase-like 5
comp57591_c0_seq2	GO:0001764
comp57591_c0_seq2	GO:0032855
comp57591_c0_seq2	GO:0032587
comp57591_c0_seq2	GO:0004693
comp57591_c0_seq2	GO:0044294
comp57591_c0_seq2	GO:0005730
comp57591_c0_seq2	GO:0046777
comp57591_c0_seq2	GO:0045773
comp57591_c0_seq2	GO:0032839
comp57591_c0_seq2	GO:0048365
comp57591_c0_seq2	GO:0005524
comp57591_c0_seq2	GO:0000074
comp57591_c0_seq2	GO:0009069
comp57591_c0_seq2	EC:2.7.11.22
comp57604_c0_seq1	GO:0016787	caspase 8
comp57605_c0_seq1	GO:0008237	membrane metallo-endopeptidase-like 1-like
comp57605_c0_seq2	GO:0016787	membrane metallo-endopeptidase-like 1-like
comp57618_c0_seq1	GO:0006915	death domain-containing protein cradd
comp57618_c0_seq1	GO:0050794
comp57618_c0_seq1	GO:0044424
comp57675_c0_seq1	GO:0044464	thioredoxin-like protein
comp57707_c0_seq1	GO:0007616	glutamate n-methyl d-aspartate epsilon (nmda epsilon)
comp57707_c0_seq1	GO:0072375
comp57707_c0_seq1	GO:0004970
comp57707_c0_seq1	GO:0016020
comp57707_c0_seq1	GO:0071944
comp57707_c0_seq1	GO:0006811
comp57707_c0_seq1	GO:0007165
comp57707_c0_seq1	GO:0007268
comp57724_c0_seq1	GO:0008233	plasma kallikrein
comp57724_c0_seq1	GO:0031638
comp57724_c0_seq1	GO:0005488
comp57724_c0_seq1	GO:0048518
comp57724_c0_seq1	GO:0042730
comp57724_c0_seq1	GO:0044421
comp57738_c0_seq2	GO:0000125	transcriptional adapter 2-alpha
comp57738_c0_seq2	GO:0043966
comp57738_c0_seq2	GO:0006351
comp57738_c0_seq2	GO:0004402
comp57738_c0_seq2	GO:0042967
comp57738_c0_seq2	EC:2.3.1.48
comp57738_c0_seq1	GO:0000125	transcriptional adapter 2-alpha
comp57738_c0_seq1	GO:0043966
comp57738_c0_seq1	GO:0006351
comp57738_c0_seq1	GO:0004402
comp57738_c0_seq1	GO:0042967
comp57738_c0_seq1	EC:2.3.1.48
comp57769_c0_seq1	GO:0005488	zinc finger protein partial
comp57771_c1_seq1	GO:0005634	60 kda ss-a ro ribonucleoprotein
comp57771_c0_seq1	GO:0044424	60 kda ss-a ro ribonucleoprotein
comp57776_c0_seq1	GO:0005886	glycerophosphodiester phosphodiesterase domain-containing protein 1
comp57776_c0_seq1	GO:0016787
comp57776_c0_seq1	GO:0005634
comp57831_c1_seq1	GO:0016235	e3 ubiquitin-protein ligase trim37
comp57831_c1_seq1	GO:0008270
comp57831_c1_seq1	GO:0005777
comp57831_c1_seq1	GO:0031625
comp57831_c1_seq1	GO:0032088
comp57831_c1_seq1	GO:0005164
comp57831_c1_seq1	GO:0004842
comp57831_c1_seq1	GO:0051865
comp57831_c1_seq1	GO:0070842
comp57831_c1_seq1	GO:0048471
comp57831_c1_seq1	GO:0044445
comp57831_c1_seq1	GO:0042803
comp57831_c1_seq1	GO:0006955
comp57831_c1_seq1	GO:0007165
comp57831_c1_seq1	EC:6.3.2.19
comp57831_c1_seq2	GO:0016235	e3 ubiquitin-protein ligase trim37
comp57831_c1_seq2	GO:0008270
comp57831_c1_seq2	GO:0005777
comp57831_c1_seq2	GO:0031625
comp57831_c1_seq2	GO:0032088
comp57831_c1_seq2	GO:0005164
comp57831_c1_seq2	GO:0004842
comp57831_c1_seq2	GO:0051865
comp57831_c1_seq2	GO:0070842
comp57831_c1_seq2	GO:0048471
comp57831_c1_seq2	GO:0044445
comp57831_c1_seq2	GO:0042803
comp57831_c1_seq2	GO:0006955
comp57831_c1_seq2	GO:0007165
comp57831_c1_seq2	EC:6.3.2.19
comp57867_c0_seq1	GO:0005737	poly
comp57867_c0_seq1	GO:0005886
comp57891_c0_seq1	GO:0051038	zinc finger protein isoform cra_b
comp57891_c0_seq1	GO:0008270
comp57891_c0_seq1	GO:0007283
comp57891_c0_seq1	GO:0003677
comp57891_c0_seq1	GO:0005515
comp57891_c0_seq1	GO:0003682
comp57891_c0_seq1	GO:0005634
comp57891_c0_seq1	GO:0000785
comp57891_c0_seq2	GO:0051038	zinc finger protein isoform cra_b
comp57891_c0_seq2	GO:0008270
comp57891_c0_seq2	GO:0007283
comp57891_c0_seq2	GO:0003677
comp57891_c0_seq2	GO:0005515
comp57891_c0_seq2	GO:0003682
comp57891_c0_seq2	GO:0005634
comp57891_c0_seq2	GO:0000785
comp57904_c0_seq1	GO:0018105	protein kinase dc2-like
comp57904_c0_seq1	GO:0046777
comp57904_c0_seq1	GO:0030155
comp57904_c0_seq1	GO:0001525
comp57904_c0_seq1	GO:0004691
comp57904_c0_seq1	GO:0043542
comp57904_c0_seq1	GO:0060562
comp57904_c0_seq1	GO:0030334
comp57904_c0_seq1	GO:0005524
comp57904_c0_seq1	GO:0030099
comp57904_c0_seq1	GO:0005515
comp57904_c0_seq1	GO:0060993
comp57904_c0_seq1	GO:2000696
comp57904_c0_seq1	GO:0001935
comp57904_c0_seq1	GO:0005737
comp57904_c0_seq1	GO:0005634
comp57904_c0_seq1	GO:0031589
comp57904_c0_seq1	GO:0005952
comp57904_c0_seq1	GO:0009069
comp57904_c0_seq1	EC:2.7.11.11
comp57999_c0_seq1	GO:0005764	gm2 ganglioside activator
comp57999_c0_seq1	GO:0006687
comp57999_c0_seq1	GO:0005730
comp57999_c0_seq1	GO:0046466
comp58005_c0_seq1	GO:0044070	chloride channel 2
comp58005_c0_seq1	GO:0005247
comp58005_c0_seq1	GO:0030324
comp58005_c0_seq1	GO:0034765
comp58005_c0_seq1	GO:0030425
comp58005_c0_seq1	GO:0006821
comp58005_c0_seq1	GO:0060689
comp58005_c0_seq1	GO:0060041
comp58005_c0_seq1	GO:0043204
comp58005_c0_seq2	GO:0044070	chloride channel 2
comp58005_c0_seq2	GO:0005247
comp58005_c0_seq2	GO:0030324
comp58005_c0_seq2	GO:0034765
comp58005_c0_seq2	GO:0030425
comp58005_c0_seq2	GO:0006821
comp58005_c0_seq2	GO:0060689
comp58005_c0_seq2	GO:0060041
comp58005_c0_seq2	GO:0043204
comp57999_c0_seq2	GO:0005764	ganglioside gm2 activator-like
comp57999_c0_seq2	GO:0006687
comp57999_c0_seq2	GO:0005730
comp57999_c0_seq2	GO:0046466
comp58039_c0_seq1	GO:0016020	transmembrane protein 229b
comp58039_c0_seq2	GO:0016020	transmembrane protein 229b
comp58074_c0_seq1	GO:0070085	beta-galactoside alpha- -fucosyltransferase
comp58074_c0_seq1	GO:0008417
comp58074_c0_seq1	GO:0044464
comp58074_c0_seq1	GO:0016020
comp58078_c0_seq2	GO:0055085	two pore calcium channel protein 1
comp58078_c0_seq2	GO:0072345
comp58078_c0_seq2	GO:0005765
comp58078_c0_seq2	GO:0006811
comp58078_c0_seq2	GO:0042802
comp58078_c0_seq2	GO:0010008
comp58078_c0_seq1	GO:0042802	two pore segment channel 1
comp58078_c0_seq1	GO:0072345
comp58078_c0_seq1	GO:0005765
comp58078_c0_seq1	GO:0010008
comp58080_c0_seq1	GO:0005624	glutamate receptor-interacting protein 2
comp58080_c0_seq1	GO:0043198
comp58080_c0_seq1	GO:0045211
comp58080_c0_seq1	GO:0044444
comp58080_c0_seq1	GO:0014069
comp58080_c0_seq1	GO:0008022
comp58080_c0_seq1	GO:0015031
comp58080_c0_seq2	GO:0045121	glutamate receptor-interacting protein 1
comp58080_c0_seq2	GO:0030375
comp58080_c0_seq2	GO:0033142
comp58080_c0_seq2	GO:0043198
comp58080_c0_seq2	GO:0046965
comp58080_c0_seq2	GO:0000122
comp58080_c0_seq2	GO:0046966
comp58080_c0_seq2	GO:0008022
comp58080_c0_seq2	GO:0030165
comp58080_c0_seq2	GO:0008629
comp58080_c0_seq2	GO:0019717
comp58080_c0_seq2	GO:0048786
comp58080_c0_seq2	GO:0015031
comp58080_c0_seq2	GO:0005794
comp58080_c0_seq2	GO:0005874
comp58080_c0_seq2	GO:0045211
comp58080_c0_seq2	GO:2000324
comp58080_c0_seq2	GO:0043025
comp58080_c0_seq2	GO:0016922
comp58080_c0_seq2	GO:0030395
comp58080_c0_seq2	GO:0035254
comp58080_c0_seq2	GO:0014069
comp58080_c0_seq2	GO:0070182
comp58080_c0_seq2	GO:0030331
comp58080_c0_seq2	GO:0045925
comp58080_c0_seq2	GO:0045944
comp58080_c0_seq2	GO:0007399
comp58080_c0_seq2	GO:0032403
comp58080_c0_seq2	GO:0003682
comp58080_c0_seq2	GO:0005886
comp58080_c0_seq2	GO:0035259
comp58080_c0_seq2	GO:0005791
comp58080_c0_seq2	GO:0005634
comp58080_c0_seq2	GO:0005739
comp58080_c0_seq2	GO:0005667
comp58080_c0_seq2	GO:0045941
comp58080_c0_seq2	GO:0000785
comp58080_c1_seq1	GO:0045121	glutamate receptor interacting protein 1-like
comp58080_c1_seq1	GO:0030375
comp58080_c1_seq1	GO:0030246
comp58080_c1_seq1	GO:0043198
comp58080_c1_seq1	GO:0000122
comp58080_c1_seq1	GO:0008022
comp58080_c1_seq1	GO:0019717
comp58080_c1_seq1	GO:0015031
comp58080_c1_seq1	GO:0006915
comp58080_c1_seq1	GO:0045211
comp58080_c1_seq1	GO:0042974
comp58080_c1_seq1	GO:0043025
comp58080_c1_seq1	GO:0035258
comp58080_c1_seq1	GO:0007165
comp58080_c1_seq1	GO:0014069
comp58080_c1_seq1	GO:0045944
comp58080_c1_seq1	GO:0007399
comp58080_c1_seq1	GO:0003682
comp58080_c1_seq1	GO:0005783
comp58080_c1_seq1	GO:0005886
comp58080_c1_seq1	GO:0005634
comp58080_c1_seq1	GO:0005739
comp58080_c1_seq1	GO:0005667
comp58080_c1_seq1	GO:0045941
comp58080_c1_seq1	GO:0000785
comp58127_c0_seq1	GO:0005929	protein polyglycylase ttll10-like
comp58127_c0_seq1	GO:0006464
comp58127_c0_seq1	GO:0043231
comp58127_c0_seq1	GO:0016020
comp58127_c0_seq1	GO:0044446
comp58127_c0_seq1	GO:0015630
comp58127_c0_seq1	GO:0070735
comp58123_c0_seq1	GO:0009987	contactin
comp58123_c0_seq1	GO:0007399
comp58123_c0_seq1	GO:0005886
comp58145_c0_seq1	GO:0005789	cytochrome p450 3a24-like
comp58145_c0_seq1	GO:0046872
comp58145_c0_seq1	GO:0006805
comp58145_c0_seq1	GO:0004497
comp58145_c0_seq1	GO:0044281
comp58145_c0_seq1	GO:0016705
comp58162_c0_seq1	GO:0003735	ribosomal protein l26
comp58162_c0_seq1	GO:0015934
comp58162_c0_seq1	GO:0006412
comp58162_c0_seq1	GO:0042254
comp58164_c1_seq1	GO:0005488	aldehyde oxidase
comp58164_c2_seq1	GO:0005488	aldehyde oxidase
comp58176_c0_seq1	GO:0008022	ataxin-1
comp58176_c0_seq1	GO:0008542
comp58176_c0_seq1	GO:0051168
comp58176_c0_seq1	GO:0043621
comp58176_c0_seq1	GO:0042405
comp58176_c0_seq1	GO:0060079
comp58176_c0_seq1	GO:0045892
comp58176_c0_seq1	GO:0005737
comp58176_c0_seq1	GO:0005730
comp58176_c0_seq1	GO:0042326
comp58176_c0_seq1	GO:0006396
comp58176_c0_seq1	GO:0042802
comp58176_c0_seq1	GO:0003677
comp58176_c0_seq1	GO:0008219
comp58176_c0_seq1	GO:0016363
comp58176_c0_seq1	GO:0045944
comp58176_c0_seq1	GO:0008266
comp58176_c0_seq1	GO:0034046
comp58176_c0_seq1	GO:0043569
comp58176_c0_seq1	GO:0042272
comp58176_c0_seq1	GO:0008344
comp58201_c0_seq1	GO:0005488	collagen alpha-6 chain-like
comp58202_c0_seq2	GO:0016757	fucosyl transferase family protein
comp58202_c0_seq2	GO:0016020
comp58202_c0_seq1	GO:0016757	alpha -fucosyltransferase
comp58202_c0_seq1	GO:0016020
comp58211_c0_seq1	GO:0048514	heat shock 70 kda protein 12b
comp58209_c0_seq1	GO:0004222	tolloid-like protein 2-like
comp58209_c0_seq1	GO:0006508
comp58209_c0_seq1	GO:0005509
comp58209_c0_seq1	GO:0008270
comp58209_c0_seq1	EC:3.4.24.0
comp58225_c0_seq1	GO:0016311	tryrosine phosphatase
comp58225_c0_seq1	GO:0016791
comp58225_c0_seq1	EC:3.1.3.0
comp58228_c1_seq1	GO:0008380	u11 u12 small nuclear ribonucleoprotein 25 kda
comp58228_c1_seq1	GO:0005689
comp58228_c1_seq2	GO:0008380	u11 u12 small nuclear ribonucleoprotein 25 kda
comp58228_c1_seq2	GO:0005689
comp58263_c1_seq1	GO:0016740	core 1 udp-galactose:n-acetylgalactosamine-alpha-r beta -
comp58289_c0_seq1	GO:0044260	polyprotein of retroviral
comp58289_c0_seq1	GO:0005488
comp58289_c0_seq1	GO:0090304
comp58322_c0_seq1	GO:0006810	ap-4 complex subunit beta-1
comp58322_c0_seq1	GO:0044424
comp58398_c0_seq1	GO:0005488	peptidyl-prolyl cis-trans isomerase c-like
comp58398_c0_seq1	GO:0009987
comp58436_c0_seq2	GO:0015379	potassium chloride symporter
comp58436_c0_seq2	GO:0016021
comp58436_c0_seq2	GO:0055085
comp58436_c0_seq2	GO:0006812
comp58436_c0_seq2	GO:0006821
comp58436_c0_seq1	GO:0015379	solute carrier family 12 member 6
comp58436_c0_seq1	GO:0016021
comp58436_c0_seq1	GO:0055085
comp58436_c0_seq1	GO:0006812
comp58436_c0_seq1	GO:0006821
comp58449_c0_seq1	GO:0044237	carbonyl reductase
comp58449_c0_seq1	GO:0016616
comp58449_c0_seq1	GO:0044424
comp58449_c0_seq1	EC:1.1.1.0
comp58449_c0_seq2	GO:0044237	carbonyl reductase
comp58449_c0_seq2	GO:0016616
comp58449_c0_seq2	GO:0000166
comp58449_c0_seq2	GO:0044424
comp58449_c0_seq2	EC:1.1.1.0
comp58487_c0_seq1	GO:0016798	endo-beta- -glucanase
comp58546_c0_seq1	GO:0046872	cytochrome family subfamily polypeptide 4
comp58546_c0_seq1	GO:0016491
comp58548_c0_seq1	GO:0043229	sorbitol dehydrogenase
comp58548_c0_seq1	GO:0051287
comp58548_c0_seq1	GO:0008270
comp58548_c0_seq1	GO:0046370
comp58548_c0_seq1	GO:0051160
comp58548_c0_seq1	GO:0003939
comp58548_c0_seq1	GO:0005624
comp58548_c0_seq1	GO:0042995
comp58548_c0_seq1	GO:0006062
comp58548_c0_seq1	GO:0006013
comp58548_c0_seq1	EC:1.1.1.14
comp58563_c0_seq1	GO:0005737	kinesin family member 17
comp58563_c0_seq1	GO:0007018
comp58563_c0_seq1	GO:0005515
comp58563_c0_seq1	GO:0016192
comp58563_c0_seq1	GO:0005524
comp58563_c0_seq1	GO:0008152
comp58563_c0_seq1	GO:0005871
comp58563_c0_seq1	GO:0003777
comp58563_c0_seq1	GO:0031503
comp58563_c0_seq1	GO:0015031
comp58563_c0_seq1	GO:0005874
comp58563_c0_seq2	GO:0005737	kinesin family member 17
comp58563_c0_seq2	GO:0007018
comp58563_c0_seq2	GO:0005515
comp58563_c0_seq2	GO:0016192
comp58563_c0_seq2	GO:0005524
comp58563_c0_seq2	GO:0008152
comp58563_c0_seq2	GO:0005871
comp58563_c0_seq2	GO:0003777
comp58563_c0_seq2	GO:0031503
comp58563_c0_seq2	GO:0015031
comp58563_c0_seq2	GO:0005874
comp58564_c0_seq1	GO:0035419	ribosomal protein s27a
comp58564_c0_seq1	GO:0051436
comp58564_c0_seq1	GO:0007250
comp58564_c0_seq1	GO:0043123
comp58564_c0_seq1	GO:0003735
comp58564_c0_seq1	GO:0002479
comp58564_c0_seq1	GO:0034138
comp58564_c0_seq1	GO:0019985
comp58564_c0_seq1	GO:0000216
comp58564_c0_seq1	GO:0034142
comp58564_c0_seq1	GO:0008063
comp58564_c0_seq1	GO:0046788
comp58564_c0_seq1	GO:0000084
comp58564_c0_seq1	GO:0006414
comp58564_c0_seq1	GO:0046872
comp58564_c0_seq1	GO:0006977
comp58564_c0_seq1	GO:0048011
comp58564_c0_seq1	GO:0005654
comp58564_c0_seq1	GO:0007220
comp58564_c0_seq1	GO:0031145
comp58564_c0_seq1	GO:0008624
comp58564_c0_seq1	GO:0006413
comp58564_c0_seq1	GO:0019221
comp58564_c0_seq1	GO:0034130
comp58564_c0_seq1	GO:0006916
comp58564_c0_seq1	GO:0007254
comp58564_c0_seq1	GO:0006415
comp58564_c0_seq1	GO:0034146
comp58564_c0_seq1	GO:0007219
comp58564_c0_seq1	GO:0002755
comp58564_c0_seq1	GO:0035681
comp58564_c0_seq1	GO:0005886
comp58564_c0_seq1	GO:0006614
comp58564_c0_seq1	GO:0042059
comp58564_c0_seq1	GO:0051092
comp58564_c0_seq1	GO:0070423
comp58564_c0_seq1	GO:0010008
comp58564_c0_seq1	GO:0032480
comp58564_c0_seq1	GO:0051437
comp58564_c0_seq1	GO:0035666
comp58564_c0_seq1	GO:0016044
comp58564_c0_seq1	GO:0019083
comp58564_c0_seq1	GO:0050852
comp58564_c0_seq1	GO:0034134
comp58564_c0_seq1	GO:0000080
comp58564_c0_seq1	GO:0030666
comp58564_c0_seq1	GO:0000184
comp58564_c0_seq1	GO:0008543
comp58564_c0_seq1	GO:0022627
comp58564_c0_seq1	GO:0034154
comp58564_c0_seq1	GO:0000209
comp58564_c0_seq1	GO:0016197
comp58564_c0_seq1	GO:0035682
comp58564_c0_seq1	GO:0042254
comp58580_c0_seq1	GO:0000239	protein tilb homolog
comp58580_c0_seq1	GO:0003146
comp58580_c0_seq1	GO:0060294
comp58580_c0_seq1	GO:0000240
comp58580_c0_seq1	GO:0009953
comp58580_c0_seq1	GO:0001947
comp58580_c0_seq1	GO:0008584
comp58580_c0_seq1	GO:0005929
comp58580_c0_seq1	GO:0042384
comp58580_c0_seq1	GO:0005737
comp58580_c0_seq1	GO:0048793
comp58580_c0_seq1	GO:0060027
comp58608_c0_seq1	GO:0032879	low quality protein: polycystin-1-like
comp58608_c0_seq1	GO:0044093
comp58608_c0_seq1	GO:0035295
comp58608_c0_seq1	GO:0043009
comp58608_c0_seq1	GO:0007243
comp58608_c0_seq1	GO:0016772
comp58608_c0_seq1	GO:0046907
comp58608_c0_seq1	GO:0009653
comp58608_c0_seq1	GO:0050793
comp58608_c0_seq1	GO:0043231
comp58608_c0_seq1	GO:0042995
comp58608_c0_seq1	GO:0005886
comp58608_c0_seq1	GO:0044425
comp58608_c0_seq1	GO:0006812
comp58608_c0_seq1	GO:0005515
comp58608_c0_seq1	GO:0030154
comp58608_c0_seq1	GO:0048523
comp58608_c0_seq1	GO:0048522
comp58608_c0_seq1	GO:0051239
comp58608_c0_seq1	GO:0044444
comp58608_c0_seq1	GO:0001568
comp58608_c0_seq1	GO:0072073
comp58608_c0_seq1	GO:0006468
comp58608_c0_seq1	GO:0055085
comp58610_c0_seq1	GO:0016740	phosphatidylinositol 3-kinase catalytic subunit type 3
comp58654_c1_seq1	GO:0035556	regulator of g-protein signaling 7-like
comp58654_c1_seq1	GO:0005834
comp58654_c1_seq1	GO:0004871
comp58654_c1_seq1	GO:0038032
comp58644_c0_seq1	GO:0005515	mitogen activated protein kinase binding protein isoform cra_a
comp58644_c0_seq1	GO:0007256
comp58654_c1_seq2	GO:0035556	regulator of g-protein signaling 7-like
comp58654_c1_seq2	GO:0005834
comp58654_c1_seq2	GO:0004871
comp58654_c1_seq2	GO:0038032
comp58656_c0_seq1	GO:0004935	octopamine receptor
comp58656_c0_seq1	GO:0016740
comp58656_c0_seq1	GO:0016020
comp58656_c0_seq1	GO:0007187
comp58685_c0_seq1	GO:0044464	protocadherin fat 3-like
comp58685_c0_seq1	GO:0009987
comp58682_c0_seq1	GO:0006457	peptidyl-prolyl cis-trans isomerase
comp58682_c0_seq1	GO:0000413
comp58682_c0_seq1	GO:0003755
comp58682_c0_seq1	EC:5.2.1.8
comp58685_c1_seq1	GO:0007186	egf lag seven-pass g-type receptor 3
comp58685_c1_seq1	GO:0003824
comp58689_c1_seq1	GO:0004000	adenosine deaminase cecr1
comp58689_c1_seq1	GO:0008270
comp58689_c1_seq1	GO:0005615
comp58689_c1_seq1	GO:0043394
comp58689_c1_seq1	GO:0006154
comp58689_c1_seq1	GO:0031685
comp58689_c1_seq1	GO:0042803
comp58689_c1_seq1	GO:0034654
comp58689_c1_seq1	GO:0005794
comp58689_c1_seq1	GO:0072522
comp58689_c1_seq1	GO:0006144
comp58689_c1_seq1	EC:3.5.4.4
comp58693_c0_seq2	GO:0003824	beta-galactosidase-1-like protein 2
comp58703_c0_seq1	GO:0004144	alpha- -mannosyl-glycoprotein 2-beta-n-acetylglucosaminyltransferase
comp58703_c0_seq1	GO:0003846
comp58703_c0_seq1	GO:0044262
comp58703_c0_seq1	GO:0006049
comp58703_c0_seq1	GO:0006651
comp58703_c0_seq1	GO:0001701
comp58703_c0_seq1	GO:0016020
comp58703_c0_seq1	GO:0005794
comp58703_c0_seq1	GO:0005783
comp58703_c0_seq1	GO:0008375
comp58703_c0_seq1	GO:0042967
comp58703_c0_seq1	EC:2.3.1.20
comp58703_c0_seq1	EC:2.3.1.22
comp58709_c0_seq1	GO:0015269	calcium-activated potassium channel
comp58709_c0_seq1	GO:0006813
comp58693_c0_seq1	GO:0003824	35 glycosylhydrolase
comp58709_c0_seq2	GO:0016286	calcium-activated potassium channel
comp58709_c0_seq2	GO:0006813
comp58709_c0_seq2	GO:0016021
comp58709_c0_seq2	GO:0005516
comp58749_c0_seq1	GO:0055082	annexin a7
comp58749_c0_seq1	GO:0035176
comp58749_c0_seq1	GO:0048306
comp58749_c0_seq1	GO:0000267
comp58749_c0_seq1	GO:0005634
comp58753_c0_seq1	GO:0005515	timeless isoform b
comp58753_c0_seq1	GO:0044424
comp58753_c0_seq1	GO:0048512
comp58753_c0_seq1	GO:0009416
comp58753_c0_seq1	GO:0009987
comp58753_c0_seq1	GO:0042752
comp58753_c0_seq1	GO:0032501
comp58753_c0_seq3	GO:0045187	timeless
comp58753_c0_seq3	GO:0000122
comp58753_c0_seq3	GO:2000678
comp58753_c0_seq3	GO:0005737
comp58753_c0_seq3	GO:0071482
comp58753_c0_seq3	GO:0046982
comp58753_c0_seq3	GO:0009648
comp58753_c0_seq3	GO:0045475
comp58753_c0_seq3	GO:0046957
comp58753_c0_seq3	GO:0007620
comp58753_c0_seq3	GO:0008134
comp58753_c0_seq3	GO:0006606
comp58753_c0_seq3	GO:0005634
comp58753_c0_seq3	GO:0007617
comp58753_c0_seq3	GO:0005667
comp58756_c0_seq1	GO:0044464	advillin isoform 1
comp58756_c0_seq1	GO:0071842
comp58770_c0_seq1	GO:0016491	xanthine dehydrogenase
comp58770_c0_seq1	GO:0005488
comp58770_c2_seq1	GO:0046872	xanthine dehydrogenase
comp58770_c2_seq1	GO:0016614
comp58770_c2_seq1	GO:0051536
comp58770_c2_seq1	GO:0050662
comp58769_c0_seq1	GO:0007166	prolow-density lipoprotein receptor-related protein 1
comp58769_c0_seq1	GO:0005515
comp58769_c0_seq1	GO:0032370
comp58769_c0_seq1	GO:0007275
comp58769_c0_seq1	GO:0043231
comp58769_c0_seq1	GO:0009968
comp58769_c0_seq1	GO:0015031
comp58769_c0_seq1	GO:0016021
comp58769_c0_seq1	GO:0046872
comp58769_c0_seq1	GO:0006897
comp58769_c0_seq1	GO:0032374
comp58769_c0_seq1	GO:0005886
comp58769_c0_seq1	GO:0044444
comp58769_c0_seq1	GO:0008152
comp58788_c0_seq1	GO:0006732	peroxisomal sarcosine oxidase
comp58788_c0_seq1	GO:0005777
comp58788_c0_seq1	GO:0016647
comp58788_c0_seq1	EC:1.5.3.0
comp58824_c0_seq1	GO:0032755	lysosome membrane protein 2 isoform 1
comp58824_c0_seq1	GO:0071447
comp58824_c0_seq1	GO:0032735
comp58824_c0_seq1	GO:0050830
comp58824_c0_seq1	GO:0043123
comp58824_c0_seq1	GO:0042953
comp58824_c0_seq1	GO:0005764
comp58824_c0_seq1	GO:0043277
comp58824_c0_seq1	GO:0070892
comp58824_c0_seq1	GO:0030194
comp58824_c0_seq1	GO:0071221
comp58824_c0_seq1	GO:0006910
comp58824_c0_seq1	GO:2000379
comp58824_c0_seq1	GO:0006622
comp58824_c0_seq1	GO:0002221
comp58824_c0_seq1	GO:0045121
comp58824_c0_seq1	GO:0043410
comp58824_c0_seq1	GO:2000334
comp58824_c0_seq1	GO:0030301
comp58824_c0_seq1	GO:0034383
comp58824_c0_seq1	GO:0010886
comp58824_c0_seq1	GO:0050731
comp58824_c0_seq1	GO:0042992
comp58824_c0_seq1	GO:0071222
comp58824_c0_seq1	GO:0044130
comp58824_c0_seq1	GO:0005887
comp58824_c0_seq1	GO:0051636
comp58824_c0_seq1	GO:0005794
comp58824_c0_seq1	GO:0030169
comp58824_c0_seq1	GO:0010744
comp58824_c0_seq1	GO:0009897
comp58824_c0_seq1	GO:0051637
comp58824_c0_seq1	GO:0000122
comp58824_c0_seq1	GO:0060100
comp58824_c0_seq1	GO:0007166
comp58824_c0_seq1	GO:0060907
comp58824_c0_seq1	GO:0044437
comp58824_c0_seq1	GO:0008035
comp58824_c0_seq1	GO:0071223
comp58824_c0_seq1	GO:0032760
comp58824_c0_seq1	GO:0055096
comp58824_c0_seq1	GO:0005041
comp58824_c0_seq1	GO:0019899
comp58824_c0_seq1	GO:2000121
comp58824_c0_seq1	GO:0005624
comp58824_c0_seq1	GO:0015909
comp58824_c0_seq1	GO:0006631
comp58822_c0_seq1	GO:0007411	protein irk- isoform b
comp58822_c0_seq1	GO:0030307
comp58822_c0_seq1	GO:0005911
comp58822_c0_seq1	GO:0008340
comp58822_c0_seq1	GO:0048133
comp58822_c0_seq1	GO:0007296
comp58822_c0_seq1	GO:0007626
comp58822_c0_seq1	GO:0007390
comp58822_c0_seq1	GO:0008286
comp58822_c0_seq1	GO:0006974
comp58822_c0_seq1	GO:0007446
comp58822_c0_seq1	GO:0048132
comp58822_c0_seq1	GO:0005009
comp58822_c0_seq1	GO:0040018
comp58822_c0_seq1	GO:0034059
comp58822_c0_seq1	GO:2000377
comp58822_c0_seq1	GO:0015272
comp58822_c0_seq1	GO:0046777
comp58822_c0_seq1	GO:0046622
comp58822_c0_seq1	GO:0007391
comp58822_c0_seq1	GO:0005520
comp58822_c0_seq1	GO:0008284
comp58822_c0_seq1	GO:0060180
comp58822_c0_seq1	GO:0007285
comp58822_c0_seq1	GO:0005899
comp58822_c0_seq1	GO:0034765
comp58822_c0_seq1	GO:0060250
comp58822_c0_seq1	GO:0045793
comp58822_c0_seq1	GO:0006813
comp58822_c0_seq1	GO:0042391
comp58822_c0_seq1	GO:0005524
comp58822_c0_seq1	GO:0006979
comp58822_c0_seq1	GO:0007584
comp58822_c0_seq1	GO:0007623
comp58822_c0_seq1	GO:0042220
comp58822_c0_seq1	GO:0008076
comp58822_c0_seq1	GO:0016942
comp58839_c0_seq1	GO:0005200	actin
comp58839_c0_seq1	GO:0042802
comp58839_c0_seq1	GO:0043034
comp58839_c0_seq1	GO:0045214
comp58839_c0_seq1	GO:0031941
comp58839_c0_seq1	GO:0005524
comp58837_c1_seq1	GO:0006379	integrator complex subunit 11-like
comp58837_c1_seq1	GO:0043484
comp58837_c1_seq1	GO:0022008
comp58837_c1_seq1	GO:0006378
comp58837_c1_seq1	GO:0034472
comp58837_c1_seq1	GO:0032039
comp58837_c1_seq1	GO:0016787
comp58837_c1_seq1	GO:0005847
comp58845_c0_seq1	GO:0005488	sterol o-acyltransferase 1
comp58845_c0_seq1	GO:0050789
comp58845_c0_seq1	GO:0005792
comp58845_c0_seq1	GO:0044425
comp58845_c0_seq1	GO:0010876
comp58845_c0_seq1	GO:0004772
comp58845_c0_seq1	GO:0008203
comp58845_c0_seq1	GO:0005783
comp58845_c0_seq1	GO:0006699
comp58845_c0_seq1	GO:0042967
comp58872_c0_seq1	GO:0016798	beta- -endoglucanase
comp58937_c0_seq1	GO:0071363	dopa decarboxylase (aromatic l-amino acid decarboxylase)
comp58937_c0_seq1	GO:0005829
comp58937_c0_seq1	GO:0042427
comp58937_c0_seq1	GO:0035690
comp58937_c0_seq1	GO:0052314
comp58937_c0_seq1	GO:0030424
comp58937_c0_seq1	GO:0004058
comp58937_c0_seq1	GO:0071312
comp58937_c0_seq1	GO:0005625
comp58937_c0_seq1	GO:0046684
comp58937_c0_seq1	GO:0008021
comp58937_c0_seq1	GO:0010259
comp58937_c0_seq1	GO:0007623
comp58937_c0_seq1	GO:0043025
comp58937_c0_seq1	GO:0019904
comp58937_c0_seq1	GO:0016597
comp58937_c0_seq1	GO:0015842
comp58937_c0_seq1	GO:0033076
comp58937_c0_seq1	GO:0030170
comp58937_c0_seq1	GO:0042416
comp58937_c0_seq1	GO:0006547
comp58937_c0_seq1	GO:0006558
comp58937_c0_seq1	GO:0006568
comp58937_c0_seq1	GO:0006570
comp58937_c0_seq1	GO:0009821
comp58937_c0_seq1	GO:0042432
comp58937_c0_seq1	EC:4.1.1.28
comp58937_c0_seq3	GO:0071363	dopa decarboxylase
comp58937_c0_seq3	GO:0005829
comp58937_c0_seq3	GO:0042427
comp58937_c0_seq3	GO:0035690
comp58937_c0_seq3	GO:0052314
comp58937_c0_seq3	GO:0030424
comp58937_c0_seq3	GO:0004058
comp58937_c0_seq3	GO:0071312
comp58937_c0_seq3	GO:0005625
comp58937_c0_seq3	GO:0046684
comp58937_c0_seq3	GO:0008021
comp58937_c0_seq3	GO:0010259
comp58937_c0_seq3	GO:0007623
comp58937_c0_seq3	GO:0043025
comp58937_c0_seq3	GO:0019904
comp58937_c0_seq3	GO:0016597
comp58937_c0_seq3	GO:0015842
comp58937_c0_seq3	GO:0033076
comp58937_c0_seq3	GO:0030170
comp58937_c0_seq3	GO:0042416
comp58937_c0_seq3	GO:0006547
comp58937_c0_seq3	GO:0006558
comp58937_c0_seq3	GO:0006568
comp58937_c0_seq3	GO:0006570
comp58937_c0_seq3	GO:0009821
comp58937_c0_seq3	GO:0042432
comp58937_c0_seq3	EC:4.1.1.28
comp58937_c0_seq4	GO:0071363	dopamine decarboxylase
comp58937_c0_seq4	GO:0005829
comp58937_c0_seq4	GO:0042427
comp58937_c0_seq4	GO:0035690
comp58937_c0_seq4	GO:0052314
comp58937_c0_seq4	GO:0030424
comp58937_c0_seq4	GO:0004058
comp58937_c0_seq4	GO:0071312
comp58937_c0_seq4	GO:0005625
comp58937_c0_seq4	GO:0046684
comp58937_c0_seq4	GO:0008021
comp58937_c0_seq4	GO:0010259
comp58937_c0_seq4	GO:0007623
comp58937_c0_seq4	GO:0043025
comp58937_c0_seq4	GO:0019904
comp58937_c0_seq4	GO:0016597
comp58937_c0_seq4	GO:0015842
comp58937_c0_seq4	GO:0033076
comp58937_c0_seq4	GO:0030170
comp58937_c0_seq4	GO:0042416
comp58937_c0_seq4	GO:0006547
comp58937_c0_seq4	GO:0006558
comp58937_c0_seq4	GO:0006568
comp58937_c0_seq4	GO:0006570
comp58937_c0_seq4	GO:0009821
comp58937_c0_seq4	GO:0042432
comp58937_c0_seq4	EC:4.1.1.28
comp58937_c0_seq2	GO:0071363	dopa decarboxylase (aromatic l-amino acid decarboxylase)
comp58937_c0_seq2	GO:0005829
comp58937_c0_seq2	GO:0042427
comp58937_c0_seq2	GO:0035690
comp58937_c0_seq2	GO:0052314
comp58937_c0_seq2	GO:0030424
comp58937_c0_seq2	GO:0004058
comp58937_c0_seq2	GO:0071312
comp58937_c0_seq2	GO:0005625
comp58937_c0_seq2	GO:0046684
comp58937_c0_seq2	GO:0008021
comp58937_c0_seq2	GO:0010259
comp58937_c0_seq2	GO:0007623
comp58937_c0_seq2	GO:0043025
comp58937_c0_seq2	GO:0019904
comp58937_c0_seq2	GO:0016597
comp58937_c0_seq2	GO:0015842
comp58937_c0_seq2	GO:0033076
comp58937_c0_seq2	GO:0030170
comp58937_c0_seq2	GO:0042416
comp58937_c0_seq2	GO:0006547
comp58937_c0_seq2	GO:0006558
comp58937_c0_seq2	GO:0006568
comp58937_c0_seq2	GO:0006570
comp58937_c0_seq2	GO:0009821
comp58937_c0_seq2	GO:0042432
comp58937_c0_seq2	EC:4.1.1.28
comp58995_c0_seq1	GO:0007291	beta- -galactosyltransferase
comp58995_c0_seq1	GO:0008344
comp58995_c0_seq1	GO:0007528
comp58995_c0_seq1	GO:0006044
comp58995_c0_seq1	GO:0009247
comp58995_c0_seq1	GO:0033842
comp58995_c0_seq1	GO:0005794
comp58995_c0_seq1	EC:2.4.1.244
comp59063_c0_seq3	GO:0048856	relaxin insulin-like family peptide receptor 2
comp59063_c0_seq3	GO:0004930
comp59063_c0_seq3	GO:0032501
comp59063_c0_seq3	GO:0003006
comp59063_c0_seq3	GO:0007188
comp59069_c0_seq1	GO:0065008	annexin a7
comp59069_c0_seq1	GO:0035176
comp59069_c0_seq1	GO:0048306
comp59069_c0_seq1	GO:0044464
comp59117_c0_seq1	GO:0006508	trypsin-like protease 1
comp59117_c0_seq1	GO:0004252
comp59117_c0_seq1	EC:3.4.21.0
comp59132_c0_seq1	GO:0060037	btb poz domain-containing protein kctd15-like
comp59132_c0_seq1	GO:0044335
comp59132_c0_seq1	GO:0090090
comp59132_c0_seq1	GO:0016787
comp59126_c0_seq1	GO:0006468	novel protein myosin iiib
comp59126_c0_seq1	GO:0044464
comp59126_c0_seq1	GO:0003824
comp59132_c0_seq2	GO:0090090	btb poz domain-containing protein kctd15-like
comp59132_c0_seq2	GO:0044335
comp59132_c0_seq2	GO:0060037
comp59132_c0_seq3	GO:0060037	btb poz domain-containing protein kctd15-like
comp59132_c0_seq3	GO:0044335
comp59132_c0_seq3	GO:0090090
comp59132_c0_seq3	GO:0016787
comp59160_c0_seq1	GO:0042995	coiled-coil domain-containing protein lobo homolog
comp59160_c0_seq1	GO:0005737
comp59160_c0_seq2	GO:0001539	coiled-coil domain-containing protein lobo homolog
comp59160_c0_seq2	GO:0005737
comp59160_c0_seq2	GO:0005929
comp59160_c0_seq2	GO:0030154
comp59160_c0_seq2	GO:0007283
comp59160_c0_seq2	GO:0019861
comp59194_c1_seq1	GO:0042461	lipoxygenase homology domain-containing protein 1-like
comp59194_c1_seq1	GO:0031513
comp59194_c1_seq1	GO:0005515
comp59194_c1_seq1	GO:0015630
comp59194_c1_seq1	GO:0007165
comp59194_c1_seq1	GO:0016043
comp59201_c0_seq1	GO:0002005	angiotensin-converting enzyme
comp59201_c0_seq1	GO:0004175
comp59201_c0_seq1	GO:0050769
comp59201_c0_seq1	GO:0032496
comp59201_c0_seq1	GO:0043171
comp59201_c0_seq1	GO:0008270
comp59201_c0_seq1	GO:0008144
comp59201_c0_seq1	GO:0031404
comp59201_c0_seq1	GO:0001822
comp59201_c0_seq1	GO:0042312
comp59201_c0_seq1	GO:0005624
comp59201_c0_seq1	GO:0002446
comp59201_c0_seq1	GO:0042755
comp59201_c0_seq1	GO:0008241
comp59201_c0_seq1	GO:0031711
comp59201_c0_seq1	GO:0050482
comp59201_c0_seq1	GO:0005615
comp59201_c0_seq1	GO:0014910
comp59201_c0_seq1	GO:0019229
comp59201_c0_seq1	GO:0060047
comp59201_c0_seq1	GO:0003779
comp59201_c0_seq1	GO:0043065
comp59201_c0_seq1	GO:0009897
comp59201_c0_seq1	GO:0042277
comp59201_c0_seq1	GO:0005768
comp59201_c0_seq1	GO:0008237
comp59201_c0_seq1	GO:0060218
comp59201_c0_seq1	GO:0019233
comp59201_c0_seq1	GO:0006508
comp59201_c0_seq1	GO:0050729
comp59201_c0_seq1	GO:0002019
comp59201_c0_seq1	GO:0001974
comp59201_c0_seq1	GO:0032943
comp59201_c0_seq1	GO:0042447
comp59201_c0_seq1	EC:3.4.15.0
comp59201_c0_seq2	GO:0002005	peptidyl-dipeptidase a
comp59201_c0_seq2	GO:0004175
comp59201_c0_seq2	GO:0050769
comp59201_c0_seq2	GO:0032496
comp59201_c0_seq2	GO:0043171
comp59201_c0_seq2	GO:0008270
comp59201_c0_seq2	GO:0008144
comp59201_c0_seq2	GO:0031404
comp59201_c0_seq2	GO:0001822
comp59201_c0_seq2	GO:0042312
comp59201_c0_seq2	GO:0005624
comp59201_c0_seq2	GO:0002446
comp59201_c0_seq2	GO:0042755
comp59201_c0_seq2	GO:0008241
comp59201_c0_seq2	GO:0031711
comp59201_c0_seq2	GO:0050482
comp59201_c0_seq2	GO:0005615
comp59201_c0_seq2	GO:0014910
comp59201_c0_seq2	GO:0019229
comp59201_c0_seq2	GO:0060047
comp59201_c0_seq2	GO:0003779
comp59201_c0_seq2	GO:0043065
comp59201_c0_seq2	GO:0009897
comp59201_c0_seq2	GO:0042277
comp59201_c0_seq2	GO:0005768
comp59201_c0_seq2	GO:0008237
comp59201_c0_seq2	GO:0060218
comp59201_c0_seq2	GO:0019233
comp59201_c0_seq2	GO:0006508
comp59201_c0_seq2	GO:0050729
comp59201_c0_seq2	GO:0002019
comp59201_c0_seq2	GO:0001974
comp59201_c0_seq2	GO:0032943
comp59201_c0_seq2	GO:0042447
comp59201_c0_seq2	EC:3.4.15.0
comp59208_c0_seq1	GO:0016020	n-acetylgalactosaminyltransferase 6-like
comp59208_c0_seq1	GO:0016757
comp59213_c0_seq1	GO:0020037	cytochrome p450 2u1-like
comp59213_c0_seq1	GO:0016705
comp59213_c0_seq1	GO:0004497
comp59213_c0_seq1	GO:0009055
comp59213_c0_seq1	GO:0055114
comp59213_c0_seq1	GO:0006118
comp59211_c0_seq1	GO:0044260	titin
comp59211_c0_seq1	GO:0004672
comp59211_c0_seq1	GO:0016310
comp59211_c0_seq1	GO:0006936
comp59211_c0_seq1	GO:0030239
comp59211_c0_seq1	GO:0050896
comp59211_c0_seq1	GO:0008092
comp59211_c0_seq1	GO:0048738
comp59211_c0_seq1	GO:0044238
comp59211_c0_seq1	GO:0050789
comp59211_c0_seq1	GO:0044446
comp59211_c0_seq1	GO:0030017
comp59211_c0_seq2	GO:0044446	titin
comp59211_c0_seq2	GO:0004672
comp59211_c0_seq2	GO:0030017
comp59211_c0_seq2	GO:0030239
comp59211_c0_seq2	GO:0044260
comp59211_c0_seq2	GO:0048738
comp59211_c0_seq2	GO:0016310
comp59211_c0_seq2	GO:0080090
comp59211_c0_seq2	GO:0031323
comp59211_c0_seq2	GO:0006936
comp59211_c0_seq2	GO:0050790
comp59211_c0_seq2	GO:0008092
comp59211_c0_seq2	GO:0006139
comp59211_c0_seq2	GO:0050896
comp59212_c1_seq1	GO:0008152	polypeptide n-acetylgalactosaminyltransferase 11-like
comp59218_c0_seq1	GO:0030247	endo-beta- -glucanase
comp59218_c0_seq1	GO:0008810
comp59218_c0_seq1	GO:0005982
comp59218_c0_seq1	GO:0005985
comp59218_c0_seq1	EC:3.2.1.4
comp59231_c0_seq1	GO:0005829	gtp cyclohydrolase 1 feedback regulatory protein
comp59231_c0_seq1	GO:0051291
comp59231_c0_seq1	GO:0043234
comp59231_c0_seq1	GO:0005625
comp59231_c0_seq1	GO:0031965
comp59231_c0_seq1	GO:0030425
comp59231_c0_seq1	GO:0042133
comp59231_c0_seq1	GO:0044549
comp59231_c0_seq1	GO:0045428
comp59231_c0_seq1	GO:0004857
comp59231_c0_seq1	GO:0042470
comp59231_c0_seq1	GO:0030742
comp59231_c0_seq1	GO:0043105
comp59231_c0_seq1	GO:0009890
comp59231_c0_seq1	GO:0016597
comp59231_c0_seq1	GO:0044281
comp59231_c0_seq1	GO:0016787
comp59231_c0_seq1	GO:0050999
comp59273_c0_seq1	GO:0005488	krab-a domain-containing protein
comp59273_c0_seq1	GO:0043170
comp59273_c0_seq1	GO:0044238
comp59286_c0_seq1	GO:0015693	magnesium transporter nipa2 isoform a
comp59286_c0_seq1	GO:0005769
comp59286_c0_seq1	GO:0008344
comp59286_c0_seq1	GO:0005886
comp59286_c0_seq1	GO:0005515
comp59286_c0_seq1	GO:0043025
comp59286_c0_seq2	GO:0015693	magnesium transporter nipa2-like
comp59286_c0_seq2	GO:0005769
comp59286_c0_seq2	GO:0008344
comp59286_c0_seq2	GO:0005886
comp59286_c0_seq2	GO:0005515
comp59286_c0_seq2	GO:0043025
comp59312_c0_seq2	GO:0005634	chromosome 21 open reading frame 59
comp59312_c0_seq2	GO:0005829
comp59312_c0_seq1	GO:0005634	chromosome 21 open reading frame 59
comp59312_c0_seq1	GO:0005829
comp59331_c0_seq1	GO:0004871	e3 ubiquitin-protein ligase cbl-b-like
comp59331_c0_seq1	GO:0042127
comp59331_c0_seq1	GO:0008270
comp59331_c0_seq1	GO:0010941
comp59331_c0_seq1	GO:0005509
comp59331_c0_seq1	GO:0007175
comp59331_c0_seq1	GO:0001784
comp59331_c0_seq1	GO:0004842
comp59331_c0_seq1	GO:0016567
comp59331_c0_seq1	GO:0008069
comp59331_c0_seq1	GO:0006508
comp59331_c0_seq1	GO:0007465
comp59331_c0_seq1	GO:0007298
comp59331_c0_seq1	GO:0005634
comp59331_c0_seq1	GO:0007476
comp59331_c0_seq1	GO:0005938
comp59331_c0_seq1	GO:0048134
comp59331_c0_seq1	EC:6.3.2.19
comp59331_c0_seq2	GO:0004871	e3 ubiquitin-protein ligase cbl-b-like
comp59331_c0_seq2	GO:0042127
comp59331_c0_seq2	GO:0008270
comp59331_c0_seq2	GO:0010941
comp59331_c0_seq2	GO:0005509
comp59331_c0_seq2	GO:0007175
comp59331_c0_seq2	GO:0001784
comp59331_c0_seq2	GO:0004842
comp59331_c0_seq2	GO:0016567
comp59331_c0_seq2	GO:0008069
comp59331_c0_seq2	GO:0006508
comp59331_c0_seq2	GO:0007465
comp59331_c0_seq2	GO:0007298
comp59331_c0_seq2	GO:0005634
comp59331_c0_seq2	GO:0007476
comp59331_c0_seq2	GO:0005938
comp59331_c0_seq2	GO:0048134
comp59331_c0_seq2	EC:6.3.2.19
comp59366_c0_seq1	GO:0005515	kinesin family member 6
comp59366_c0_seq1	GO:0000166
comp59366_c0_seq1	GO:0044424
comp59386_c0_seq1	GO:0005488	zinc finger bed domain-containing protein 1-like
comp59395_c0_seq1	GO:0048038	amiloride-sensitive amine oxidase
comp59395_c0_seq1	GO:0008144
comp59395_c0_seq1	GO:0005507
comp59395_c0_seq1	GO:0008131
comp59395_c0_seq1	GO:0055114
comp59395_c0_seq1	GO:0008270
comp59395_c0_seq1	GO:0005923
comp59395_c0_seq1	GO:0046677
comp59395_c0_seq1	GO:0005509
comp59395_c0_seq1	GO:0071420
comp59395_c0_seq1	GO:0004872
comp59395_c0_seq1	GO:0032403
comp59395_c0_seq1	GO:0005615
comp59395_c0_seq1	GO:0097185
comp59395_c0_seq1	GO:0052597
comp59395_c0_seq1	GO:0071280
comp59395_c0_seq1	GO:0042493
comp59395_c0_seq1	GO:0008201
comp59395_c0_seq1	GO:0042803
comp59395_c0_seq1	GO:0005261
comp59395_c0_seq1	GO:0035874
comp59395_c0_seq1	GO:0007165
comp59395_c0_seq1	GO:0006812
comp59395_c0_seq1	EC:1.4.3.21
comp59395_c0_seq1	EC:1.4.3.22
comp59400_c0_seq1	GO:0005000	adipokinetic hormone receptor
comp59400_c0_seq1	GO:0016021
comp59400_c0_seq1	GO:0007187
comp59401_c0_seq1	GO:0003735	40s ribosomal protein
comp59401_c0_seq1	GO:0003723
comp59401_c0_seq1	GO:0015935
comp59401_c0_seq1	GO:0006412
comp59401_c0_seq1	GO:0042254
comp59406_c0_seq1	GO:0008270	protein odd-skipped-like
comp59406_c0_seq1	GO:0003676
comp59406_c0_seq1	GO:0000122
comp59406_c0_seq1	GO:0048793
comp59406_c0_seq1	GO:0005634
comp59426_c1_seq2	GO:0006629	cytochrome p450 2d6
comp59426_c1_seq2	GO:0044248
comp59426_c1_seq2	GO:0043231
comp59426_c1_seq2	GO:0055114
comp59426_c1_seq2	GO:0046483
comp59426_c1_seq2	GO:0034641
comp59426_c1_seq2	GO:0004497
comp59426_c1_seq2	GO:0044444
comp59426_c1_seq2	GO:0065007
comp59426_c1_seq2	GO:0006725
comp59426_c1_seq2	GO:0017144
comp59426_c1_seq2	GO:0005506
comp59426_c1_seq2	GO:0009820
comp59442_c0_seq1	GO:0003777	dynein heavy chain axonemal
comp59442_c0_seq1	GO:0005858
comp59442_c0_seq1	GO:0007018
comp59442_c0_seq1	GO:0000166
comp59442_c0_seq1	GO:0008152
comp59442_c0_seq1	GO:0005874
comp59442_c0_seq2	GO:0003777	dynein heavy chain axonemal
comp59442_c0_seq2	GO:0005858
comp59442_c0_seq2	GO:0007018
comp59442_c0_seq2	GO:0000166
comp59442_c0_seq2	GO:0008152
comp59442_c0_seq2	GO:0005874
comp59442_c0_seq3	GO:0003777	dynein heavy chain axonemal
comp59442_c0_seq3	GO:0030286
comp59442_c0_seq3	GO:0006200
comp59442_c0_seq3	GO:0005524
comp59442_c0_seq3	GO:0007018
comp59442_c0_seq3	GO:0016887
comp59442_c0_seq3	GO:0005874
comp59442_c0_seq3	EC:3.6.1.3
comp59444_c0_seq1	GO:0015114	inorganic phosphate cotransporter
comp59444_c0_seq1	GO:0015291
comp59444_c0_seq1	GO:0006817
comp59451_c0_seq1	GO:0005488	dopamine beta hydroxylase-like protein precursor
comp59451_c0_seq1	GO:0003824
comp59480_c0_seq1	GO:0042060	ets domain-containing protein elk-3
comp59480_c0_seq1	GO:0001525
comp59480_c0_seq1	GO:0005739
comp59480_c0_seq1	GO:0003714
comp59480_c0_seq1	GO:0003700
comp59480_c0_seq1	GO:0032422
comp59480_c0_seq1	GO:0045892
comp59480_c0_seq1	GO:0005634
comp59480_c0_seq1	GO:0005667
comp59480_c0_seq1	GO:0016481
comp59480_c0_seq1	GO:0045449
comp59485_c0_seq1	GO:0044260	scy1-like protein 2-like
comp59485_c0_seq1	GO:0005488
comp59485_c0_seq1	GO:0043412
comp59485_c0_seq1	GO:0044238
comp59485_c0_seq1	GO:0016772
comp59490_c0_seq1	GO:0006120	nadh dehydrogenase subunit 4
comp59490_c0_seq1	GO:0070469
comp59490_c0_seq1	GO:0008137
comp59490_c0_seq1	GO:0016021
comp59490_c0_seq1	GO:0031966
comp59490_c0_seq1	GO:0006744
comp59490_c0_seq1	GO:0006814
comp59490_c0_seq1	GO:0015992
comp59490_c0_seq1	EC:1.6.5.3
comp59485_c0_seq2	GO:0044260	scy1-like protein 2-like
comp59485_c0_seq2	GO:0005488
comp59485_c0_seq2	GO:0043412
comp59485_c0_seq2	GO:0004672
comp59485_c0_seq2	GO:0044238
comp59498_c0_seq1	GO:0043065	guanine nucleotide-binding protein subunit beta-2-like 1
comp59498_c0_seq1	GO:0005856
comp59498_c0_seq1	GO:0005080
comp59498_c0_seq1	GO:0006281
comp59498_c0_seq1	GO:0003908
comp59498_c0_seq1	GO:0030496
comp59498_c0_seq1	GO:2001244
comp59498_c0_seq1	GO:0015935
comp59498_c0_seq1	GO:0004872
comp59498_c0_seq1	GO:0030971
comp59498_c0_seq1	GO:0043547
comp59498_c0_seq1	GO:0051726
comp59498_c0_seq1	GO:0042169
comp59498_c0_seq1	GO:0032464
comp59498_c0_seq1	GO:0001891
comp59498_c0_seq1	GO:0017148
comp59498_c0_seq1	GO:0001934
comp59498_c0_seq1	GO:2000114
comp59498_c0_seq1	GO:0050765
comp59498_c0_seq1	GO:0043204
comp59498_c0_seq1	GO:0030178
comp59498_c0_seq1	GO:0048471
comp59498_c0_seq1	GO:2000543
comp59498_c0_seq1	GO:0051302
comp59498_c0_seq1	GO:0030335
comp59498_c0_seq1	GO:0048511
comp59498_c0_seq1	GO:0090003
comp59498_c0_seq1	GO:0044419
comp59498_c0_seq1	GO:0030425
comp59498_c0_seq1	GO:0019903
comp59498_c0_seq1	GO:0001525
comp59498_c0_seq1	GO:0008200
comp59498_c0_seq1	GO:0032436
comp59498_c0_seq1	GO:0030292
comp59498_c0_seq1	GO:0061099
comp59498_c0_seq1	GO:0005634
comp59498_c0_seq1	GO:0030308
comp59498_c0_seq1	EC:2.1.1.63
comp59506_c0_seq1	GO:0005886	anoctamin-7
comp59506_c0_seq1	GO:0005254
comp59506_c0_seq1	GO:0005634
comp59506_c0_seq1	GO:0006821
comp59506_c1_seq1	GO:0005886	anoctamin-7
comp59506_c1_seq1	GO:0005254
comp59506_c1_seq1	GO:0016021
comp59506_c1_seq1	GO:0005634
comp59506_c1_seq1	GO:0006821
comp59506_c1_seq2	GO:0005886	anoctamin-7
comp59506_c1_seq2	GO:0005254
comp59506_c1_seq2	GO:0016021
comp59506_c1_seq2	GO:0005634
comp59506_c1_seq2	GO:0006821
comp59518_c0_seq1	GO:0022890	transient receptor potential cation channel subfamily m member 2
comp59518_c0_seq1	GO:0046873
comp59518_c0_seq1	GO:0034220
comp59518_c0_seq1	GO:0016020
comp59518_c0_seq1	GO:0030001
comp59515_c0_seq1	GO:0016787	deoxyribonuclease ii
comp59515_c0_seq1	GO:0090304
comp59555_c0_seq1	GO:0055085	zinc transporter zip14-like
comp59555_c0_seq1	GO:0006829
comp59555_c0_seq1	GO:0046873
comp59555_c0_seq1	GO:0044464
comp59555_c0_seq1	GO:0016020
comp59584_c0_seq1	GO:0016020	transmembrane protein 117
comp59584_c0_seq1	GO:0005783
comp59596_c0_seq1	GO:0046961	atp synthase beta
comp59596_c0_seq1	GO:0008553
comp59596_c0_seq1	GO:0046933
comp59596_c0_seq1	GO:0015991
comp59596_c0_seq1	GO:0005754
comp59596_c0_seq1	GO:0015986
comp59596_c0_seq1	GO:0006200
comp59596_c0_seq1	GO:0005524
comp59596_c0_seq1	GO:0006119
comp59596_c0_seq1	EC:3.6.3.6
comp59622_c0_seq1	GO:0005488	tripartite motif-containing protein 2
comp59622_c0_seq1	GO:0005622
comp59634_c0_seq1	GO:0051038	zinc finger protein isoform cra_b
comp59634_c0_seq1	GO:0008270
comp59634_c0_seq1	GO:0007283
comp59634_c0_seq1	GO:0003677
comp59634_c0_seq1	GO:0005515
comp59634_c0_seq1	GO:0003682
comp59634_c0_seq1	GO:0005634
comp59634_c0_seq1	GO:0000785
comp59634_c1_seq1	GO:0005488	zinc finger protein 227
comp59639_c0_seq1	GO:0005730	histidine triad nucleotide-binding protein 3
comp59639_c0_seq1	GO:0003824
comp59639_c0_seq1	GO:0005739
comp59639_c0_seq2	GO:0005730	histidine triad nucleotide-binding protein 3-like
comp59639_c0_seq2	GO:0003824
comp59639_c0_seq2	GO:0005739
comp59658_c0_seq2	GO:0008152	oxidoreductase domain-containing protein
comp59658_c0_seq1	GO:0008152	oxidoreductase domain-containing protein
comp59681_c0_seq1	GO:0016787	probable serine carboxypeptidase cpvl precursor
comp59694_c0_seq1	GO:0048523	transforming growth factor beta regulator 1
comp59694_c0_seq1	GO:0007049
comp59694_c0_seq1	GO:0043170
comp59718_c0_seq1	GO:0005921	innexin unc-9
comp59718_c0_seq1	GO:0005243
comp59718_c0_seq1	GO:0045202
comp59718_c0_seq1	GO:0010644
comp59718_c0_seq1	GO:0006810
comp59718_c0_seq1	GO:0007267
comp59773_c0_seq1	GO:0050896	ribosomal phosphoprotein
comp59773_c0_seq1	GO:0043231
comp59773_c0_seq1	GO:0016829
comp59773_c0_seq1	GO:0003735
comp59773_c0_seq1	GO:0006414
comp59773_c0_seq1	GO:0042254
comp59773_c0_seq1	GO:0044446
comp59773_c0_seq1	GO:0022626
comp59893_c0_seq1	GO:0005886	PREDICTED: hypothetical protein [Saccoglossus kowalevskii]
comp59929_c0_seq1	GO:0048384	pancreas transcription factor 1 subunit alpha
comp59929_c0_seq1	GO:0009888
comp59929_c0_seq1	GO:0001077
comp59929_c0_seq1	GO:0045944
comp59929_c0_seq1	GO:0060042
comp59929_c0_seq1	GO:0031017
comp59929_c0_seq1	GO:0005667
comp59929_c0_seq1	GO:0043565
comp59929_c0_seq1	GO:0030902
comp59929_c0_seq1	GO:0048663
comp59929_c0_seq1	GO:0005515
comp59929_c0_seq1	GO:0005737
comp59929_c0_seq1	GO:0009790
comp59936_c0_seq1	GO:0003700	homeobox protein hox-
comp59936_c0_seq1	GO:0000976
comp59936_c0_seq1	GO:0005634
comp59936_c0_seq1	GO:0006355
comp59936_c0_seq1	GO:0005667
comp59936_c0_seq1	GO:0045449
comp59959_c0_seq1	GO:0048675	cyfip1 protein
comp59959_c0_seq1	GO:0016337
comp59959_c0_seq1	GO:0030032
comp59959_c0_seq1	GO:0006915
comp59959_c0_seq1	GO:0051015
comp59959_c0_seq1	GO:0019717
comp59959_c0_seq1	GO:0048471
comp59959_c0_seq1	GO:0031529
comp59959_c0_seq2	GO:0048675	cyfip1 protein
comp59959_c0_seq2	GO:0016337
comp59959_c0_seq2	GO:0030032
comp59959_c0_seq2	GO:0006915
comp59959_c0_seq2	GO:0051015
comp59959_c0_seq2	GO:0019717
comp59959_c0_seq2	GO:0048471
comp59959_c0_seq2	GO:0031529
comp59966_c0_seq1	GO:0004568	chitotriosidase-1 isoform 2
comp59966_c0_seq1	GO:0005576
comp59966_c0_seq1	GO:0006032
comp59966_c0_seq1	GO:0016998
comp59966_c0_seq1	EC:3.2.1.14
comp59966_c0_seq2	GO:0003824	chitinase 7
comp59967_c0_seq1	GO:0016779	elongation factor-1
comp59967_c0_seq1	GO:0003746
comp59967_c0_seq1	GO:0006184
comp59967_c0_seq1	GO:0003924
comp59967_c0_seq1	GO:0005525
comp59967_c0_seq1	GO:0005840
comp59967_c0_seq1	GO:0006448
comp59967_c0_seq1	EC:2.7.7.0
comp59977_c1_seq1	GO:0003676	zinc finger protein 271
comp59977_c1_seq1	GO:0005622
comp59977_c1_seq1	GO:0046872
comp59977_c1_seq1	GO:0006351
comp59976_c0_seq1	GO:0005886	proton myo-inositol cotransporter
comp59976_c0_seq1	GO:0055085
comp59976_c0_seq1	GO:0022857
comp59980_c0_seq1	GO:0010243	canalicular multispecific organic anion transporter 2
comp59980_c0_seq1	GO:0008559
comp59980_c0_seq1	GO:0006855
comp59980_c0_seq1	GO:0015722
comp59980_c0_seq1	GO:0014070
comp59980_c0_seq1	GO:0015432
comp59980_c0_seq1	GO:0032355
comp59980_c0_seq1	GO:0016323
comp59980_c0_seq1	GO:0032496
comp59980_c0_seq1	GO:0005887
comp59980_c0_seq1	EC:3.6.3.44
comp60020_c0_seq1	GO:0005515	dedicator of cytokinesis protein 9
comp60020_c0_seq1	GO:0044464
comp60045_c0_seq1	GO:0044424	caspase 3
comp60045_c0_seq1	GO:0050896
comp60045_c0_seq1	GO:0043065
comp60045_c0_seq1	GO:0044238
comp60045_c0_seq1	GO:0002376
comp60045_c0_seq1	GO:0043170
comp60045_c0_seq1	GO:0008233
comp60045_c0_seq1	GO:0048523
comp60106_c0_seq1	GO:0050896	g-protein coupled receptor
comp60112_c0_seq1	GO:0003824	synaptotagmin xv
comp60120_c0_seq1	GO:0055085	potassium sodium hyperpolarization-activated cyclic nucleotide-gated channel 4
comp60120_c0_seq1	GO:0005249
comp60120_c0_seq1	GO:0004692
comp60120_c0_seq1	GO:0006813
comp60120_c0_seq1	GO:0008603
comp60120_c0_seq1	GO:0005952
comp60120_c0_seq1	GO:0008076
comp60120_c0_seq1	GO:0009069
comp60120_c0_seq1	GO:0045859
comp60120_c0_seq1	EC:2.7.11.12
comp60153_c0_seq1	GO:0046872	estrogen-related receptor gamma type 2
comp60153_c0_seq1	GO:0006355
comp60153_c0_seq1	GO:0003677
comp60153_c0_seq1	GO:0005515
comp60153_c0_seq1	GO:0007165
comp60153_c0_seq1	GO:0004879
comp60153_c0_seq1	GO:0005634
comp60183_c1_seq1	GO:0016787	pyrazinamidase nicotinamidase
comp60186_c1_seq1	GO:0016020	atp-binding cassette sub-family a member 3
comp60205_c0_seq1	GO:0002027	isoform c
comp60205_c0_seq1	GO:0006967
comp60205_c0_seq1	GO:0030097
comp60205_c0_seq1	GO:0016324
comp60205_c0_seq1	GO:0008063
comp60205_c0_seq1	GO:0009950
comp60205_c0_seq1	GO:0006887
comp60205_c0_seq1	GO:0031594
comp60205_c0_seq1	GO:0007602
comp60205_c0_seq1	GO:0045433
comp60205_c0_seq1	GO:0006911
comp60205_c0_seq1	GO:0016323
comp60205_c0_seq1	GO:0042045
comp60205_c0_seq1	GO:0008134
comp60205_c0_seq1	GO:0042994
comp60205_c0_seq1	GO:0046843
comp60205_c0_seq1	GO:0046928
comp60205_c0_seq1	GO:0051925
comp60205_c0_seq1	GO:0008332
comp60205_c0_seq1	GO:0045087
comp60205_c0_seq1	GO:0006974
comp60205_c0_seq1	GO:0005737
comp60205_c0_seq1	GO:0008331
comp60205_c0_seq1	GO:0008344
comp60205_c0_seq1	GO:0048786
comp60205_c0_seq1	GO:0045887
comp60205_c0_seq1	GO:0007632
comp60205_c0_seq1	GO:0050908
comp60205_c0_seq1	GO:0070588
comp60205_c0_seq1	GO:0005891
comp60205_c0_seq1	GO:0005667
comp60205_c2_seq1	GO:0008016	voltage-dependent p q-type calcium channel subunit alpha-1a
comp60205_c2_seq1	GO:0070588
comp60205_c2_seq1	GO:0030425
comp60205_c2_seq1	GO:0008217
comp60205_c2_seq1	GO:0005245
comp60205_c2_seq1	GO:0007626
comp60205_c2_seq1	GO:0048265
comp60205_c2_seq1	GO:0007269
comp60205_c2_seq1	GO:0043025
comp60205_c2_seq1	GO:0005891
comp60205_c2_seq1	GO:0051925
comp60220_c0_seq1	GO:0005634	major vault protein
comp60220_c0_seq1	GO:0005737
comp60220_c0_seq1	GO:0030529
comp60261_c0_seq1	GO:0003700	lim homeobox 5
comp60261_c0_seq1	GO:0035846
comp60261_c0_seq1	GO:0060059
comp60261_c0_seq1	GO:0045892
comp60261_c0_seq1	GO:0021766
comp60261_c0_seq1	GO:0072278
comp60261_c0_seq1	GO:0001705
comp60261_c0_seq1	GO:2000768
comp60261_c0_seq1	GO:0039003
comp60261_c0_seq1	GO:0021879
comp60261_c0_seq1	GO:0072284
comp60261_c0_seq1	GO:0044344
comp60261_c0_seq1	GO:0040019
comp60261_c0_seq1	GO:0072283
comp60261_c0_seq1	GO:0072224
comp60261_c0_seq1	GO:0021517
comp60261_c0_seq1	GO:0032525
comp60261_c0_seq1	GO:0035565
comp60261_c0_seq1	GO:0009791
comp60261_c0_seq1	GO:0061205
comp60261_c0_seq1	GO:0030903
comp60261_c0_seq1	GO:0021527
comp60261_c0_seq1	GO:0003714
comp60261_c0_seq1	GO:0042074
comp60261_c0_seq1	GO:0090190
comp60261_c0_seq1	GO:0007517
comp60261_c0_seq1	GO:0045944
comp60261_c0_seq1	GO:0060067
comp60261_c0_seq1	GO:0060068
comp60261_c0_seq1	GO:2000543
comp60261_c0_seq1	GO:0008270
comp60261_c0_seq1	GO:0005515
comp60261_c0_seq1	GO:0035849
comp60261_c0_seq1	GO:0005667
comp60261_c0_seq1	GO:0001706
comp60261_c0_seq1	GO:0048703
comp60261_c0_seq1	GO:0009953
comp60261_c0_seq1	GO:0035847
comp60261_c0_seq1	GO:0021871
comp60261_c0_seq1	GO:0043565
comp60261_c0_seq1	GO:0021846
comp60261_c0_seq1	GO:0035502
comp60261_c0_seq1	GO:0008045
comp60261_c0_seq1	GO:0039020
comp60261_c0_seq1	GO:0072177
comp60261_c0_seq1	GO:0090009
comp60261_c0_seq1	GO:0021937
comp60261_c0_seq1	GO:2000744
comp60261_c0_seq1	GO:0001764
comp60261_c0_seq1	GO:0021702
comp60261_c0_seq1	GO:0035852
comp60261_c0_seq1	GO:0045449
comp60261_c0_seq1	GO:0016481
comp60265_c0_seq1	GO:0009987	flagellar outer dynein arm heavy chain gamma
comp60265_c0_seq1	GO:0043234
comp60265_c0_seq1	GO:0015630
comp60265_c0_seq1	GO:0042995
comp60265_c0_seq1	GO:0003774
comp60265_c0_seq1	GO:0000166
comp60265_c0_seq1	GO:0044430
comp60398_c0_seq1	GO:0009987	protein tyrosine receptor d
comp60434_c0_seq1	GO:0003676	tigger transposable element-derived protein 1
comp60457_c1_seq1	GO:0005737	kinesin family member 17
comp60457_c1_seq1	GO:0007018
comp60457_c1_seq1	GO:0005515
comp60457_c1_seq1	GO:0016192
comp60457_c1_seq1	GO:0005524
comp60457_c1_seq1	GO:0008152
comp60457_c1_seq1	GO:0005871
comp60457_c1_seq1	GO:0003777
comp60457_c1_seq1	GO:0031503
comp60457_c1_seq1	GO:0015031
comp60457_c1_seq1	GO:0005874
comp60457_c1_seq2	GO:0005737	kinesin family member 17
comp60457_c1_seq2	GO:0007018
comp60457_c1_seq2	GO:0005515
comp60457_c1_seq2	GO:0016192
comp60457_c1_seq2	GO:0005524
comp60457_c1_seq2	GO:0008152
comp60457_c1_seq2	GO:0005871
comp60457_c1_seq2	GO:0003777
comp60457_c1_seq2	GO:0031503
comp60457_c1_seq2	GO:0015031
comp60457_c1_seq2	GO:0005874
comp60471_c0_seq1	GO:0007165	latrophilin cirl-like isoform 1
comp60471_c0_seq2	GO:0007165	latrophilin cirl-like isoform 1
comp60511_c0_seq1	GO:0001750	myosin viia
comp60511_c0_seq1	GO:0007605
comp60511_c0_seq1	GO:0030048
comp60511_c0_seq1	GO:0051904
comp60511_c0_seq1	GO:0030898
comp60511_c0_seq1	GO:0007040
comp60511_c0_seq1	GO:0042470
comp60511_c0_seq1	GO:0043531
comp60511_c0_seq1	GO:0001845
comp60511_c0_seq1	GO:0005765
comp60511_c0_seq1	GO:0006886
comp60511_c0_seq1	GO:0005829
comp60511_c0_seq1	GO:0000146
comp60511_c0_seq1	GO:0019904
comp60511_c0_seq1	GO:0007601
comp60511_c0_seq1	GO:0048563
comp60511_c0_seq1	GO:0032391
comp60511_c0_seq1	GO:0051015
comp60511_c0_seq1	GO:0032420
comp60511_c0_seq1	GO:0032403
comp60511_c0_seq1	GO:0042803
comp60511_c0_seq1	GO:0060088
comp60511_c0_seq1	GO:0005516
comp60511_c0_seq1	GO:0001917
comp60511_c0_seq1	GO:0005524
comp60511_c0_seq1	GO:0050957
comp60511_c0_seq1	GO:0031477
comp60511_c0_seq1	GO:0045202
comp60511_c0_seq1	GO:0016324
comp60511_c0_seq1	GO:0005884
comp60519_c0_seq1	GO:0005840	ribosomal protein l10
comp60519_c0_seq1	GO:0003735
comp60519_c0_seq1	GO:0006412
comp60519_c0_seq1	GO:0042254
comp60511_c0_seq2	GO:0001750	myosin viia
comp60511_c0_seq2	GO:0007605
comp60511_c0_seq2	GO:0030048
comp60511_c0_seq2	GO:0051904
comp60511_c0_seq2	GO:0030898
comp60511_c0_seq2	GO:0007040
comp60511_c0_seq2	GO:0042470
comp60511_c0_seq2	GO:0043531
comp60511_c0_seq2	GO:0001845
comp60511_c0_seq2	GO:0005765
comp60511_c0_seq2	GO:0006886
comp60511_c0_seq2	GO:0005829
comp60511_c0_seq2	GO:0000146
comp60511_c0_seq2	GO:0019904
comp60511_c0_seq2	GO:0007601
comp60511_c0_seq2	GO:0048563
comp60511_c0_seq2	GO:0032391
comp60511_c0_seq2	GO:0051015
comp60511_c0_seq2	GO:0032420
comp60511_c0_seq2	GO:0032403
comp60511_c0_seq2	GO:0042803
comp60511_c0_seq2	GO:0060088
comp60511_c0_seq2	GO:0005516
comp60511_c0_seq2	GO:0001917
comp60511_c0_seq2	GO:0050957
comp60511_c0_seq2	GO:0005524
comp60511_c0_seq2	GO:0031477
comp60511_c0_seq2	GO:0045202
comp60511_c0_seq2	GO:0016324
comp60511_c0_seq2	GO:0005884
comp60537_c0_seq1	GO:0006810	protein
comp60541_c0_seq1	GO:0007219	e3 ubiquitin-protein ligase mib2-like
comp60541_c0_seq1	GO:0001841
comp60541_c0_seq1	GO:0045665
comp60541_c0_seq1	GO:0001568
comp60541_c0_seq1	GO:0001756
comp60541_c0_seq1	GO:0031430
comp60541_c0_seq1	GO:0007520
comp60541_c0_seq1	GO:0001947
comp60541_c0_seq1	GO:0031410
comp60541_c0_seq1	GO:0046716
comp60541_c0_seq1	GO:0032038
comp60541_c0_seq1	GO:0045807
comp60541_c0_seq1	GO:0030018
comp60541_c0_seq1	GO:0032033
comp60541_c0_seq1	GO:0001701
comp60560_c0_seq2	GO:0051059	ankyrin repeat domain-containing protein 42
comp60560_c0_seq2	GO:1900017
comp60560_c0_seq2	GO:0051092
comp60560_c0_seq2	GO:0005634
comp60560_c0_seq2	GO:0005667
comp60560_c0_seq1	GO:0051059	ankyrin repeat domain-containing protein 42
comp60560_c0_seq1	GO:1900017
comp60560_c0_seq1	GO:0051092
comp60560_c0_seq1	GO:0005634
comp60560_c0_seq1	GO:0005667
comp60581_c0_seq1	GO:0003735	ribosomal protein s20
comp60581_c0_seq1	GO:0015935
comp60581_c0_seq1	GO:0006412
comp60581_c0_seq1	GO:0042254
comp60617_c0_seq1	GO:0005275	solute carrier family 6 (neurotransmitter serotonin) member 4b
comp60617_c0_seq1	GO:0015837
comp60617_c0_seq2	GO:0005275	solute carrier family 6 (neurotransmitter serotonin) member 4b
comp60617_c0_seq2	GO:0015837
comp60611_c0_seq1	GO:0005488	brevican
comp60623_c0_seq1	GO:0005488	a disintegrin and metalloproteinase with thrombospondin motifs 4 preproprotein
comp60623_c0_seq1	GO:0016787
comp60623_c0_seq1	GO:0005576
comp60693_c0_seq1	GO:0046322	acyl-coenzyme a very long chain
comp60693_c0_seq1	GO:0050660
comp60693_c0_seq1	GO:0015980
comp60693_c0_seq1	GO:0001659
comp60693_c0_seq1	GO:0090181
comp60693_c0_seq1	GO:0005743
comp60693_c0_seq1	GO:0042645
comp60693_c0_seq1	GO:0006987
comp60693_c0_seq1	GO:0000062
comp60693_c0_seq1	GO:0042760
comp60693_c0_seq1	GO:0033539
comp60693_c0_seq1	GO:0045717
comp60693_c0_seq1	GO:0017099
comp60693_c0_seq1	GO:0006118
comp60711_c0_seq1	GO:0007269	synapsin isoform
comp60711_c0_seq1	GO:0046872
comp60711_c0_seq1	GO:0008021
comp60711_c0_seq1	GO:0005524
comp60711_c0_seq1	GO:0008152
comp60711_c0_seq1	GO:0003824
comp60711_c0_seq2	GO:0007269	synapsin isoform
comp60711_c0_seq2	GO:0046872
comp60711_c0_seq2	GO:0008021
comp60711_c0_seq2	GO:0005524
comp60711_c0_seq2	GO:0008152
comp60711_c0_seq2	GO:0003824
comp60725_c0_seq1	GO:0060972	nephrocystin-3
comp60725_c0_seq1	GO:2000095
comp60725_c0_seq1	GO:0001947
comp60725_c0_seq1	GO:0045494
comp60725_c0_seq1	GO:0060026
comp60725_c0_seq1	GO:0072372
comp60725_c0_seq1	GO:0090090
comp60725_c0_seq1	GO:0070121
comp60725_c0_seq1	GO:0005515
comp60725_c0_seq1	GO:0048496
comp60831_c1_seq1	GO:0016020	protein
comp60831_c1_seq1	GO:0007166
comp60831_c1_seq1	GO:0004871
comp60831_c1_seq1	GO:0004872
comp60832_c0_seq1	GO:0009966	neurotrophic tyrosine kinase receptor precursor
comp60832_c0_seq1	GO:0004714
comp60832_c0_seq1	GO:0007169
comp60832_c0_seq1	GO:0051179
comp60832_c0_seq1	GO:0019222
comp60832_c0_seq1	GO:0009653
comp60832_c0_seq1	GO:0048513
comp60832_c0_seq1	GO:0050877
comp60832_c0_seq1	GO:0005886
comp60832_c0_seq1	GO:0005030
comp60832_c0_seq1	GO:0016021
comp60832_c0_seq1	GO:0048666
comp60832_c0_seq1	GO:0005524
comp60832_c0_seq1	GO:0007267
comp60832_c0_seq1	GO:0048522
comp60832_c0_seq1	GO:0007417
comp60832_c0_seq1	GO:0035556
comp60832_c0_seq1	GO:0051239
comp60832_c0_seq1	GO:0007610
comp60832_c0_seq1	GO:0006468
comp60832_c0_seq1	EC:2.7.10.1
comp60831_c0_seq1	GO:0016477	egf-like module mucin- hormone receptor-like 2-like
comp60831_c0_seq1	GO:0004888
comp60831_c0_seq1	GO:0031256
comp60831_c0_seq1	GO:0007166
comp60831_c0_seq1	GO:0030246
comp60844_c0_seq1	GO:0004872	scavenger receptor class f member 1
comp60844_c0_seq1	GO:0007165
comp60883_c0_seq1	GO:0032501	protein tyrosine phosphatase isoform b
comp60883_c0_seq1	GO:0004721
comp60883_c0_seq1	GO:0006470
comp60883_c0_seq1	EC:3.1.3.16
comp60942_c0_seq1	GO:0009060	cytochrome c oxidase subunit i
comp60942_c0_seq1	GO:0005743
comp60942_c0_seq1	GO:0009055
comp60942_c0_seq1	GO:0020037
comp60942_c0_seq1	GO:0016021
comp60942_c0_seq1	GO:0004129
comp60942_c0_seq1	GO:0006118
comp60942_c0_seq1	GO:0006123
comp60942_c0_seq1	GO:0015992
comp60942_c0_seq1	GO:0045277
comp60942_c0_seq1	EC:1.9.3.1
comp60947_c0_seq1	GO:0005576	collagen alpha-1 chain
comp60955_c0_seq1	GO:0043231	kiaa0101
comp60955_c0_seq2	GO:0043231	kiaa0101
comp60982_c0_seq1	GO:0004871	period
comp60982_c0_seq1	GO:0006355
comp60982_c0_seq1	GO:0003677
comp60982_c0_seq1	GO:0007165
comp60982_c0_seq1	GO:0005634
comp60982_c0_seq2	GO:0004871	period
comp60982_c0_seq2	GO:0006355
comp60982_c0_seq2	GO:0003677
comp60982_c0_seq2	GO:0007165
comp60982_c0_seq2	GO:0005634
comp61008_c0_seq1	GO:0044260	zinc finger
comp61008_c0_seq1	GO:0005488
comp61008_c0_seq1	GO:0090304
comp61004_c0_seq1	GO:0005488	pol polyprotein
comp61004_c0_seq1	GO:0044260
comp61004_c0_seq1	GO:0090304
comp61004_c0_seq1	GO:0003824
comp61026_c0_seq1	GO:0000139	alpha- -mannosylglycoprotein 6-beta-n-acetylglucosaminyltransferase a
comp61026_c0_seq1	GO:0018279
comp61026_c0_seq1	GO:0008375
comp61026_c0_seq1	GO:0043687
comp61028_c0_seq1	GO:0008152	serpin b4-like
comp61042_c0_seq2	GO:0015630	tubulin monoglycylase ttll3-like
comp61042_c0_seq2	GO:0018094
comp61042_c0_seq2	GO:0005929
comp61042_c0_seq2	GO:0044446
comp61042_c0_seq2	GO:0070735
comp61042_c0_seq2	GO:0030031
comp61042_c0_seq1	GO:0015630	tubulin monoglycylase ttll3-like
comp61042_c0_seq1	GO:0018094
comp61042_c0_seq1	GO:0005929
comp61042_c0_seq1	GO:0044446
comp61042_c0_seq1	GO:0070735
comp61042_c0_seq1	GO:0030031
comp61058_c0_seq2	GO:0005488	glycosyl hydrolase family 38 protein
comp61058_c0_seq2	GO:0004553
comp61058_c0_seq2	GO:0005773
comp61058_c0_seq2	GO:0005975
comp61058_c0_seq2	EC:3.2.1.0
comp61067_c0_seq1	GO:0044424	vimentin-type intermediate filament-associated coiled-coil protein
comp61067_c0_seq1	GO:0005515
comp61063_c0_seq1	GO:0005829	creatinase aminopeptidase
comp61063_c0_seq1	GO:0030145
comp61063_c0_seq1	GO:0016558
comp61063_c0_seq1	GO:0010815
comp61063_c0_seq1	GO:0009926
comp61063_c0_seq1	GO:0006891
comp61063_c0_seq1	GO:0006869
comp61063_c0_seq1	GO:0006508
comp61063_c0_seq1	GO:0010013
comp61063_c0_seq1	GO:0070006
comp61063_c0_seq1	GO:0010351
comp61063_c0_seq1	GO:0042803
comp61063_c0_seq1	GO:0005886
comp61063_c0_seq1	GO:0006487
comp61067_c0_seq2	GO:0044424	vimentin-type intermediate filament-associated coiled-coil protein
comp61067_c0_seq2	GO:0005515
comp61058_c0_seq1	GO:0005625	lysosomal alpha-mannosidase (mannosidase alpha class 2b member 1)
comp61058_c0_seq1	GO:0004559
comp61058_c0_seq1	GO:0005764
comp61058_c0_seq1	GO:0005537
comp61058_c0_seq1	GO:0005975
comp61058_c0_seq1	EC:3.2.1.24
comp61083_c0_seq1	GO:0004721	ctd small phosphatase-like protein 2
comp61083_c0_seq1	GO:0006470
comp61083_c0_seq1	EC:3.1.3.16
comp61181_c0_seq1	GO:0009987	multiple epidermal growth factor-like domains protein 6-like
comp61181_c0_seq2	GO:0009987	multiple egf-like-domains 6
comp61181_c0_seq3	GO:0009987	multiple egf-like-domains 6
comp61190_c0_seq1	GO:0006810	synaptic vesicle glycoprotein 2b
comp61190_c0_seq1	GO:0016020
comp61190_c0_seq1	GO:0005215
comp61190_c0_seq2	GO:0006810	synaptic vesicle glycoprotein 2b
comp61190_c0_seq2	GO:0016020
comp61190_c0_seq2	GO:0005215
comp61218_c0_seq1	GO:0004889	nicotinic acetylcholine receptor alpha1 subunit
comp61218_c0_seq1	GO:0004872
comp61218_c0_seq1	GO:0045211
comp61218_c0_seq1	GO:0030054
comp61218_c0_seq1	GO:0005886
comp61218_c0_seq1	GO:0016021
comp61218_c0_seq1	GO:0006812
comp61218_c0_seq1	GO:0007165
comp61218_c1_seq1	GO:0004889	nicotinic acetylcholine receptor alpha8 subunit
comp61218_c1_seq1	GO:0004872
comp61218_c1_seq1	GO:0045211
comp61218_c1_seq1	GO:0030054
comp61218_c1_seq1	GO:0005886
comp61218_c1_seq1	GO:0016021
comp61218_c1_seq1	GO:0006812
comp61218_c1_seq1	GO:0007165
comp61239_c0_seq1	GO:0004364	glutathione s-transferase kappa 1
comp61239_c0_seq1	GO:0005743
comp61239_c0_seq1	GO:0005777
comp61239_c0_seq1	GO:0005759
comp61239_c0_seq1	GO:0006749
comp61239_c0_seq1	GO:0005102
comp61239_c0_seq1	GO:0004602
comp61239_c0_seq1	GO:0055114
comp61239_c0_seq1	GO:0006803
comp61239_c0_seq1	GO:0007165
comp61239_c0_seq1	GO:0006804
comp61239_c0_seq1	GO:0006979
comp61239_c0_seq1	EC:2.5.1.18
comp61239_c0_seq1	EC:1.11.1.9
comp61236_c0_seq1	GO:0005764	sialin
comp61236_c0_seq1	GO:0051119
comp61236_c0_seq1	GO:0016020
comp61236_c0_seq1	GO:0008643
comp61267_c0_seq1	GO:0006811	zinc transporter zip14-like
comp61267_c0_seq2	GO:0006811	zinc transporter zip14-like
comp61273_c0_seq1	GO:0007018	dynein heavy chain axonemal
comp61273_c0_seq1	GO:0030286
comp61273_c0_seq1	GO:0005524
comp61273_c0_seq1	GO:0003777
comp61273_c0_seq1	GO:0005874
comp61318_c0_seq1	GO:0046872	multicopper oxidase
comp61318_c0_seq1	GO:0003824
comp61326_c0_seq1	GO:0003777	kinesin-like protein kif13a
comp61326_c0_seq1	GO:0000235
comp61326_c0_seq1	GO:0005769
comp61326_c0_seq1	GO:0035371
comp61326_c0_seq1	GO:0042803
comp61326_c0_seq1	GO:0050803
comp61326_c0_seq1	GO:0051294
comp61318_c0_seq2	GO:0046872	multicopper oxidase
comp61318_c0_seq2	GO:0003824
comp61325_c0_seq1	GO:0006470	ph domain leucine-rich repeat-containing protein phosphatase 1
comp61325_c0_seq1	GO:0031965
comp61325_c0_seq1	GO:0090038
comp61325_c0_seq1	GO:0009649
comp61325_c0_seq1	GO:0007169
comp61325_c0_seq1	GO:0005624
comp61325_c0_seq1	GO:0051898
comp61325_c0_seq1	GO:0004722
comp61325_c0_seq1	GO:0005654
comp61325_c0_seq1	GO:0005737
comp61325_c0_seq1	GO:0008287
comp61368_c0_seq1	GO:0008201	60s ribosomal protein l22-like
comp61368_c0_seq1	GO:0046632
comp61368_c0_seq1	GO:0003735
comp61368_c0_seq1	GO:0003723
comp61368_c0_seq1	GO:0022625
comp61368_c0_seq1	GO:0006412
comp61368_c0_seq1	GO:0042254
comp61404_c0_seq1	GO:0005515	lim homeobox protein lhx3
comp61404_c0_seq1	GO:0008270
comp61404_c0_seq1	GO:0043066
comp61404_c0_seq1	GO:0021521
comp61404_c0_seq1	GO:0016740
comp61404_c0_seq1	GO:0021983
comp61404_c0_seq1	GO:0005667
comp61404_c0_seq1	GO:0000988
comp61404_c0_seq1	GO:0008045
comp61404_c0_seq1	GO:0043565
comp61404_c0_seq1	GO:0021527
comp61404_c0_seq1	GO:0021526
comp61404_c0_seq1	GO:0003700
comp61404_c0_seq1	GO:0045944
comp61404_c0_seq1	GO:0045449
comp61418_c0_seq1	GO:0032496	dual specificity phosphatase 10
comp61418_c0_seq1	GO:0002819
comp61418_c0_seq1	GO:0046329
comp61418_c0_seq1	GO:0005794
comp61418_c0_seq1	GO:0005730
comp61418_c0_seq1	GO:0060266
comp61418_c0_seq1	GO:0017017
comp61418_c0_seq1	GO:0000188
comp61418_c0_seq1	GO:0043508
comp61418_c0_seq1	GO:0006470
comp61424_c0_seq1	GO:0001510	60s ribosomal protein l10
comp61424_c0_seq1	GO:0006412
comp61424_c0_seq1	GO:0005730
comp61424_c0_seq1	GO:0003735
comp61424_c0_seq1	GO:0009941
comp61424_c0_seq1	GO:0071493
comp61424_c0_seq1	GO:0005774
comp61424_c0_seq1	GO:0005515
comp61424_c0_seq1	GO:0032502
comp61424_c0_seq1	GO:0022625
comp61424_c0_seq1	GO:0005794
comp61424_c0_seq1	GO:0005886
comp61424_c0_seq1	GO:0042254
comp61430_c0_seq1	GO:0043065	retinoic acid receptor rxr-gamma isoform c
comp61430_c0_seq1	GO:0061032
comp61430_c0_seq1	GO:0006954
comp61430_c0_seq1	GO:0060528
comp61430_c0_seq1	GO:0031981
comp61430_c0_seq1	GO:0007494
comp61430_c0_seq1	GO:0003690
comp61430_c0_seq1	GO:0042974
comp61430_c0_seq1	GO:0010269
comp61430_c0_seq1	GO:0031103
comp61430_c0_seq1	GO:0031641
comp61430_c0_seq1	GO:0004886
comp61430_c0_seq1	GO:0051384
comp61430_c0_seq1	GO:0060038
comp61430_c0_seq1	GO:0014070
comp61430_c0_seq1	GO:0003707
comp61430_c0_seq1	GO:0001889
comp61430_c0_seq1	GO:0045471
comp61430_c0_seq1	GO:0030424
comp61430_c0_seq1	GO:0044212
comp61430_c0_seq1	GO:0045944
comp61430_c0_seq1	GO:0032869
comp61430_c0_seq1	GO:0007568
comp61430_c0_seq1	GO:0010629
comp61430_c0_seq1	GO:0032403
comp61430_c0_seq1	GO:0048384
comp61430_c0_seq1	GO:0019904
comp61430_c0_seq1	GO:0060687
comp61430_c0_seq1	GO:0001890
comp61430_c0_seq1	GO:0055010
comp61430_c0_seq1	GO:0055012
comp61430_c0_seq1	GO:0008285
comp61430_c0_seq1	GO:0033280
comp61430_c0_seq1	GO:0007565
comp61430_c0_seq1	GO:0043565
comp61430_c0_seq1	GO:0043401
comp61430_c0_seq1	GO:0060485
comp61430_c0_seq1	GO:0031490
comp61430_c0_seq1	GO:0032526
comp61430_c0_seq1	GO:0060978
comp61430_c0_seq1	GO:0005667
comp61430_c0_seq1	GO:0000785
comp61500_c0_seq1	GO:0045494	nephrocystin-3
comp61500_c0_seq1	GO:0072372
comp61500_c0_seq1	GO:0090090
comp61500_c0_seq1	GO:0005515
comp61500_c0_seq1	GO:0008152
comp61500_c0_seq1	GO:0048496
comp61500_c0_seq1	GO:0003824
comp61501_c0_seq1	GO:0005615	chitinase 1
comp61501_c0_seq1	GO:0008843
comp61501_c0_seq1	GO:0006032
comp61501_c0_seq1	GO:0009617
comp61501_c0_seq1	GO:0008061
comp61501_c0_seq1	GO:0006955
comp61501_c0_seq1	GO:0016998
comp61501_c0_seq3	GO:0005615	chitinase 1
comp61501_c0_seq3	GO:0008843
comp61501_c0_seq3	GO:0006032
comp61501_c0_seq3	GO:0009617
comp61501_c0_seq3	GO:0008061
comp61501_c0_seq3	GO:0006955
comp61501_c0_seq3	GO:0016998
comp61501_c0_seq2	GO:0005615	chitinase 1
comp61501_c0_seq2	GO:0008843
comp61501_c0_seq2	GO:0006032
comp61501_c0_seq2	GO:0009617
comp61501_c0_seq2	GO:0008061
comp61501_c0_seq2	GO:0006955
comp61501_c0_seq2	GO:0016998
comp61505_c1_seq1	GO:0055062	na pi-
comp61505_c1_seq1	GO:0046849
comp61505_c1_seq1	GO:0044341
comp61505_c1_seq1	GO:0016323
comp61505_c1_seq1	GO:0016324
comp61505_c1_seq1	GO:0046686
comp61505_c1_seq1	GO:0010288
comp61505_c1_seq1	GO:0005515
comp61505_c1_seq1	GO:0035435
comp61505_c1_seq1	GO:0031526
comp61505_c1_seq1	GO:0032026
comp61505_c1_seq1	GO:0046689
comp61505_c1_seq1	GO:0015321
comp61543_c0_seq1	GO:0048856	dual oxidase-like
comp61543_c0_seq1	GO:0042221
comp61543_c0_seq1	GO:0008152
comp61543_c0_seq1	GO:0007275
comp61564_c0_seq1	GO:0009056	leucine-rich repeat-containing protein 51 isoform 1
comp61564_c0_seq1	GO:0008171
comp61564_c0_seq1	GO:0050877
comp61564_c0_seq1	GO:0006584
comp61569_c0_seq1	GO:0008187	cytoplasmic polyadenylation element binding
comp61569_c0_seq1	GO:0045900
comp61569_c0_seq1	GO:0033125
comp61569_c0_seq1	GO:0005515
comp61569_c0_seq1	GO:0000166
comp61569_c0_seq1	GO:0005844
comp61569_c0_seq1	GO:0005737
comp61601_c1_seq1	GO:0005739	scan domain-containing protein 3
comp61633_c1_seq1	GO:0045892	nitric oxide synthase
comp61633_c1_seq1	GO:0006527
comp61633_c1_seq1	GO:0042078
comp61633_c1_seq1	GO:0042803
comp61633_c1_seq1	GO:0016321
comp61633_c1_seq1	GO:0048813
comp61633_c1_seq1	GO:0005777
comp61633_c1_seq1	GO:0007444
comp61633_c1_seq1	GO:0007314
comp61633_c1_seq1	GO:0001709
comp61633_c1_seq1	GO:0006809
comp61633_c1_seq1	GO:0001912
comp61633_c1_seq1	GO:0007416
comp61633_c1_seq1	GO:0050661
comp61633_c1_seq1	GO:0005102
comp61633_c1_seq1	GO:0008156
comp61633_c1_seq1	GO:0005829
comp61633_c1_seq1	GO:0007596
comp61633_c1_seq1	GO:0020037
comp61633_c1_seq1	GO:0050660
comp61633_c1_seq1	GO:0007283
comp61633_c1_seq1	GO:0043457
comp61633_c1_seq1	GO:0017148
comp61633_c1_seq1	GO:0010181
comp61633_c1_seq1	GO:0018119
comp61633_c1_seq1	GO:0006801
comp61633_c1_seq1	GO:0034617
comp61633_c1_seq1	GO:0051712
comp61633_c1_seq1	GO:0042221
comp61633_c1_seq1	GO:0008285
comp61633_c1_seq1	GO:0034618
comp61633_c1_seq1	GO:0005516
comp61633_c1_seq1	GO:0046620
comp61633_c1_seq1	GO:0004517
comp61633_c1_seq1	GO:0045495
comp61633_c1_seq1	GO:0048134
comp61633_c1_seq1	GO:0006378
comp61633_c1_seq1	GO:0050796
comp61633_c1_seq1	GO:0050829
comp61633_c1_seq1	GO:0043066
comp61633_c1_seq1	GO:0005634
comp61633_c1_seq1	GO:0007280
comp61633_c1_seq1	GO:0002227
comp61633_c1_seq1	GO:0030718
comp61633_c1_seq1	GO:0007165
comp61633_c1_seq1	EC:1.14.13.39
comp61633_c1_seq2	GO:0042221	nitric oxide synthase
comp61633_c1_seq2	GO:0005102
comp61633_c1_seq2	GO:0010629
comp61633_c1_seq2	GO:0004517
comp61633_c1_seq2	GO:0050661
comp61633_c1_seq2	GO:0044267
comp61633_c1_seq2	GO:0042742
comp61633_c1_seq2	GO:0006527
comp61633_c1_seq2	GO:0050796
comp61633_c1_seq2	GO:0005777
comp61633_c1_seq2	GO:0005829
comp61633_c1_seq2	GO:0006809
comp61633_c1_seq2	GO:0009057
comp61633_c1_seq2	GO:0007596
comp61633_c1_seq2	GO:0001912
comp61633_c1_seq2	GO:0005506
comp61633_c1_seq2	GO:0043457
comp61633_c1_seq2	GO:0043232
comp61633_c1_seq2	GO:0048471
comp61633_c1_seq2	GO:0048523
comp61633_c1_seq2	GO:0051712
comp61633_c1_seq2	GO:0045087
comp61633_c1_seq2	GO:0022414
comp61633_c1_seq2	GO:0032502
comp61633_c1_seq2	GO:0007165
comp61633_c1_seq2	EC:1.14.13.39
comp61643_c1_seq1	GO:0048731	neprilysin isoform a
comp61643_c1_seq1	GO:0016020
comp61643_c1_seq1	GO:0043231
comp61643_c1_seq1	GO:0042445
comp61643_c1_seq1	GO:0044237
comp61643_c1_seq1	GO:0009790
comp61643_c1_seq1	GO:0009056
comp61643_c1_seq1	GO:0008233
comp61643_c1_seq1	GO:0044444
comp61643_c1_seq1	GO:0019538
comp61644_c0_seq1	GO:0007411	exostosin 1
comp61644_c0_seq1	GO:0007492
comp61644_c0_seq1	GO:0007369
comp61644_c0_seq1	GO:0030176
comp61644_c0_seq1	GO:0015014
comp61644_c0_seq1	GO:0007498
comp61644_c0_seq1	GO:0001503
comp61644_c0_seq1	GO:0005794
comp61644_c0_seq1	GO:0046982
comp61644_c0_seq1	GO:0050509
comp61644_c0_seq1	GO:0050508
comp61644_c0_seq1	GO:0042803
comp61644_c0_seq1	GO:0021772
comp61644_c0_seq1	GO:0072498
comp61644_c0_seq1	GO:0030206
comp61644_c0_seq1	EC:2.4.1.225
comp61644_c0_seq1	EC:2.4.1.224
comp61681_c0_seq1	GO:0007605	transient receptor potential cation channel subfamily v member 6-like
comp61681_c0_seq1	GO:0007629
comp61681_c0_seq1	GO:0043052
comp61681_c0_seq1	GO:0048060
comp61681_c0_seq1	GO:0006811
comp61681_c0_seq1	GO:0009408
comp61681_c0_seq1	GO:0005216
comp61681_c0_seq1	GO:0040040
comp61708_c0_seq1	GO:0042060	isoform a
comp61718_c0_seq1	GO:0046872	doublesex- and mab-3-related transcription factor a2
comp61718_c0_seq1	GO:0043565
comp61718_c0_seq1	GO:0007548
comp61718_c0_seq1	GO:0005634
comp61718_c0_seq1	GO:0006355
comp61754_c0_seq1	GO:0030176	alkaline ceramidase 3
comp61754_c0_seq1	GO:0046512
comp61754_c0_seq1	GO:0030173
comp61754_c0_seq1	GO:0070774
comp61754_c0_seq1	GO:0071602
comp61754_c0_seq1	GO:0008284
comp61785_c0_seq1	GO:0007265	related ras viral (r-ras) oncogene homolog 2
comp61785_c0_seq1	GO:0004767
comp61785_c0_seq1	GO:0006184
comp61785_c0_seq1	GO:0030335
comp61785_c0_seq1	GO:0005515
comp61785_c0_seq1	GO:0003924
comp61785_c0_seq1	GO:0005783
comp61785_c0_seq1	GO:0005525
comp61785_c0_seq1	GO:0005886
comp61785_c0_seq1	GO:0006687
comp61785_c0_seq1	EC:3.1.4.12
comp61785_c0_seq2	GO:0007265	related ras viral (r-ras) oncogene homolog 2
comp61785_c0_seq2	GO:0004767
comp61785_c0_seq2	GO:0006184
comp61785_c0_seq2	GO:0030335
comp61785_c0_seq2	GO:0005515
comp61785_c0_seq2	GO:0003924
comp61785_c0_seq2	GO:0005783
comp61785_c0_seq2	GO:0005525
comp61785_c0_seq2	GO:0005886
comp61785_c0_seq2	GO:0006687
comp61785_c0_seq2	EC:3.1.4.12
comp61795_c0_seq1	GO:0006413	ribosomal protein l13a
comp61795_c0_seq1	GO:0019083
comp61795_c0_seq1	GO:0003735
comp61795_c0_seq1	GO:0006414
comp61795_c0_seq1	GO:0006415
comp61795_c0_seq1	GO:0006614
comp61795_c0_seq1	GO:0022625
comp61795_c0_seq1	GO:0000184
comp61795_c0_seq1	GO:0042254
comp61791_c0_seq1	GO:0007049	centrosomal protein 110
comp61791_c0_seq1	GO:0005856
comp61791_c0_seq1	GO:0044444
comp61823_c0_seq1	GO:0016567	baculoviral iap repeat-containing protein 7
comp61823_c0_seq1	GO:0010466
comp61823_c0_seq1	GO:0042981
comp61823_c0_seq1	GO:0004869
comp61823_c0_seq1	GO:0005737
comp61854_c0_seq3	GO:0046331	nurim homolog
comp61854_c0_seq3	GO:0005634
comp61882_c0_seq1	GO:0006811	inwardly rectifying k+
comp61882_c0_seq1	GO:0005216
comp61854_c0_seq2	GO:0046331	nurim homolog
comp61914_c0_seq1	GO:0005488	hat family dimerization domain protein
comp61925_c0_seq1	GO:0005737	kinesin family member 24
comp61925_c0_seq1	GO:0007018
comp61925_c0_seq1	GO:0005515
comp61925_c0_seq1	GO:0005524
comp61925_c0_seq1	GO:0003777
comp61925_c0_seq1	GO:0005874
comp61925_c1_seq1	GO:0005856	kinesin family member 24
comp61925_c1_seq1	GO:0005515
comp61925_c1_seq1	GO:0000166
comp61951_c0_seq1	GO:0005815	serine threonine-protein kinase nek7
comp61951_c0_seq1	GO:0006468
comp61951_c0_seq1	GO:0000910
comp61951_c0_seq1	GO:0004674
comp61951_c0_seq1	GO:0051225
comp61951_c0_seq1	GO:0005874
comp61951_c0_seq1	GO:0000922
comp61951_c0_seq1	GO:0046872
comp61951_c0_seq1	GO:0005524
comp61951_c0_seq1	GO:0005634
comp61951_c0_seq1	GO:0007346
comp61951_c0_seq1	GO:0009069
comp61951_c0_seq1	EC:2.7.11.0
comp61969_c0_seq3	GO:0032313	tbc1 domain family member 30-like
comp61969_c0_seq3	GO:0044464
comp61969_c0_seq4	GO:0032313	tbc1 domain family member 30
comp61969_c0_seq4	GO:0044464
comp61970_c0_seq1	GO:0004035	alkaline phosphatase
comp61970_c0_seq1	GO:0016311
comp61970_c0_seq1	GO:0005615
comp61970_c0_seq1	GO:0051384
comp61970_c0_seq1	GO:0071529
comp61970_c0_seq1	GO:0032496
comp61970_c0_seq1	GO:0005886
comp61970_c0_seq1	GO:0019497
comp61970_c0_seq1	GO:0046486
comp61970_c0_seq1	GO:0046656
comp61970_c0_seq1	EC:3.1.3.1
comp61977_c0_seq1	GO:0006536	n-acetylglutamate mitochondrial
comp61977_c0_seq1	GO:0000050
comp61977_c0_seq1	GO:0005759
comp61977_c0_seq1	GO:0004042
comp61977_c0_seq1	GO:0000051
comp61977_c0_seq1	GO:0042967
comp61977_c0_seq1	EC:2.3.1.1
comp61978_c0_seq1	GO:0008152	carbonyl reductase
comp61978_c0_seq1	GO:0005737
comp61978_c0_seq1	GO:0016491
comp61978_c0_seq1	GO:0000166
comp61996_c0_seq1	GO:0070593	down syndrome cell adhesion molecule
comp61996_c0_seq1	GO:0051635
comp61996_c0_seq1	GO:0030424
comp61996_c0_seq1	GO:0008046
comp61996_c0_seq1	GO:0006909
comp61996_c0_seq1	GO:0030425
comp61996_c0_seq1	GO:0016319
comp61996_c0_seq1	GO:0007413
comp61996_c0_seq1	GO:0007422
comp61996_c0_seq1	GO:0043025
comp61996_c0_seq1	GO:0021551
comp61996_c0_seq1	GO:0042803
comp61996_c0_seq1	GO:0048846
comp61996_c0_seq1	GO:0007165
comp62004_c0_seq1	GO:0031672	multidrug resistance-associated protein 1
comp62004_c0_seq1	GO:0042803
comp62004_c0_seq1	GO:0015911
comp62004_c0_seq1	GO:0000146
comp62004_c0_seq1	GO:0043215
comp62004_c0_seq1	GO:0005703
comp62004_c0_seq1	GO:0007527
comp62004_c0_seq1	GO:0030898
comp62004_c0_seq1	GO:0034775
comp62004_c0_seq1	GO:0016323
comp62004_c0_seq1	GO:0034040
comp62004_c0_seq1	GO:0046624
comp62004_c0_seq1	GO:0006200
comp62004_c0_seq1	GO:0030241
comp62004_c0_seq1	GO:0006364
comp62004_c0_seq1	GO:0016491
comp62004_c0_seq1	GO:0007427
comp62004_c0_seq1	GO:0007517
comp62004_c0_seq1	GO:0006855
comp62004_c0_seq1	GO:0031427
comp62004_c0_seq1	GO:0006979
comp62004_c0_seq1	GO:0005863
comp62004_c0_seq1	GO:0005887
comp62004_c0_seq1	GO:0015431
comp62004_c0_seq1	GO:0006941
comp62004_c0_seq1	GO:0005324
comp62004_c0_seq1	GO:0005794
comp62004_c0_seq1	GO:0042908
comp62004_c0_seq1	GO:0060361
comp62004_c0_seq1	GO:0005524
comp62004_c0_seq1	GO:0030335
comp62004_c0_seq1	GO:0008559
comp62004_c0_seq1	GO:0046618
comp62004_c0_seq1	GO:0015562
comp62004_c0_seq1	GO:0060326
comp62004_c0_seq1	GO:0008307
comp62004_c0_seq1	GO:0034634
comp62004_c0_seq1	GO:0043526
comp62004_c0_seq1	GO:0005730
comp62004_c0_seq1	GO:0033700
comp62004_c0_seq1	GO:0005884
comp62004_c0_seq1	EC:3.6.3.44
comp61990_c0_seq1	GO:0030097	phospholipase c gamma
comp61990_c0_seq1	GO:0007166
comp61990_c0_seq1	GO:0004629
comp61990_c0_seq1	GO:0048519
comp61990_c0_seq1	GO:0032879
comp61990_c0_seq1	GO:0065008
comp61990_c0_seq1	GO:0006816
comp61990_c0_seq1	GO:0044464
comp61990_c0_seq1	GO:0009058
comp61990_c0_seq1	GO:0042060
comp61990_c0_seq1	GO:0030154
comp61990_c0_seq1	GO:0048514
comp61990_c0_seq1	GO:0001775
comp61990_c0_seq1	GO:0005488
comp61990_c0_seq1	GO:0007242
comp61990_c0_seq1	GO:0009395
comp62004_c1_seq1	GO:0005624	multidrug resistance-associated protein 1-like
comp62004_c1_seq1	GO:0006692
comp62004_c1_seq1	GO:0015721
comp62004_c1_seq1	GO:0005794
comp62004_c1_seq1	GO:0005730
comp62004_c1_seq1	GO:0008206
comp62004_c1_seq1	GO:0015711
comp62004_c1_seq1	GO:0042493
comp62004_c1_seq1	GO:0042626
comp62004_c1_seq1	GO:0019370
comp62004_c1_seq1	GO:0055085
comp62004_c1_seq1	GO:0006200
comp62004_c1_seq1	GO:0005887
comp62004_c1_seq1	GO:0005524
comp62004_c1_seq1	GO:0008514
comp62030_c0_seq1	GO:0008233	n-acetylated alpha-linked acidic dipeptidase-like 1
comp62030_c3_seq1	GO:0070011	n-acetylated-alpha-linked acidic dipeptidase 2-like
comp62030_c3_seq1	GO:0008152
comp62048_c0_seq1	GO:0005886	sarcospan
comp62060_c0_seq1	GO:0005622	ubiquitin-nedd8-like protein rub2-like
comp62060_c0_seq1	GO:0044237
comp62068_c1_seq1	GO:0015858	sodium nucleoside cotransporter 2
comp62068_c1_seq1	GO:0055085
comp62068_c1_seq1	GO:0071705
comp62068_c1_seq1	GO:0005337
comp62068_c1_seq1	GO:0016020
comp62083_c0_seq1	GO:0048731	prostaglandin e2 receptor ep4 subtype
comp62083_c0_seq1	GO:0009605
comp62083_c0_seq1	GO:0048519
comp62083_c0_seq1	GO:0004930
comp62083_c0_seq1	GO:0000165
comp62083_c0_seq1	GO:0006950
comp62083_c0_seq1	GO:0007186
comp62096_c0_seq1	GO:0009792	PREDICTED: hypothetical protein [Saccoglossus kowalevskii]
comp62139_c0_seq1	GO:0032420	lipoxygenase homology domain-containing protein 1
comp62139_c0_seq1	GO:0007605
comp62154_c1_seq1	GO:0000166	vacuolar sorting protein 4b
comp62183_c0_seq1	GO:0009987	methylosome subunit picln-like
comp62219_c0_seq3	GO:0019902	protein phosphatase 1 regulatory subunit 36
comp62219_c0_seq3	GO:0010923
comp62219_c0_seq1	GO:0019902	protein phosphatase 1 regulatory subunit 36
comp62219_c0_seq1	GO:0010923
comp62219_c0_seq2	GO:0019902	protein phosphatase 1 regulatory subunit 36
comp62219_c0_seq2	GO:0010923
comp62227_c0_seq1	GO:0003824	enoyl- hydratase isomerase
comp62230_c0_seq1	GO:0005743	mitochondrial protein 18 kda
comp62230_c0_seq1	GO:0007006
comp62230_c0_seq1	GO:0000266
comp62300_c0_seq1	GO:0072164	polycystin-2
comp62300_c0_seq1	GO:0051051
comp62300_c0_seq1	GO:0005262
comp62300_c0_seq1	GO:0051235
comp62300_c0_seq1	GO:0006874
comp62300_c0_seq1	GO:0060562
comp62300_c0_seq1	GO:0001657
comp62300_c0_seq1	GO:0071363
comp62300_c0_seq1	GO:0070588
comp62300_c0_seq1	GO:0050852
comp62300_c0_seq1	GO:0030176
comp62300_c0_seq1	GO:0007050
comp62300_c0_seq1	GO:0001890
comp62300_c0_seq1	GO:0003338
comp62300_c0_seq1	GO:0001525
comp62300_c0_seq1	GO:0046872
comp62300_c0_seq1	GO:0007368
comp62300_c0_seq1	GO:0035725
comp62300_c0_seq1	GO:0042802
comp62300_c0_seq1	GO:0045178
comp62300_c0_seq1	GO:0043234
comp62300_c0_seq1	GO:0044463
comp62300_c0_seq1	GO:0015630
comp62300_c0_seq1	GO:0045935
comp62300_c0_seq1	GO:0015077
comp62300_c0_seq1	GO:0043009
comp62300_c0_seq1	GO:0001819
comp62300_c0_seq1	GO:2001257
comp62300_c0_seq1	GO:0048010
comp62300_c0_seq1	GO:0008092
comp62300_c0_seq1	GO:0072372
comp62300_c0_seq1	GO:0007399
comp62300_c0_seq1	GO:0010595
comp62300_c0_seq1	GO:0060840
comp62300_c0_seq1	GO:0006468
comp62300_c0_seq1	GO:0009605
comp62300_c0_seq1	GO:0004674
comp62300_c0_seq1	GO:0010628
comp62300_c0_seq1	GO:0051606
comp62300_c0_seq1	GO:0042127
comp62300_c0_seq1	GO:0010564
comp62300_c0_seq1	GO:0007155
comp62300_c0_seq1	GO:0071214
comp62300_c0_seq1	GO:0072234
comp62300_c0_seq1	GO:0009967
comp62300_c0_seq1	GO:1901019
comp62300_c0_seq1	GO:0051091
comp62300_c0_seq1	GO:0000082
comp62300_c0_seq1	GO:0009719
comp62300_c0_seq1	GO:0033554
comp62300_c0_seq1	GO:0010557
comp62300_c0_seq1	GO:0007243
comp62300_c0_seq1	GO:0044459
comp62300_c0_seq1	GO:0031328
comp62300_c0_seq1	GO:0044430
comp62300_c0_seq1	GO:0022843
comp62300_c0_seq1	GO:0009069
comp62300_c0_seq1	EC:2.7.11.0
comp62300_c0_seq2	GO:0044446	polycystin-2
comp62300_c0_seq2	GO:0051716
comp62300_c0_seq2	GO:0048519
comp62300_c0_seq2	GO:0022836
comp62300_c0_seq2	GO:0001656
comp62300_c0_seq2	GO:0009790
comp62300_c0_seq2	GO:0019222
comp62300_c0_seq2	GO:0022890
comp62300_c0_seq2	GO:0072358
comp62300_c0_seq2	GO:0034762
comp62300_c0_seq2	GO:0005261
comp62300_c0_seq2	GO:0042995
comp62300_c0_seq2	GO:0044425
comp62300_c0_seq2	GO:0034220
comp62300_c0_seq2	GO:0005515
comp62300_c0_seq2	GO:0048522
comp62300_c0_seq2	GO:0071944
comp62300_c0_seq2	GO:0046873
comp62300_c0_seq2	GO:0044444
comp62300_c0_seq2	GO:0006816
comp62300_c0_seq2	GO:0007368
comp62300_c0_seq2	GO:0072073
comp62300_c0_seq2	GO:0009887
comp62300_c0_seq2	GO:0060562
comp62322_c0_seq1	GO:0048854	probable arginyl-trna mitochondrial-like
comp62335_c0_seq1	GO:0016021	potassium voltage-gated channel protein shaw-like
comp62335_c0_seq1	GO:0006813
comp62335_c0_seq1	GO:0005244
comp62335_c0_seq1	GO:0034220
comp62335_c0_seq1	GO:0005267
comp62353_c0_seq1	GO:0008286	suppressor of cytokine signaling 7
comp62353_c0_seq1	GO:0005622
comp62353_c0_seq1	GO:0016567
comp62353_c0_seq1	GO:0007175
comp62353_c0_seq1	GO:0017124
comp62353_c0_seq1	GO:0045444
comp62364_c0_seq1	GO:0009653	receptor-type tyrosine-protein phosphatase beta
comp62364_c0_seq1	GO:0048513
comp62364_c0_seq1	GO:0009987
comp62364_c1_seq1	GO:0050896	tyrosine-protein phosphatase 10d-like
comp62364_c1_seq1	GO:0006470
comp62364_c1_seq1	GO:0004725
comp62364_c1_seq1	GO:0007399
comp62364_c1_seq1	GO:0044464
comp62364_c1_seq1	GO:0006570
comp62364_c1_seq1	EC:3.1.3.48
comp62369_c0_seq1	GO:0006810	histone h4
comp62369_c0_seq1	GO:0000786
comp62369_c0_seq1	GO:0009414
comp62369_c0_seq1	GO:0005730
comp62369_c0_seq1	GO:0016021
comp62369_c0_seq1	GO:0003677
comp62369_c0_seq1	GO:0009579
comp62369_c0_seq1	GO:0006334
comp62369_c0_seq1	GO:0009507
comp62369_c0_seq1	GO:0005886
comp62438_c0_seq1	GO:0008234	calpain-2 catalytic subunit
comp62438_c0_seq1	GO:0005622
comp62438_c0_seq1	GO:0005515
comp62438_c0_seq1	GO:0006508
comp62448_c0_seq1	GO:0042067	starry isoform e
comp62448_c0_seq1	GO:0004871
comp62448_c0_seq1	GO:0007155
comp62448_c0_seq1	GO:0016055
comp62448_c0_seq1	GO:0007409
comp62459_c0_seq1	GO:0009987	ras family
comp62459_c0_seq1	GO:0005739
comp62459_c0_seq1	GO:0000166
comp62459_c0_seq2	GO:0009987	ras-related gtp-binding
comp62459_c0_seq2	GO:0000166
comp62480_c0_seq1	GO:0004970	glutamate ionotropic kainate 3-like
comp62480_c0_seq1	GO:0016021
comp62480_c0_seq1	GO:0045211
comp62480_c0_seq1	GO:0044463
comp62480_c0_seq1	GO:0030425
comp62480_c0_seq1	GO:0043025
comp62480_c0_seq1	GO:0005622
comp62480_c0_seq1	GO:0030424
comp62480_c0_seq1	GO:0006811
comp62480_c0_seq1	GO:0030054
comp62480_c0_seq1	GO:0035235
comp62480_c0_seq1	GO:0005234
comp62480_c0_seq1	GO:0051966
comp62480_c0_seq1	GO:0042391
comp62480_c0_seq1	GO:0005886
comp62480_c0_seq1	GO:0050805
comp62489_c1_seq1	GO:0005856	echinoderm microtubule-associated 2 isoform 2
comp62489_c1_seq1	GO:0043231
comp62489_c1_seq1	GO:0005102
comp62489_c1_seq1	GO:0008022
comp62489_c1_seq1	GO:0007165
comp62500_c0_seq1	GO:0005792	1-phosphatidylinositol -bisphosphate phosphodiesterase beta-4
comp62500_c0_seq1	GO:0035556
comp62500_c0_seq1	GO:0004871
comp62500_c0_seq1	GO:0004435
comp62500_c0_seq1	GO:0005509
comp62500_c0_seq1	GO:0014069
comp62500_c0_seq1	GO:0005634
comp62500_c0_seq1	GO:0005790
comp62500_c0_seq1	GO:0007242
comp62500_c0_seq1	GO:0009395
comp62500_c0_seq1	GO:0046339
comp62500_c0_seq1	EC:3.1.4.11
comp62497_c0_seq2	GO:0006915	x-linked inhibitor of apoptosis
comp62497_c0_seq2	GO:0048583
comp62497_c0_seq2	GO:0005622
comp62497_c0_seq2	GO:0007165
comp62508_c0_seq1	GO:0016787	protein
comp62500_c0_seq2	GO:0035556	1-phosphatidylinositol -bisphosphate phosphodiesterase beta-4
comp62500_c0_seq2	GO:0030425
comp62500_c0_seq2	GO:0004871
comp62500_c0_seq2	GO:0004435
comp62500_c0_seq2	GO:0043231
comp62500_c0_seq2	GO:0005509
comp62500_c0_seq2	GO:0007242
comp62500_c0_seq2	GO:0009395
comp62500_c0_seq2	GO:0046339
comp62500_c0_seq2	EC:3.1.4.11
comp62566_c1_seq1	GO:0009987	delphilin
comp62566_c1_seq1	GO:0044464
comp62545_c1_seq1	GO:0009967	a disintegrin and metalloproteinase with thrombospondin motifs 20
comp62545_c1_seq1	GO:0046872
comp62545_c1_seq1	GO:0005615
comp62545_c1_seq1	GO:0004222
comp62545_c1_seq1	GO:0006508
comp62545_c1_seq1	GO:0045636
comp62545_c1_seq1	GO:0031012
comp62545_c1_seq1	GO:0043066
comp62545_c1_seq1	GO:0030198
comp62545_c1_seq1	EC:3.4.24.0
comp62600_c2_seq1	GO:0046872	cg3759 cg3759- partial
comp62600_c2_seq1	GO:0003824
comp62606_c0_seq1	GO:0035147	formin 3
comp62606_c0_seq2	GO:0035147	formin 3
comp62655_c0_seq1	GO:0032420	lipoxygenase homology domain-containing protein 1
comp62655_c0_seq1	GO:0007605
comp62654_c0_seq1	GO:0006367	nuclear receptor subfamily 5 group a member 2 isoform 2
comp62654_c0_seq1	GO:0005654
comp62654_c0_seq1	GO:0042127
comp62654_c0_seq1	GO:0005515
comp62654_c0_seq1	GO:0008270
comp62654_c0_seq1	GO:0003707
comp62654_c0_seq1	GO:0004879
comp62654_c0_seq1	GO:0005543
comp62654_c0_seq1	GO:0005737
comp62654_c0_seq1	GO:0008206
comp62654_c0_seq1	GO:0044212
comp62654_c0_seq1	GO:0003705
comp62654_c0_seq1	GO:0043401
comp62654_c0_seq1	GO:0043565
comp62654_c0_seq1	GO:0009790
comp62654_c0_seq1	GO:0045070
comp62654_c0_seq1	GO:0030522
comp62654_c0_seq1	GO:0045944
comp62654_c0_seq1	GO:0042632
comp62654_c0_seq1	GO:0005667
comp62661_c0_seq1	GO:0046331	cas1 domain containing 1
comp62600_c1_seq1	GO:0046872	multicopper oxidase
comp62600_c1_seq1	GO:0003824
comp62681_c2_seq1	GO:0009987	methylosome subunit picln-like
comp62681_c2_seq2	GO:0009987	methylosome subunit picln-like
comp62683_c0_seq1	GO:0030166	galactosylgalactosylxylosylprotein 3-beta-glucuronosyltransferase 3-like
comp62683_c0_seq1	GO:0016740
comp62683_c0_seq1	GO:0030198
comp62683_c0_seq1	GO:0051216
comp62706_c0_seq1	GO:0007173	cell division control protein 42 homolog
comp62706_c0_seq1	GO:0043525
comp62706_c0_seq1	GO:0035088
comp62706_c0_seq1	GO:0030742
comp62706_c0_seq1	GO:0043025
comp62706_c0_seq1	GO:0060070
comp62706_c0_seq1	GO:0060684
comp62706_c0_seq1	GO:0031333
comp62706_c0_seq1	GO:0051233
comp62706_c0_seq1	GO:0046330
comp62706_c0_seq1	GO:0072686
comp62706_c0_seq1	GO:0035264
comp62706_c0_seq1	GO:0005525
comp62706_c0_seq1	GO:0006184
comp62706_c0_seq1	GO:0031274
comp62706_c0_seq1	GO:0051489
comp62706_c0_seq1	GO:0008360
comp62706_c0_seq1	GO:0030496
comp62706_c0_seq1	GO:0033138
comp62706_c0_seq1	GO:0045177
comp62706_c0_seq1	GO:0051988
comp62706_c0_seq1	GO:0042692
comp62706_c0_seq1	GO:0090316
comp62706_c0_seq1	GO:0002376
comp62706_c0_seq1	GO:0031996
comp62706_c0_seq1	GO:0007097
comp62706_c0_seq1	GO:0072384
comp62706_c0_seq1	GO:0043552
comp62706_c0_seq1	GO:0031435
comp62706_c0_seq1	GO:0090135
comp62706_c0_seq1	GO:0034332
comp62706_c0_seq1	GO:0005886
comp62706_c0_seq1	GO:0031424
comp62706_c0_seq1	GO:0051835
comp62706_c0_seq1	GO:0060789
comp62706_c0_seq1	GO:0042221
comp62706_c0_seq1	GO:0060661
comp62706_c0_seq1	GO:0043005
comp62706_c0_seq1	GO:0007088
comp62706_c0_seq1	GO:0003334
comp62706_c0_seq1	GO:0010628
comp62706_c0_seq1	GO:0005829
comp62706_c0_seq1	GO:0002040
comp62706_c0_seq1	GO:0043497
comp62706_c0_seq1	GO:0003161
comp62706_c0_seq1	GO:0060047
comp62706_c0_seq1	GO:0042176
comp62706_c0_seq1	GO:0003924
comp62706_c0_seq1	GO:0045740
comp62706_c0_seq1	GO:0030141
comp62706_c0_seq1	GO:0090136
comp62706_c0_seq1	GO:0031647
comp62706_c0_seq1	GO:0048554
comp62706_c0_seq1	GO:0016192
comp62706_c0_seq1	GO:0071338
comp62706_c0_seq1	GO:0010629
comp62706_c0_seq1	GO:0051017
comp62706_c0_seq1	GO:0030175
comp62706_c0_seq1	GO:0031069
comp62706_c0_seq1	GO:0051683
comp62706_c0_seq1	GO:0007265
comp62706_c0_seq1	GO:0000139
comp62706_c0_seq1	GO:0048664
comp62706_c0_seq1	GO:0071777
comp62706_c0_seq1	GO:0051056
comp62706_c0_seq1	GO:0007030
comp62706_c0_seq1	GO:0045859
comp62737_c0_seq1	GO:0030433	dnaj homolog subfamily c member 10
comp62737_c0_seq1	GO:0051087
comp62737_c0_seq1	GO:0015036
comp62737_c0_seq1	GO:0001933
comp62737_c0_seq1	GO:0051117
comp62737_c0_seq1	GO:0044281
comp62737_c0_seq1	GO:0034663
comp62737_c0_seq1	GO:0051787
comp62737_c0_seq1	GO:0070059
comp62737_c0_seq1	GO:0006118
comp62749_c0_seq1	GO:0005488	zinc finger protein 143
comp62773_c0_seq1	GO:0005783	plasma cell-induced resident endoplasmic reticulum
comp62770_c0_seq1	GO:0005840	dna-binding protein d-ets-3
comp62770_c0_seq1	GO:0000980
comp62770_c0_seq1	GO:0006355
comp62770_c0_seq1	GO:0009887
comp62770_c0_seq1	GO:0003700
comp62770_c0_seq1	GO:0007599
comp62770_c0_seq1	GO:0008015
comp62770_c0_seq1	GO:0005634
comp62770_c0_seq1	GO:0005667
comp62770_c0_seq1	GO:0045449
comp62804_c0_seq1	GO:0004518	deoxyribonuclease i
comp62822_c1_seq2	GO:0018242	polypeptide n-acetylgalactosaminyltransferase 2
comp62822_c1_seq2	GO:0018243
comp62822_c1_seq2	GO:0030145
comp62822_c1_seq2	GO:0030173
comp62822_c1_seq2	GO:0004653
comp62822_c1_seq2	GO:0005795
comp62822_c1_seq2	GO:0002378
comp62822_c1_seq2	GO:0043687
comp62822_c1_seq2	GO:0048471
comp62822_c1_seq2	GO:0030246
comp62822_c1_seq2	GO:0016266
comp62822_c1_seq2	EC:2.4.1.41
comp62822_c1_seq1	GO:0018242	polypeptide n-acetylgalactosaminyltransferase 2
comp62822_c1_seq1	GO:0018243
comp62822_c1_seq1	GO:0032580
comp62822_c1_seq1	GO:0030145
comp62822_c1_seq1	GO:0030173
comp62822_c1_seq1	GO:0004653
comp62822_c1_seq1	GO:0002378
comp62822_c1_seq1	GO:0043687
comp62822_c1_seq1	GO:0048471
comp62822_c1_seq1	GO:0005576
comp62822_c1_seq1	GO:0030246
comp62822_c1_seq1	GO:0016266
comp62822_c1_seq1	EC:2.4.1.41
comp62833_c0_seq1	GO:0046872	nucleoside diphosphate-linked moiety x motif mitochondrial
comp62833_c0_seq1	GO:0005739
comp62922_c1_seq1	GO:0019799	chromosome 6 open reading frame 134
comp62922_c1_seq1	GO:0042967
comp62922_c1_seq1	GO:0045298
comp62922_c1_seq1	EC:2.3.1.108
comp62923_c0_seq1	GO:0006457	heat shock protein 90
comp62923_c0_seq1	GO:0051082
comp62923_c0_seq1	GO:0005524
comp62923_c0_seq1	GO:0006950
comp62925_c0_seq1	GO:0000084	origin recognition complex subunit 5
comp62925_c0_seq1	GO:0000075
comp62925_c0_seq1	GO:0005664
comp62925_c0_seq1	GO:0000216
comp62925_c0_seq1	GO:0003688
comp62925_c0_seq1	GO:0006270
comp62925_c0_seq1	GO:0000166
comp62925_c0_seq1	GO:0000082
comp62925_c0_seq1	GO:0005654
comp62925_c0_seq1	GO:0005737
comp62925_c0_seq1	GO:0046809
comp62956_c0_seq1	GO:0003777	dynein heavy chain axonemal
comp62956_c0_seq1	GO:0005858
comp62956_c0_seq1	GO:0007018
comp62956_c0_seq1	GO:0008152
comp62956_c0_seq1	GO:0005874
comp62957_c0_seq1	GO:0003700	ets-family transcription factor
comp62957_c0_seq1	GO:0043565
comp62957_c0_seq1	GO:0005634
comp62957_c0_seq1	GO:0006355
comp62957_c0_seq1	GO:0005667
comp62957_c0_seq1	GO:0045449
comp63001_c0_seq1	GO:0006527	nitric oxide brain
comp63001_c0_seq1	GO:0010468
comp63001_c0_seq1	GO:0010523
comp63001_c0_seq1	GO:0033555
comp63001_c0_seq1	GO:0016529
comp63001_c0_seq1	GO:0042136
comp63001_c0_seq1	GO:0006809
comp63001_c0_seq1	GO:0050661
comp63001_c0_seq1	GO:0005829
comp63001_c0_seq1	GO:0007596
comp63001_c0_seq1	GO:0020037
comp63001_c0_seq1	GO:0050660
comp63001_c0_seq1	GO:2000112
comp63001_c0_seq1	GO:0055117
comp63001_c0_seq1	GO:0001666
comp63001_c0_seq1	GO:0007520
comp63001_c0_seq1	GO:0042383
comp63001_c0_seq1	GO:0010181
comp63001_c0_seq1	GO:0032268
comp63001_c0_seq1	GO:0009408
comp63001_c0_seq1	GO:0048471
comp63001_c0_seq1	GO:0055114
comp63001_c0_seq1	GO:0034618
comp63001_c0_seq1	GO:0005516
comp63001_c0_seq1	GO:0010631
comp63001_c0_seq1	GO:0004517
comp63001_c0_seq1	GO:0045909
comp63001_c0_seq1	EC:1.14.13.39
comp62988_c0_seq1	GO:0005097	tbc1 domain member 10b
comp62988_c0_seq1	GO:0005622
comp62988_c0_seq1	GO:0032851
comp63005_c0_seq1	GO:0009987	tcdd-inducible poly
comp63005_c0_seq1	GO:0048731
comp63005_c0_seq1	GO:0008152
comp62999_c0_seq1	GO:0005829	rap1 gtpase-activating protein 1 isoform 2
comp62999_c0_seq1	GO:0017016
comp62999_c0_seq1	GO:0005624
comp62999_c0_seq1	GO:0043547
comp62999_c0_seq1	GO:0042803
comp62999_c0_seq1	GO:0032318
comp63063_c0_seq1	GO:0005515	baculoviral iap repeat-containing isoform cra_a
comp63063_c0_seq1	GO:0043066
comp63063_c0_seq1	GO:0016055
comp63063_c0_seq1	GO:0016874
comp63063_c0_seq1	GO:0048522
comp63063_c0_seq1	GO:0009966
comp63063_c0_seq1	GO:0031347
comp63063_c0_seq1	GO:0048584
comp63063_c0_seq1	GO:0044444
comp63063_c0_seq1	GO:0008152
comp63065_c0_seq1	GO:0051091	tnf receptor-associated factor 4
comp63065_c0_seq1	GO:0005737
comp63065_c0_seq1	GO:0010740
comp63065_c0_seq1	GO:0043229
comp63065_c0_seq1	GO:0044459
comp63065_c0_seq1	GO:0019899
comp63086_c0_seq1	GO:0001764	barh-like 1 homeobox
comp63086_c0_seq1	GO:0007605
comp63086_c0_seq1	GO:0030901
comp63086_c0_seq1	GO:0001077
comp63086_c0_seq1	GO:0016787
comp63086_c0_seq1	GO:0045727
comp63086_c0_seq1	GO:0043565
comp63086_c0_seq1	GO:0001709
comp63086_c0_seq1	GO:0045944
comp63086_c0_seq1	GO:0043524
comp63086_c0_seq1	GO:0030516
comp63086_c0_seq1	GO:0005634
comp63065_c0_seq2	GO:0051091	tnf receptor-associated factor 5
comp63065_c0_seq2	GO:0005737
comp63065_c0_seq2	GO:0010740
comp63065_c0_seq2	GO:0043229
comp63065_c0_seq2	GO:0044459
comp63065_c0_seq2	GO:0019899
comp63097_c0_seq1	GO:0016323	metal transporter cnnm2
comp63097_c0_seq1	GO:0010960
comp63097_c0_seq1	GO:0015693
comp63133_c0_seq1	GO:0005840	60s ribosomal protein l7
comp63133_c0_seq1	GO:0003735
comp63133_c0_seq1	GO:0006412
comp63133_c0_seq1	GO:0042254
comp63170_c0_seq1	GO:0016311	protein tyrosine phosphatase isoform b
comp63170_c0_seq1	GO:0016791
comp63170_c0_seq1	EC:3.1.3.0
comp63161_c0_seq2	GO:0004658	propionyl-coenzyme a alpha polypeptide
comp63161_c0_seq2	GO:0046872
comp63161_c0_seq2	GO:0019899
comp63161_c0_seq2	GO:0019626
comp63161_c0_seq2	GO:0009374
comp63161_c0_seq2	GO:0006635
comp63161_c0_seq2	GO:0000166
comp63161_c0_seq2	GO:0005759
comp63161_c0_seq2	GO:0006550
comp63161_c0_seq2	GO:0006552
comp63161_c0_seq2	GO:0006574
comp63161_c0_seq2	EC:6.4.1.3
comp63170_c0_seq2	GO:0007417	protein tyrosine phosphatase isoform b
comp63170_c0_seq2	GO:0006470
comp63170_c0_seq2	GO:0030424
comp63170_c0_seq2	GO:0016740
comp63170_c0_seq2	GO:0007616
comp63170_c0_seq2	GO:0005001
comp63170_c0_seq2	GO:0008045
comp63170_c0_seq2	GO:0007424
comp63170_c0_seq2	GO:0045177
comp63170_c0_seq2	GO:0005886
comp63170_c0_seq2	GO:0004728
comp63170_c0_seq2	GO:0006570
comp63170_c0_seq2	GO:0007165
comp63161_c0_seq1	GO:0004658	propionyl-coenzyme a alpha polypeptide
comp63161_c0_seq1	GO:0046872
comp63161_c0_seq1	GO:0019899
comp63161_c0_seq1	GO:0019626
comp63161_c0_seq1	GO:0009374
comp63161_c0_seq1	GO:0006635
comp63161_c0_seq1	GO:0000166
comp63161_c0_seq1	GO:0005759
comp63161_c0_seq1	GO:0006550
comp63161_c0_seq1	GO:0006552
comp63161_c0_seq1	GO:0006574
comp63161_c0_seq1	EC:6.4.1.3
comp63178_c0_seq1	GO:0046092	thymidine kinase mitochondrial
comp63178_c0_seq1	GO:0004797
comp63178_c0_seq1	GO:0005743
comp63178_c0_seq1	GO:0006264
comp63178_c0_seq1	GO:0004137
comp63178_c0_seq1	GO:0006206
comp63178_c0_seq1	GO:0046104
comp63178_c0_seq1	GO:0016310
comp63178_c0_seq1	GO:0005759
comp63178_c0_seq1	GO:0043097
comp63178_c0_seq1	GO:0006230
comp63178_c0_seq1	GO:0006144
comp63178_c0_seq1	EC:2.7.1.21
comp63178_c0_seq1	EC:2.7.1.74
comp63184_c0_seq1	GO:0008380	u11 u12 small nuclear ribonucleoprotein 25 kda
comp63184_c0_seq1	GO:0005689
comp63184_c0_seq2	GO:0008380	u11 u12 small nuclear ribonucleoprotein 25 kda
comp63184_c0_seq2	GO:0005689
comp63205_c0_seq2	GO:0022891	protein
comp63205_c0_seq2	GO:0006810
comp63205_c0_seq2	GO:0009987
comp63205_c0_seq2	GO:0016020
comp63209_c0_seq1	GO:0005488	dual 3 -cyclic-amp and -gmp phosphodiesterase 11a
comp63209_c0_seq1	GO:0004114
comp63209_c0_seq1	GO:0044464
comp63209_c0_seq1	GO:0006144
comp63209_c0_seq1	EC:3.1.4.17
comp63220_c0_seq1	GO:0005764	sialin
comp63220_c0_seq1	GO:0051119
comp63220_c0_seq1	GO:0016020
comp63220_c0_seq1	GO:0008643
comp63205_c0_seq1	GO:0009987	sugar transporter
comp63205_c0_seq1	GO:0006811
comp63205_c0_seq1	GO:0015075
comp63205_c0_seq1	GO:0016020
comp63239_c0_seq1	GO:0004842	f-box only protein 10
comp63239_c0_seq1	GO:0000151
comp63239_c0_seq1	GO:0016567
comp63239_c0_seq1	EC:6.3.2.19
comp63246_c0_seq1	GO:0008270	zinc finger protein glis3
comp63246_c0_seq1	GO:0045944
comp63246_c0_seq1	GO:0003677
comp63246_c0_seq1	GO:0000122
comp63246_c0_seq1	GO:0003700
comp63246_c0_seq1	GO:0044428
comp63246_c0_seq1	GO:0005667
comp63246_c0_seq1	GO:0045449
comp63302_c0_seq1	GO:0007411	tyrosine protein
comp63302_c0_seq1	GO:0006468
comp63302_c0_seq1	GO:0008594
comp63302_c0_seq1	GO:0005912
comp63302_c0_seq1	GO:0051017
comp63302_c0_seq1	GO:0046664
comp63302_c0_seq1	GO:0005524
comp63302_c0_seq1	GO:0007394
comp63302_c0_seq1	GO:0004715
comp63302_c0_seq1	GO:0005737
comp63302_c0_seq1	GO:0005886
comp63302_c0_seq1	EC:2.7.10.2
comp63294_c0_seq1	GO:0004872	neuropeptide receptor-like protein 1-like
comp63294_c0_seq1	GO:0004871
comp63294_c0_seq1	GO:0007165
comp63328_c0_seq1	GO:0060219	protein wnt-2b
comp63328_c0_seq1	GO:0045665
comp63328_c0_seq1	GO:0090263
comp63328_c0_seq1	GO:0002062
comp63328_c0_seq1	GO:0010842
comp63328_c0_seq1	GO:0035115
comp63328_c0_seq1	GO:0045686
comp63328_c0_seq1	GO:0008584
comp63328_c0_seq1	GO:0005615
comp63328_c0_seq1	GO:0045743
comp63328_c0_seq1	GO:0090190
comp63328_c0_seq1	GO:0002088
comp63328_c0_seq1	GO:0002011
comp63328_c0_seq1	GO:0061072
comp63328_c0_seq1	GO:0005110
comp63328_c0_seq1	GO:0060492
comp63328_c0_seq1	GO:0005578
comp63328_c0_seq1	GO:0007223
comp63328_c0_seq1	GO:0061303
comp63328_c0_seq1	GO:0071425
comp63328_c0_seq1	GO:0009950
comp63328_c0_seq1	GO:0005886
comp63328_c0_seq1	GO:0060638
comp63328_c0_seq1	GO:0060900
comp63328_c0_seq1	GO:0021871
comp63312_c0_seq1	GO:0009653	bone morphogenetic protein receptor type-1b
comp63312_c0_seq1	GO:0030278
comp63312_c0_seq1	GO:0016020
comp63312_c0_seq1	GO:0000166
comp63312_c0_seq1	GO:0045597
comp63312_c0_seq1	GO:0043010
comp63312_c0_seq1	GO:0005024
comp63312_c0_seq1	GO:0051216
comp63312_c0_seq1	GO:0016310
comp63312_c0_seq1	GO:0048263
comp63312_c0_seq1	GO:0042698
comp63312_c0_seq1	GO:0030509
comp63312_c0_seq1	GO:0009069
comp63333_c0_seq1	GO:0005488	zinc finger protein 596
comp63337_c0_seq1	GO:0000022	60s ribosomal protein l18
comp63337_c0_seq1	GO:0003735
comp63337_c0_seq1	GO:0022625
comp63337_c0_seq1	GO:0006412
comp63337_c0_seq1	GO:0042254
comp63365_c0_seq1	GO:0005515	lim homeobox protein lhx3
comp63365_c0_seq1	GO:0008270
comp63365_c0_seq1	GO:0043066
comp63365_c0_seq1	GO:0021521
comp63365_c0_seq1	GO:0016740
comp63365_c0_seq1	GO:0021983
comp63365_c0_seq1	GO:0005667
comp63365_c0_seq1	GO:0000988
comp63365_c0_seq1	GO:0008045
comp63365_c0_seq1	GO:0043565
comp63365_c0_seq1	GO:0021527
comp63365_c0_seq1	GO:0021526
comp63365_c0_seq1	GO:0003700
comp63365_c0_seq1	GO:0045944
comp63365_c0_seq1	GO:0045449
comp63365_c0_seq2	GO:0005515	lim homeobox protein lhx3
comp63365_c0_seq2	GO:0008270
comp63365_c0_seq2	GO:0043066
comp63365_c0_seq2	GO:0021521
comp63365_c0_seq2	GO:0016740
comp63365_c0_seq2	GO:0021983
comp63365_c0_seq2	GO:0005667
comp63365_c0_seq2	GO:0000988
comp63365_c0_seq2	GO:0008045
comp63365_c0_seq2	GO:0043565
comp63365_c0_seq2	GO:0021527
comp63365_c0_seq2	GO:0021526
comp63365_c0_seq2	GO:0003700
comp63365_c0_seq2	GO:0045944
comp63365_c0_seq2	GO:0045449
comp63380_c0_seq1	GO:0017111	dynein heavy chain axonemal-like
comp63380_c0_seq1	GO:0005488
comp63380_c0_seq1	EC:3.6.1.15
comp63384_c1_seq1	GO:0044249	5-ht4 receptor
comp63384_c1_seq1	GO:0004993
comp63384_c1_seq1	GO:0043085
comp63384_c1_seq1	GO:0044238
comp63384_c1_seq1	GO:0070371
comp63384_c1_seq1	GO:0051781
comp63384_c1_seq1	GO:0016310
comp63384_c1_seq1	GO:0008144
comp63384_c1_seq1	GO:0005099
comp63384_c1_seq1	GO:0003300
comp63384_c1_seq1	GO:0005886
comp63384_c1_seq1	GO:0005737
comp63384_c1_seq1	GO:0031323
comp63384_c1_seq1	GO:0002031
comp63384_c1_seq1	GO:0003007
comp63384_c1_seq1	GO:0050715
comp63384_c1_seq1	GO:0065008
comp63384_c1_seq1	GO:0007208
comp63384_c1_seq1	GO:0042493
comp63384_c1_seq1	GO:0043066
comp63384_c1_seq1	GO:0051378
comp63384_c1_seq1	GO:0050795
comp63384_c1_seq1	GO:0006816
comp63384_c1_seq1	GO:0007205
comp63384_c1_seq1	GO:0001755
comp63384_c1_seq1	GO:0048598
comp63384_c1_seq1	GO:0001938
comp63384_c1_seq1	GO:0071502
comp63384_c1_seq1	GO:0007187
comp63384_c1_seq1	GO:0007264
comp63399_c0_seq1	GO:0008021	synaptotagmin xii
comp63399_c0_seq1	GO:0016020
comp63430_c0_seq1	GO:0016491	epidermal retinol dehydrogenase 2-like
comp63430_c0_seq1	GO:0008152
comp63502_c0_seq2	GO:0004114	high affinity cgmp-specific 3 -cyclic phosphodiesterase 9a-like
comp63502_c0_seq2	GO:0006144
comp63502_c0_seq2	EC:3.1.4.17
comp63502_c0_seq1	GO:0046872	high affinity cgmp-specific 3 -cyclic phosphodiesterase 9a-like
comp63502_c0_seq1	GO:0007165
comp63502_c0_seq1	GO:0004114
comp63502_c0_seq1	GO:0006144
comp63502_c0_seq1	EC:3.1.4.17
comp63532_c1_seq1	GO:0042733	low density lipoprotein receptor-related protein 4
comp63532_c1_seq1	GO:0004252
comp63532_c1_seq1	GO:0001822
comp63532_c1_seq1	GO:0090090
comp63532_c1_seq1	GO:0051124
comp63532_c1_seq1	GO:0030971
comp63532_c1_seq1	GO:0030279
comp63532_c1_seq1	GO:0001942
comp63532_c1_seq1	GO:0009986
comp63532_c1_seq1	GO:0003050
comp63532_c1_seq1	GO:0007565
comp63532_c1_seq1	GO:0001932
comp63532_c1_seq1	GO:0042475
comp63532_c1_seq1	GO:0016486
comp63532_c1_seq1	GO:0009953
comp63532_c1_seq1	GO:0009954
comp63532_c1_seq1	GO:0042803
comp63532_c1_seq1	GO:0005886
comp63532_c1_seq1	GO:0043113
comp63532_c1_seq1	EC:3.4.21.0
comp63548_c0_seq1	GO:0030501	protein odd-skipped-related 1
comp63548_c0_seq1	GO:0072234
comp63548_c0_seq1	GO:0036023
comp63548_c0_seq1	GO:0004674
comp63548_c0_seq1	GO:0072184
comp63548_c0_seq1	GO:0007507
comp63548_c0_seq1	GO:0008406
comp63548_c0_seq1	GO:0072180
comp63548_c0_seq1	GO:0007243
comp63548_c0_seq1	GO:0002062
comp63548_c0_seq1	GO:0072183
comp63548_c0_seq1	GO:0072259
comp63548_c0_seq1	GO:0000287
comp63548_c0_seq1	GO:0042474
comp63548_c0_seq1	GO:0090094
comp63548_c0_seq1	GO:0050679
comp63548_c0_seq1	GO:0048863
comp63548_c0_seq1	GO:0048389
comp63548_c0_seq1	GO:0035776
comp63548_c0_seq1	GO:0042476
comp63548_c0_seq1	GO:0072208
comp63548_c0_seq1	GO:0048382
comp63548_c0_seq1	GO:0006979
comp63548_c0_seq1	GO:0072268
comp63548_c0_seq1	GO:0045944
comp63548_c0_seq1	GO:0072239
comp63548_c0_seq1	GO:0072190
comp63548_c0_seq1	GO:0005737
comp63548_c0_seq1	GO:0071300
comp63548_c0_seq1	GO:0042733
comp63548_c0_seq1	GO:2000543
comp63548_c0_seq1	GO:0008270
comp63548_c0_seq1	GO:0035777
comp63548_c0_seq1	GO:0003676
comp63548_c0_seq1	GO:0000122
comp63548_c0_seq1	GO:0005524
comp63548_c0_seq1	GO:0001657
comp63548_c0_seq1	GO:0072168
comp63548_c0_seq1	GO:0072169
comp63548_c0_seq1	GO:0035116
comp63548_c0_seq1	GO:0060021
comp63548_c0_seq1	GO:0043066
comp63548_c0_seq1	GO:0072162
comp63548_c0_seq1	GO:0005730
comp63548_c0_seq1	GO:0035775
comp63548_c0_seq1	GO:0035778
comp63548_c0_seq1	GO:0072143
comp63548_c0_seq1	GO:0006468
comp63548_c0_seq1	GO:0035115
comp63548_c0_seq1	GO:0035779
comp63548_c0_seq1	GO:0009069
comp63548_c0_seq1	EC:2.7.11.0
comp63546_c0_seq1	GO:0009987	serine threonine-protein kinase plk4
comp63546_c0_seq1	GO:0016301
comp63546_c0_seq1	GO:0044424
comp63562_c0_seq1	GO:0030176	alkaline ceramidase 3
comp63562_c0_seq1	GO:0046512
comp63562_c0_seq1	GO:0030173
comp63562_c0_seq1	GO:0070774
comp63562_c0_seq1	GO:0071602
comp63562_c0_seq1	GO:0008284
comp63562_c0_seq2	GO:0030176	alkaline ceramidase 3
comp63562_c0_seq2	GO:0046512
comp63562_c0_seq2	GO:0030173
comp63562_c0_seq2	GO:0070774
comp63562_c0_seq2	GO:0071602
comp63562_c0_seq2	GO:0008284
comp63649_c0_seq1	GO:0016798	endo-beta- -glucanase
comp63718_c1_seq1	GO:0043231	mitochondrial ubiquitin ligase activator of nfkb 1
comp63718_c1_seq1	GO:0005737
comp63718_c1_seq1	GO:0050794
comp63732_c0_seq1	GO:0050062	fatty acyl- reductase 1
comp63732_c0_seq1	GO:0010025
comp63732_c0_seq1	GO:0005778
comp63732_c0_seq1	GO:0005782
comp63732_c0_seq1	GO:0008611
comp63732_c0_seq1	GO:0055114
comp63732_c0_seq1	EC:1.2.1.50
comp63732_c0_seq2	GO:0050062	fatty acyl- reductase
comp63732_c0_seq2	GO:0010025
comp63732_c0_seq2	GO:0005778
comp63732_c0_seq2	GO:0005782
comp63732_c0_seq2	GO:0008611
comp63732_c0_seq2	GO:0055114
comp63732_c0_seq2	EC:1.2.1.50
comp63732_c1_seq1	GO:0008152	fatty acyl- reductase 1
comp63732_c1_seq2	GO:0050062	fatty acyl- reductase 1-like
comp63732_c1_seq2	GO:0010025
comp63732_c1_seq2	GO:0005777
comp63732_c1_seq2	GO:0055114
comp63732_c1_seq2	EC:1.2.1.50
comp63787_c0_seq1	GO:0008152	glycoside hydrolase family 10
comp63787_c0_seq1	GO:0016787
comp63815_c0_seq1	GO:0016020	hemicentin 1
comp63828_c0_seq1	GO:0009653	caspase 7
comp63828_c0_seq1	GO:0004175
comp63828_c0_seq1	GO:0048513
comp63828_c0_seq1	GO:0071842
comp63828_c0_seq1	GO:0016485
comp63828_c0_seq1	GO:0008234
comp63828_c0_seq1	GO:0006917
comp63828_c0_seq1	GO:0007165
comp63828_c0_seq1	GO:0010623
comp63828_c0_seq1	GO:0009314
comp63828_c0_seq1	GO:0044444
comp63843_c0_seq1	GO:0055085	voltage-gated ion channel
comp63843_c0_seq1	GO:0008344
comp63843_c0_seq1	GO:0072347
comp63843_c0_seq1	GO:0042752
comp63843_c0_seq1	GO:0022008
comp63843_c0_seq1	GO:0005245
comp63843_c0_seq1	GO:0016887
comp63843_c0_seq1	GO:0000166
comp63843_c0_seq1	GO:0043025
comp63843_c0_seq1	GO:0043679
comp63843_c0_seq1	GO:0048512
comp63843_c0_seq1	GO:0005891
comp63843_c0_seq1	GO:0006816
comp63843_c0_seq1	EC:3.6.1.3
comp63859_c0_seq1	GO:0005815	rab gtpase activating protein 1
comp63859_c0_seq1	GO:0032313
comp63859_c0_seq1	GO:0005515
comp63859_c0_seq1	GO:0043547
comp63859_c0_seq1	GO:0005096
comp63852_c1_seq1	GO:0001525	calcitonin receptor-like
comp63852_c1_seq1	GO:0048844
comp63852_c1_seq1	GO:0004888
comp63852_c1_seq1	GO:0007165
comp63852_c1_seq1	GO:0044464
comp63852_c1_seq1	GO:0001756
comp63852_c1_seq1	GO:0016020
comp63876_c0_seq1	GO:0016887	abc transporter g family member 20-like
comp63876_c0_seq1	GO:0005215
comp63876_c0_seq1	GO:0005886
comp63876_c0_seq1	GO:0006810
comp63876_c0_seq1	EC:3.6.1.3
comp63880_c1_seq1	GO:0009987	multiple egf-like-domains 6
comp63880_c1_seq2	GO:0009987	multiple epidermal growth factor-like domains protein 6
comp63843_c0_seq2	GO:0055085	voltage-gated ion channel
comp63843_c0_seq2	GO:0008344
comp63843_c0_seq2	GO:0072347
comp63843_c0_seq2	GO:0042752
comp63843_c0_seq2	GO:0022008
comp63843_c0_seq2	GO:0005245
comp63843_c0_seq2	GO:0016887
comp63843_c0_seq2	GO:0000166
comp63843_c0_seq2	GO:0043025
comp63843_c0_seq2	GO:0043679
comp63843_c0_seq2	GO:0048512
comp63843_c0_seq2	GO:0005891
comp63843_c0_seq2	GO:0006816
comp63843_c0_seq2	EC:3.6.1.3
comp63891_c0_seq1	GO:0000166	isoform a
comp63891_c0_seq1	GO:0003924
comp63891_c0_seq1	GO:0007165
comp63918_c0_seq1	GO:0005245	af484082_1voltage-dependent non-l-type calcium channel alpha-1 subunit isoform a
comp63918_c0_seq1	GO:0070588
comp63918_c0_seq1	GO:0005891
comp63918_c0_seq1	GO:0051925
comp63920_c0_seq1	GO:0050794	pr domain zinc finger protein 8
comp63929_c0_seq1	GO:0001941	neuroligin- x-linked
comp63929_c0_seq1	GO:0050804
comp63929_c0_seq1	GO:0051049
comp63929_c0_seq1	GO:0009966
comp63929_c0_seq1	GO:0007416
comp63929_c0_seq1	GO:0048489
comp63929_c0_seq1	GO:0051649
comp63929_c0_seq1	GO:0016337
comp63929_c0_seq1	GO:0044087
comp63929_c0_seq1	GO:0001505
comp63929_c0_seq1	GO:0042995
comp63929_c0_seq1	GO:0005886
comp63929_c0_seq1	GO:0016021
comp63929_c0_seq1	GO:0005515
comp63929_c0_seq1	GO:0051960
comp63929_c0_seq1	GO:0045202
comp63929_c0_seq1	GO:0048522
comp63929_c0_seq1	GO:0072657
comp63929_c0_seq1	GO:0097090
comp63929_c0_seq1	GO:0060078
comp63929_c0_seq1	GO:0051130
comp63973_c0_seq1	GO:0003735	60s ribosomal protein l18
comp63973_c0_seq1	GO:0022625
comp63973_c0_seq1	GO:0006412
comp63973_c0_seq1	GO:0042254
comp63992_c0_seq1	GO:0016798	beta- -endoglucanase
comp64032_c0_seq1	GO:0005515	peroxisomal membrane protein 4
comp64032_c0_seq1	GO:0005778
comp64042_c0_seq2	GO:0005381	multicopper oxidase
comp64042_c0_seq2	GO:0046872
comp64042_c0_seq2	GO:0004322
comp64042_c0_seq2	GO:0006826
comp64042_c0_seq2	GO:0015994
comp64042_c0_seq2	EC:1.16.3.1
comp64042_c0_seq1	GO:0005507	multicopper oxidase
comp64042_c0_seq1	GO:0005381
comp64042_c0_seq1	GO:0055114
comp64042_c0_seq1	GO:0004322
comp64042_c0_seq1	GO:0006826
comp64042_c0_seq1	GO:0015994
comp64042_c0_seq1	EC:1.16.3.1
comp64045_c0_seq1	GO:0000166	kinesin-like protein klp6-like
comp64051_c0_seq1	GO:0016757	galactosylgalactosylxylosylprotein 3-beta-glucuronosyltransferase 3-like
comp64051_c0_seq1	GO:0030166
comp64051_c0_seq1	GO:0030198
comp64051_c0_seq1	GO:0051216
comp64061_c0_seq1	GO:0005737	ribosomal protein l5
comp64061_c0_seq1	GO:0009790
comp64061_c0_seq1	GO:0030529
comp64061_c0_seq1	GO:0019843
comp64086_c0_seq1	GO:0006810	atp-binding cassette sub-family a member 2
comp64086_c0_seq1	GO:0042221
comp64086_c0_seq1	GO:0000166
comp64086_c0_seq1	GO:0005764
comp64086_c0_seq1	GO:0044425
comp64086_c0_seq1	GO:0044281
comp64086_c0_seq1	GO:0006139
comp64086_c0_seq1	GO:0050794
comp64086_c0_seq1	GO:0016887
comp64086_c0_seq1	EC:3.6.1.3
comp64086_c0_seq3	GO:0051716	atp-binding cassette sub-family a member 1
comp64086_c0_seq3	GO:0006869
comp64086_c0_seq3	GO:0044238
comp64086_c0_seq3	GO:0050789
comp64086_c0_seq3	GO:0016043
comp64086_c0_seq3	GO:0044237
comp64086_c0_seq3	GO:0005622
comp64086_c0_seq3	GO:0005488
comp64086_c0_seq2	GO:0006810	atp-binding cassette sub-family a member 2
comp64086_c0_seq2	GO:0042221
comp64086_c0_seq2	GO:0000166
comp64086_c0_seq2	GO:0005764
comp64086_c0_seq2	GO:0044425
comp64086_c0_seq2	GO:0044281
comp64086_c0_seq2	GO:0006139
comp64086_c0_seq2	GO:0050794
comp64086_c0_seq2	GO:0016887
comp64086_c0_seq2	EC:3.6.1.3
comp64116_c0_seq1	GO:0005794	beta- -galactosyltransferase 1
comp64116_c0_seq1	GO:0009058
comp64116_c0_seq1	GO:0044237
comp64116_c0_seq1	GO:0070085
comp64116_c0_seq1	GO:0035250
comp64116_c0_seq1	GO:0016020
comp64120_c0_seq1	GO:0016798	maltase b1
comp64136_c0_seq1	GO:0016740	homoserine o-acetyltransferase
comp64165_c0_seq1	GO:0008270	snail protein, putative [Aedes aegypti]
comp64165_c0_seq1	GO:0003676
comp64165_c0_seq1	GO:0005622
comp64176_c0_seq2	GO:0016180	integrator complex subunit 12
comp64176_c0_seq2	GO:0008270
comp64176_c0_seq2	GO:0032039
comp64177_c0_seq1	GO:0003824	group 2 glycosyl transferase
comp64176_c0_seq1	GO:0016180	integrator complex subunit 12
comp64176_c0_seq1	GO:0008270
comp64176_c0_seq1	GO:0032039
comp64244_c1_seq1	GO:0005829	tight junction protein zo-1
comp64244_c1_seq1	GO:0007043
comp64244_c1_seq1	GO:0005923
comp64244_c1_seq1	GO:0046581
comp64244_c1_seq1	GO:0001825
comp64244_c1_seq1	GO:0005913
comp64244_c1_seq1	GO:0008022
comp64244_c1_seq1	GO:0009986
comp64244_c1_seq1	GO:0035329
comp64244_c1_seq1	GO:0019904
comp64244_c1_seq1	GO:0016323
comp64244_c1_seq1	GO:0006921
comp64244_c1_seq1	GO:0045177
comp64244_c1_seq1	GO:0005794
comp64244_c1_seq1	GO:0005634
comp64248_c0_seq2	GO:0007283	hect domain and rld 4
comp64248_c0_seq2	GO:0005622
comp64248_c0_seq2	GO:0016881
comp64248_c0_seq2	GO:0016567
comp64248_c0_seq2	EC:6.3.2.0
comp64248_c0_seq1	GO:0007283	probable e3 ubiquitin-protein ligase herc4 isoform 2
comp64248_c0_seq1	GO:0016881
comp64248_c0_seq1	GO:0016567
comp64248_c0_seq1	GO:0044424
comp64248_c0_seq1	EC:6.3.2.0
comp64326_c0_seq1	GO:0008270	kruppel-like factor 4
comp64326_c0_seq1	GO:0003677
comp64326_c0_seq1	GO:0030218
comp64326_c0_seq1	GO:0035188
comp64326_c0_seq1	GO:0010629
comp64326_c0_seq1	GO:0045893
comp64326_c0_seq1	GO:0048785
comp64326_c0_seq1	GO:0005634
comp64336_c0_seq1	GO:0070011	endothelin-converting enzyme 1-like
comp64336_c0_seq1	GO:0048731
comp64336_c0_seq1	GO:0043171
comp64336_c0_seq1	GO:0042445
comp64336_c0_seq1	GO:0005624
comp64336_c0_seq1	GO:0030141
comp64336_c0_seq1	GO:0006915
comp64336_c0_seq1	GO:0045745
comp64336_c0_seq1	GO:0016485
comp64336_c0_seq1	GO:0001666
comp64336_c0_seq1	GO:0009897
comp64336_c0_seq1	GO:0006508
comp64375_c0_seq1	GO:0043229	ankyrin repeat protein
comp64375_c0_seq1	GO:0034968
comp64375_c0_seq1	GO:0002039
comp64375_c0_seq1	GO:0018024
comp64375_c0_seq1	GO:0050794
comp64375_c0_seq1	GO:0018027
comp64375_c0_seq1	GO:0006554
comp64375_c0_seq1	EC:2.1.1.43
comp64382_c0_seq1	GO:0044444	39s ribosomal protein mitochondrial-like
comp64382_c0_seq1	GO:0043229
comp64382_c0_seq1	GO:0030529
comp64382_c0_seq2	GO:0044444	39s ribosomal protein mitochondrial-like
comp64382_c0_seq2	GO:0043229
comp64382_c0_seq2	GO:0030529
comp64395_c0_seq1	GO:0003677	hox7 protein
comp64426_c0_seq1	GO:0005739	scan domain containing 3
comp64464_c0_seq1	GO:0046872	protein
comp64464_c0_seq1	GO:0009116
comp64464_c0_seq1	GO:0016772
comp64465_c0_seq1	GO:0005234	glutamate receptor 1-like
comp64465_c0_seq1	GO:0030054
comp64465_c0_seq1	GO:0004970
comp64465_c0_seq1	GO:0016021
comp64465_c0_seq1	GO:0006811
comp64465_c0_seq1	GO:0035235
comp64465_c0_seq1	GO:0045211
comp64465_c0_seq1	GO:0005886
comp64465_c0_seq1	GO:0007268
comp64476_c0_seq1	GO:0044238	peptidyl-prolyl cis-trans isomerase cyp20-2
comp64476_c0_seq1	GO:0003755
comp64476_c0_seq1	GO:0043424
comp64476_c0_seq1	GO:0009533
comp64476_c0_seq1	GO:0009535
comp64476_c0_seq1	GO:0044237
comp64476_c0_seq1	GO:0010275
comp64476_c0_seq1	GO:0009543
comp64476_c0_seq1	EC:5.2.1.8
comp64492_c0_seq1	GO:0005737	myeloid leukemia factor 1
comp64492_c0_seq1	GO:0006351
comp64492_c0_seq1	GO:0002318
comp64492_c0_seq1	GO:0007050
comp64492_c0_seq1	GO:0019904
comp64492_c0_seq1	GO:0003677
comp64492_c0_seq1	GO:0005634
comp64526_c0_seq1	GO:0005615	keratinocyte-associated protein 2
comp64526_c0_seq1	GO:0018279
comp64526_c0_seq1	GO:0008250
comp64526_c0_seq1	GO:0004579
comp64526_c0_seq1	EC:2.4.1.119
comp64528_c0_seq1	GO:0065007	cysteine-rich motor neuron 1
comp64533_c0_seq1	GO:0043065	serine threonine-protein kinase pak 2
comp64533_c0_seq1	GO:0060244
comp64533_c0_seq1	GO:0033138
comp64533_c0_seq1	GO:0016032
comp64533_c0_seq1	GO:0005080
comp64533_c0_seq1	GO:0006357
comp64533_c0_seq1	GO:0043005
comp64533_c0_seq1	GO:0035407
comp64533_c0_seq1	GO:0007411
comp64533_c0_seq1	GO:0030496
comp64533_c0_seq1	GO:0031532
comp64533_c0_seq1	GO:2001271
comp64533_c0_seq1	GO:0031295
comp64533_c0_seq1	GO:0005829
comp64533_c0_seq1	GO:0015629
comp64533_c0_seq1	GO:0006921
comp64533_c0_seq1	GO:0050690
comp64533_c0_seq1	GO:0035402
comp64533_c0_seq1	GO:0042060
comp64533_c0_seq1	GO:0006469
comp64533_c0_seq1	GO:0005886
comp64533_c0_seq1	GO:0051496
comp64533_c0_seq1	GO:0050681
comp64533_c0_seq1	GO:0005911
comp64533_c0_seq1	GO:0032154
comp64533_c0_seq1	GO:0017049
comp64533_c0_seq1	GO:0033148
comp64533_c0_seq1	GO:0042802
comp64533_c0_seq1	GO:0005794
comp64533_c0_seq1	GO:0042393
comp64533_c0_seq1	GO:0007257
comp64533_c0_seq1	GO:0003682
comp64533_c0_seq1	GO:0030374
comp64533_c0_seq1	GO:0061098
comp64533_c0_seq1	GO:0050852
comp64533_c0_seq1	GO:2000145
comp64533_c0_seq1	GO:0046777
comp64533_c0_seq1	GO:2001238
comp64533_c0_seq1	GO:0005518
comp64533_c0_seq1	GO:0010631
comp64533_c0_seq1	GO:0048754
comp64533_c0_seq1	GO:0043066
comp64533_c0_seq1	GO:0030296
comp64533_c0_seq1	GO:0001726
comp64533_c0_seq1	GO:0005768
comp64533_c0_seq1	GO:0042826
comp64533_c0_seq1	GO:0048365
comp64533_c0_seq1	GO:0000785
comp64533_c0_seq1	GO:0005667
comp64533_c0_seq1	GO:0045941
comp64533_c0_seq1	GO:0005581
comp64533_c0_seq1	GO:0000118
comp64554_c0_seq1	GO:0042221	flavin-containing monooxygenase fmo gs-ox-like 2-like
comp64554_c0_seq3	GO:0042221	flavin-containing monooxygenase fmo gs-ox-like 2-like
comp64549_c0_seq1	GO:0005764	gm2 ganglioside activator
comp64549_c0_seq1	GO:0006687
comp64549_c0_seq1	GO:0005730
comp64549_c0_seq1	GO:0046466
comp64554_c0_seq2	GO:0042221	flavin-containing monooxygenase fmo gs-ox-like 2-like
comp64554_c0_seq4	GO:0050660	flavin-containing monooxygenase fmo gs-ox-like 3-like
comp64554_c0_seq4	GO:0004499
comp64554_c0_seq4	GO:0055114
comp64554_c0_seq4	GO:0050661
comp64554_c0_seq4	EC:1.14.13.8
comp64547_c0_seq1	GO:0051291	septin-11
comp64547_c0_seq1	GO:0043197
comp64547_c0_seq1	GO:0005525
comp64547_c0_seq1	GO:0030054
comp64547_c0_seq1	GO:0005515
comp64547_c0_seq1	GO:0030424
comp64547_c0_seq1	GO:0007049
comp64547_c0_seq1	GO:0001725
comp64547_c0_seq1	GO:0031105
comp64547_c0_seq1	GO:0045202
comp64547_c0_seq1	GO:0051301
comp64566_c0_seq1	GO:0032501	protein adt- isoform a
comp64600_c0_seq1	GO:0005615	keratinocytes-associated protein 2
comp64603_c0_seq2	GO:0008360	craniofacial development protein 1
comp64603_c0_seq2	GO:0042127
comp64603_c0_seq2	GO:0007155
comp64603_c0_seq2	GO:0006916
comp64615_c0_seq1	GO:0006810	sodium hydrogen exchanger 10
comp64618_c0_seq1	GO:0044238	peptidyl-prolyl cis-trans isomerase cyp20-2
comp64618_c0_seq1	GO:0003755
comp64618_c0_seq1	GO:0043424
comp64618_c0_seq1	GO:0009533
comp64618_c0_seq1	GO:0009535
comp64618_c0_seq1	GO:0044237
comp64618_c0_seq1	GO:0010275
comp64618_c0_seq1	GO:0009543
comp64618_c0_seq1	EC:5.2.1.8
comp64633_c0_seq1	GO:0009263	ribonucleoside-diphosphate reductase large subunit
comp64633_c0_seq1	GO:0005515
comp64633_c0_seq1	GO:0051290
comp64633_c0_seq1	GO:0017076
comp64633_c0_seq1	GO:0004748
comp64633_c0_seq1	GO:0055114
comp64633_c0_seq1	GO:0005971
comp64633_c0_seq1	GO:0006144
comp64633_c0_seq1	GO:0006206
comp64633_c0_seq1	GO:0009186
comp64633_c0_seq1	EC:1.17.4.1
comp64633_c0_seq2	GO:0000278	ribonucleoside-diphosphate reductase large subunit
comp64633_c0_seq2	GO:0005829
comp64633_c0_seq2	GO:0021846
comp64633_c0_seq2	GO:0055114
comp64633_c0_seq2	GO:0009263
comp64633_c0_seq2	GO:0010212
comp64633_c0_seq2	GO:0006260
comp64633_c0_seq2	GO:0008584
comp64633_c0_seq2	GO:0006206
comp64633_c0_seq2	GO:0051290
comp64633_c0_seq2	GO:0005524
comp64633_c0_seq2	GO:0042995
comp64633_c0_seq2	GO:0005515
comp64633_c0_seq2	GO:0043025
comp64633_c0_seq2	GO:0005971
comp64633_c0_seq2	GO:0004748
comp64633_c0_seq2	GO:0060041
comp64633_c0_seq2	GO:0005635
comp64633_c0_seq2	GO:0005654
comp64633_c0_seq2	GO:0015949
comp64633_c0_seq2	GO:0006144
comp64633_c0_seq2	GO:0009186
comp64633_c0_seq2	EC:1.17.4.1
comp64633_c0_seq3	GO:0036170	ribonucleoside-diphosphate alpha subunit
comp64633_c0_seq3	GO:0036180
comp64633_c0_seq3	GO:0071216
comp64633_c0_seq3	GO:0004748
comp64633_c0_seq3	GO:0009267
comp64633_c0_seq3	GO:0005971
comp64633_c0_seq3	GO:0006144
comp64633_c0_seq3	GO:0006206
comp64633_c0_seq3	GO:0009186
comp64633_c0_seq3	EC:1.17.4.1
comp64633_c0_seq4	GO:0000278	ribonucleoside-diphosphate reductase large subunit
comp64633_c0_seq4	GO:0005829
comp64633_c0_seq4	GO:0021846
comp64633_c0_seq4	GO:0055114
comp64633_c0_seq4	GO:0009263
comp64633_c0_seq4	GO:0010212
comp64633_c0_seq4	GO:0006260
comp64633_c0_seq4	GO:0008584
comp64633_c0_seq4	GO:0006206
comp64633_c0_seq4	GO:0051290
comp64633_c0_seq4	GO:0005524
comp64633_c0_seq4	GO:0042995
comp64633_c0_seq4	GO:0005515
comp64633_c0_seq4	GO:0043025
comp64633_c0_seq4	GO:0005971
comp64633_c0_seq4	GO:0004748
comp64633_c0_seq4	GO:0060041
comp64633_c0_seq4	GO:0005635
comp64633_c0_seq4	GO:0005654
comp64633_c0_seq4	GO:0015949
comp64633_c0_seq4	GO:0006144
comp64633_c0_seq4	GO:0009186
comp64633_c0_seq4	EC:1.17.4.1
comp64647_c0_seq1	GO:0000166	protein kti12 homolog
comp64647_c0_seq2	GO:0000166	protein kti12 homolog
comp64670_c0_seq1	GO:0003007	titin
comp64670_c0_seq1	GO:0016301
comp64670_c0_seq1	GO:0030239
comp64670_c0_seq1	GO:0031672
comp64670_c0_seq1	GO:0008092
comp64670_c0_seq1	GO:0031674
comp64670_c0_seq1	GO:0048738
comp64670_c0_seq1	GO:0044446
comp64670_c0_seq1	GO:0008152
comp64670_c1_seq1	GO:0014866	low quality protein: titin-like
comp64670_c1_seq1	GO:0004672
comp64670_c1_seq1	GO:0006936
comp64670_c1_seq1	GO:0050896
comp64670_c1_seq1	GO:0042805
comp64670_c1_seq1	GO:0031674
comp64670_c1_seq1	GO:0048738
comp64670_c1_seq1	GO:0006468
comp64670_c1_seq1	GO:0050790
comp64670_c1_seq1	GO:0050794
comp64670_c1_seq1	GO:0044446
comp64670_c1_seq1	GO:0019899
comp64674_c0_seq1	GO:0008474	acyl-protein thioesterase 1
comp64674_c0_seq1	GO:0044281
comp64674_c0_seq1	GO:0050999
comp64674_c0_seq1	GO:0046209
comp64674_c0_seq1	GO:0005829
comp64674_c0_seq1	GO:0004622
comp64674_c0_seq1	GO:0006464
comp64674_c0_seq1	GO:0009395
comp64674_c0_seq1	EC:3.1.2.22
comp64674_c0_seq1	EC:3.1.1.5
comp64674_c0_seq2	GO:0008474	acyl-protein thioesterase 1
comp64674_c0_seq2	GO:0044281
comp64674_c0_seq2	GO:0050999
comp64674_c0_seq2	GO:0046209
comp64674_c0_seq2	GO:0005829
comp64674_c0_seq2	GO:0005739
comp64674_c0_seq2	GO:0004622
comp64674_c0_seq2	GO:0006464
comp64674_c0_seq2	GO:0009395
comp64674_c0_seq2	EC:3.1.2.22
comp64674_c0_seq2	EC:3.1.1.5
comp64698_c0_seq1	GO:0005737	cystatin b
comp64698_c0_seq1	GO:0005730
comp64698_c0_seq1	GO:0002020
comp64698_c0_seq1	GO:0004869
comp64698_c0_seq1	GO:0010951
comp64698_c0_seq1	GO:0042981
comp64700_c0_seq1	GO:0008272	solute carrier family 13 member 1
comp64700_c0_seq1	GO:0034220
comp64700_c0_seq1	GO:0015382
comp64700_c0_seq1	GO:0046942
comp64700_c0_seq1	GO:0016020
comp64700_c0_seq1	GO:0006814
comp64706_c0_seq1	GO:0033993	vacuolar protein sorting-associated protein 4b
comp64706_c0_seq1	GO:0005829
comp64706_c0_seq1	GO:0005764
comp64706_c0_seq1	GO:0007049
comp64706_c0_seq1	GO:0042623
comp64706_c0_seq1	GO:0006813
comp64706_c0_seq1	GO:0032367
comp64706_c0_seq1	GO:0008022
comp64706_c0_seq1	GO:0006200
comp64706_c0_seq1	GO:0031902
comp64706_c0_seq1	GO:0016044
comp64706_c0_seq1	GO:0051301
comp64706_c0_seq1	GO:0005774
comp64706_c0_seq1	GO:0005769
comp64706_c0_seq1	GO:0005524
comp64706_c0_seq1	GO:0007032
comp64706_c0_seq1	GO:0015031
comp64706_c0_seq1	GO:0005634
comp64706_c0_seq1	GO:0032510
comp64705_c0_seq1	GO:0009987	2 -cyclic-nucleotide 3 -phosphodiesterase
comp64705_c0_seq1	GO:0043229
comp64705_c0_seq1	GO:0032501
comp64705_c0_seq1	GO:0005576
comp64705_c0_seq1	GO:0005737
comp64717_c0_seq1	GO:0006457	82 kda heat shock protein
comp64717_c0_seq1	GO:0051082
comp64717_c0_seq1	GO:0005524
comp64717_c0_seq1	GO:0006950
comp64714_c0_seq1	GO:0051291	septin-11
comp64714_c0_seq1	GO:0043197
comp64714_c0_seq1	GO:0005525
comp64714_c0_seq1	GO:0030054
comp64714_c0_seq1	GO:0005515
comp64714_c0_seq1	GO:0030424
comp64714_c0_seq1	GO:0007049
comp64714_c0_seq1	GO:0001725
comp64714_c0_seq1	GO:0031105
comp64714_c0_seq1	GO:0045202
comp64714_c0_seq1	GO:0051301
comp64736_c0_seq1	GO:0008380	u6 snrna-associated sm-like protein lsm6
comp64736_c0_seq1	GO:0043928
comp64736_c0_seq1	GO:0003723
comp64736_c0_seq1	GO:0030532
comp64736_c0_seq1	GO:0006397
comp64736_c0_seq1	GO:0006364
comp64736_c0_seq1	GO:0005829
comp64736_c0_seq1	GO:0046982
comp64736_c0_seq1	GO:0008033
comp64751_c0_seq1	GO:0006120	nadh dehydrogenase
comp64751_c0_seq1	GO:0008137
comp64751_c0_seq1	GO:0005747
comp64751_c0_seq1	GO:0006744
comp64751_c0_seq1	GO:0006814
comp64751_c0_seq1	GO:0015992
comp64751_c0_seq1	EC:1.6.5.3
comp64755_c0_seq1	GO:0016757	beta- -galactosyltransferase 1-like
comp64757_c1_seq1	GO:0016480	repressor of rna polymerase iii transcription maf1 homolog
comp64757_c1_seq1	GO:0001032
comp64757_c1_seq1	GO:0001031
comp64757_c1_seq1	GO:0001030
comp64757_c1_seq1	GO:0005737
comp64757_c1_seq1	GO:0005634
comp64757_c1_seq2	GO:0016480	repressor of rna polymerase iii transcription maf1 homolog
comp64757_c1_seq2	GO:0001032
comp64757_c1_seq2	GO:0001031
comp64757_c1_seq2	GO:0001030
comp64757_c1_seq2	GO:0005737
comp64757_c1_seq2	GO:0005634
comp64761_c0_seq2	GO:0031464	short transient receptor potential channel 4-associated
comp64761_c0_seq2	GO:0019902
comp64761_c0_seq2	GO:0016567
comp64761_c0_seq2	GO:0006511
comp64761_c0_seq1	GO:0031464	short transient receptor potential channel 4-associated
comp64761_c0_seq1	GO:0019902
comp64761_c0_seq1	GO:0016567
comp64761_c0_seq1	GO:0006511
comp64767_c0_seq4	GO:0050896	class b secretin-like g-protein coupled receptor
comp64774_c0_seq1	GO:0001101	legumain
comp64774_c0_seq1	GO:0043202
comp64774_c0_seq1	GO:0045087
comp64774_c0_seq1	GO:0042359
comp64774_c0_seq1	GO:0006508
comp64774_c0_seq1	GO:0004197
comp64774_c0_seq1	GO:0005770
comp64774_c0_seq1	GO:0043524
comp64774_c0_seq1	GO:0040015
comp64774_c0_seq1	GO:0045177
comp64774_c0_seq1	EC:3.4.22.0
comp64778_c0_seq1	GO:0009987	dynein heavy chain axonemal-like
comp64778_c0_seq1	GO:0017111
comp64778_c0_seq1	GO:0000166
comp64778_c0_seq1	EC:3.6.1.15
comp64778_c1_seq2	GO:0044424	dynein heavy chain axonemal- partial
comp64785_c0_seq1	GO:0042221	ketohexokinase-like isoform 2
comp64785_c0_seq1	GO:0016740
comp64816_c0_seq1	GO:0003743	eukaryotic translation initiation factor 6
comp64816_c0_seq1	GO:0005730
comp64816_c0_seq1	GO:0007229
comp64816_c0_seq1	GO:0005638
comp64816_c0_seq1	GO:0043022
comp64816_c0_seq1	GO:0005515
comp64816_c0_seq1	GO:0042256
comp64816_c0_seq1	GO:0016787
comp64816_c0_seq1	GO:0005840
comp64816_c0_seq1	GO:0006446
comp64824_c0_seq1	GO:0009987	fat-like cadherin-related tumor suppressor homolog
comp64830_c1_seq1	GO:0043568	signal transduction protein lnk-
comp64830_c1_seq1	GO:0008269
comp64830_c1_seq1	GO:0046425
comp64830_c1_seq1	GO:0005737
comp64830_c1_seq1	GO:0060180
comp64830_c1_seq1	GO:0040008
comp64830_c1_seq1	GO:0005070
comp64830_c1_seq1	GO:0046628
comp64830_c1_seq1	GO:0005886
comp64837_c0_seq1	GO:0044237	viral a-type inclusion protein
comp64837_c0_seq1	GO:0050896
comp64837_c0_seq1	GO:0050794
comp64837_c0_seq1	GO:0005488
comp64844_c1_seq1	GO:0009056	gm2 ganglioside activator
comp64844_c1_seq1	GO:0043231
comp64844_c1_seq1	GO:0006664
comp64844_c1_seq1	GO:0070013
comp64844_c1_seq1	GO:0044444
comp64844_c1_seq1	GO:0006665
comp64848_c0_seq1	GO:0006909	unconventional myosin-viia isoform 1
comp64848_c0_seq1	GO:0001750
comp64848_c0_seq1	GO:0071944
comp64848_c0_seq1	GO:0007605
comp64848_c0_seq1	GO:0030048
comp64848_c0_seq1	GO:0030898
comp64848_c0_seq1	GO:0007040
comp64848_c0_seq1	GO:0051649
comp64848_c0_seq1	GO:0043531
comp64848_c0_seq1	GO:0005765
comp64848_c0_seq1	GO:0005829
comp64848_c0_seq1	GO:0000146
comp64848_c0_seq1	GO:0042472
comp64848_c0_seq1	GO:0030030
comp64848_c0_seq1	GO:0042462
comp64848_c0_seq1	GO:0007601
comp64848_c0_seq1	GO:0051875
comp64848_c0_seq1	GO:0051015
comp64848_c0_seq1	GO:0032403
comp64848_c0_seq1	GO:0042803
comp64848_c0_seq1	GO:0005516
comp64848_c0_seq1	GO:0001917
comp64848_c0_seq1	GO:0005524
comp64848_c0_seq1	GO:0050957
comp64848_c0_seq1	GO:0031477
comp64848_c0_seq1	GO:0045202
comp64848_c0_seq1	GO:0042491
comp64848_c0_seq1	GO:0005884
comp64848_c0_seq2	GO:0031476	protein hum-6
comp64848_c0_seq2	GO:0007165
comp64848_c0_seq2	GO:0008134
comp64848_c0_seq2	GO:0005667
comp64851_c0_seq1	GO:0006917	beta like 1
comp64851_c0_seq1	GO:0016445
comp64851_c0_seq1	GO:0019899
comp64851_c0_seq1	GO:0005634
comp64865_c0_seq1	GO:0060596	t-box transcription factor tbx2
comp64865_c0_seq1	GO:0005667
comp64865_c0_seq1	GO:0007521
comp64865_c0_seq1	GO:0003007
comp64865_c0_seq1	GO:0060560
comp64865_c0_seq1	GO:0000122
comp64865_c0_seq1	GO:0043565
comp64865_c0_seq1	GO:0007569
comp64865_c0_seq1	GO:0035050
comp64865_c0_seq1	GO:0005515
comp64865_c0_seq1	GO:0003700
comp64865_c0_seq1	GO:0008284
comp64865_c0_seq1	GO:0048738
comp64865_c0_seq1	GO:0060021
comp64865_c0_seq1	GO:0045449
comp64865_c0_seq2	GO:0060596	t-box transcription factor tbx2
comp64865_c0_seq2	GO:0005667
comp64865_c0_seq2	GO:0007521
comp64865_c0_seq2	GO:0003007
comp64865_c0_seq2	GO:0060560
comp64865_c0_seq2	GO:0000122
comp64865_c0_seq2	GO:0043565
comp64865_c0_seq2	GO:0007569
comp64865_c0_seq2	GO:0035050
comp64865_c0_seq2	GO:0005515
comp64865_c0_seq2	GO:0003700
comp64865_c0_seq2	GO:0008284
comp64865_c0_seq2	GO:0048738
comp64865_c0_seq2	GO:0060021
comp64865_c0_seq2	GO:0045449
comp64865_c0_seq4	GO:0060596	t-box transcription factor tbx2
comp64865_c0_seq4	GO:0005667
comp64865_c0_seq4	GO:0007521
comp64865_c0_seq4	GO:0003007
comp64865_c0_seq4	GO:0060560
comp64865_c0_seq4	GO:0000122
comp64865_c0_seq4	GO:0043565
comp64865_c0_seq4	GO:0007569
comp64865_c0_seq4	GO:0035050
comp64865_c0_seq4	GO:0005515
comp64865_c0_seq4	GO:0003700
comp64865_c0_seq4	GO:0008284
comp64865_c0_seq4	GO:0048738
comp64865_c0_seq4	GO:0060021
comp64865_c0_seq4	GO:0045449
comp64867_c0_seq1	GO:0006096	fructose-bisphosphate partial
comp64867_c0_seq1	GO:0004332
comp64867_c0_seq1	GO:0006000
comp64867_c0_seq1	GO:0006013
comp64867_c0_seq1	GO:0006020
comp64867_c0_seq1	GO:0006094
comp64867_c0_seq1	GO:0006098
comp64867_c0_seq1	GO:0015976
comp64867_c0_seq1	EC:4.1.2.13
comp64867_c0_seq3	GO:0007095	aldolase
comp64867_c0_seq3	GO:0043060
comp64867_c0_seq3	GO:0004672
comp64867_c0_seq3	GO:0007094
comp64867_c0_seq3	GO:0007498
comp64867_c0_seq3	GO:0000705
comp64867_c0_seq3	GO:0031430
comp64867_c0_seq3	GO:0016321
comp64867_c0_seq3	GO:0006096
comp64867_c0_seq3	GO:0006468
comp64867_c0_seq3	GO:0001666
comp64867_c0_seq3	GO:0032837
comp64867_c0_seq3	GO:0051322
comp64867_c0_seq3	GO:0007100
comp64867_c0_seq3	GO:0030018
comp64867_c0_seq3	GO:0004332
comp64867_c0_seq3	GO:0006000
comp64867_c0_seq3	GO:0006013
comp64867_c0_seq3	GO:0006020
comp64867_c0_seq3	GO:0006094
comp64867_c0_seq3	GO:0006098
comp64867_c0_seq3	GO:0015976
comp64867_c0_seq3	EC:4.1.2.13
comp64865_c0_seq3	GO:0060596	t-box transcription factor tbx2
comp64865_c0_seq3	GO:0005667
comp64865_c0_seq3	GO:0007521
comp64865_c0_seq3	GO:0003007
comp64865_c0_seq3	GO:0060560
comp64865_c0_seq3	GO:0000122
comp64865_c0_seq3	GO:0043565
comp64865_c0_seq3	GO:0007569
comp64865_c0_seq3	GO:0035050
comp64865_c0_seq3	GO:0005515
comp64865_c0_seq3	GO:0003700
comp64865_c0_seq3	GO:0008284
comp64865_c0_seq3	GO:0048738
comp64865_c0_seq3	GO:0060021
comp64865_c0_seq3	GO:0045449
comp64870_c2_seq1	GO:0007049	centrosomal protein 110kda
comp64870_c2_seq1	GO:0005856
comp64870_c2_seq1	GO:0044444
comp64870_c1_seq1	GO:0005829	centrosomal protein 110kda
comp64870_c1_seq1	GO:0000086
comp64870_c1_seq1	GO:0005813
comp64870_c1_seq1	GO:0005515
comp64870_c1_seq1	GO:0051301
comp64872_c0_seq2	GO:0016321	scabrous protein
comp64872_c0_seq2	GO:0004871
comp64872_c0_seq2	GO:0007460
comp64872_c0_seq2	GO:0008407
comp64872_c0_seq2	GO:0005615
comp64872_c0_seq2	GO:0016318
comp64872_c0_seq2	GO:0008587
comp64872_c0_seq2	GO:0045468
comp64872_c0_seq2	GO:0007165
comp64872_c0_seq1	GO:0016321	scabrous protein
comp64872_c0_seq1	GO:0004871
comp64872_c0_seq1	GO:0007460
comp64872_c0_seq1	GO:0008407
comp64872_c0_seq1	GO:0005615
comp64872_c0_seq1	GO:0016318
comp64872_c0_seq1	GO:0008587
comp64872_c0_seq1	GO:0045468
comp64872_c0_seq1	GO:0007165
comp64867_c0_seq2	GO:0007095	aldolase
comp64867_c0_seq2	GO:0043060
comp64867_c0_seq2	GO:0004672
comp64867_c0_seq2	GO:0007094
comp64867_c0_seq2	GO:0007498
comp64867_c0_seq2	GO:0000705
comp64867_c0_seq2	GO:0031430
comp64867_c0_seq2	GO:0016321
comp64867_c0_seq2	GO:0006096
comp64867_c0_seq2	GO:0006468
comp64867_c0_seq2	GO:0001666
comp64867_c0_seq2	GO:0032837
comp64867_c0_seq2	GO:0051322
comp64867_c0_seq2	GO:0007100
comp64867_c0_seq2	GO:0030018
comp64867_c0_seq2	GO:0004332
comp64867_c0_seq2	GO:0006000
comp64867_c0_seq2	GO:0006013
comp64867_c0_seq2	GO:0006020
comp64867_c0_seq2	GO:0006094
comp64867_c0_seq2	GO:0006098
comp64867_c0_seq2	GO:0015976
comp64867_c0_seq2	EC:4.1.2.13
comp64873_c0_seq1	GO:0005737	dnaj homolog subfamily b member 4-like
comp64873_c0_seq1	GO:0005730
comp64873_c0_seq1	GO:0005886
comp64873_c0_seq1	GO:0031072
comp64873_c0_seq1	GO:0006986
comp64873_c0_seq1	GO:0070389
comp64873_c0_seq1	GO:0051082
comp64873_c0_seq1	GO:0009408
comp64883_c0_seq1	GO:0030126	upf0672 protein c3orf58 homolog
comp64886_c0_seq1	GO:0005763	39s ribosomal protein mitochondrial-like
comp64886_c0_seq1	GO:0005886
comp64883_c0_seq2	GO:0030126	upf0672 protein c3orf58 homolog
comp64882_c0_seq1	GO:0005829	hsc70-interacting protein
comp64882_c0_seq1	GO:0030674
comp64882_c0_seq1	GO:0043234
comp64882_c0_seq1	GO:0070389
comp64882_c0_seq1	GO:0051087
comp64882_c0_seq1	GO:0051260
comp64882_c0_seq1	GO:0032403
comp64882_c0_seq1	GO:0042802
comp64882_c0_seq1	GO:0032564
comp64882_c0_seq1	GO:0019904
comp64882_c0_seq1	GO:0061084
comp64882_c0_seq1	GO:0051082
comp64882_c0_seq1	GO:0030544
comp64899_c0_seq1	GO:0005829	hsc70-interacting protein
comp64899_c0_seq1	GO:0030674
comp64899_c0_seq1	GO:0043234
comp64899_c0_seq1	GO:0070389
comp64899_c0_seq1	GO:0051087
comp64899_c0_seq1	GO:0051260
comp64899_c0_seq1	GO:0032403
comp64899_c0_seq1	GO:0042802
comp64899_c0_seq1	GO:0032564
comp64899_c0_seq1	GO:0019904
comp64899_c0_seq1	GO:0061084
comp64899_c0_seq1	GO:0051082
comp64899_c0_seq1	GO:0030544
comp64899_c0_seq2	GO:0006457	hsc70-interacting protein
comp64899_c0_seq2	GO:0005515
comp64899_c0_seq2	GO:0005737
comp64898_c1_seq1	GO:0050896	isoform f
comp64898_c1_seq1	GO:0050794
comp64898_c1_seq1	GO:0023052
comp64898_c1_seq1	GO:0007154
comp64909_c0_seq1	GO:0009615	interferon induced with helicase c domain 1
comp64909_c0_seq1	GO:0016787
comp64909_c0_seq1	GO:0003676
comp64909_c0_seq1	GO:0050789
comp64922_c0_seq1	GO:0008234	calpain-2 catalytic subunit
comp64922_c0_seq1	GO:0005622
comp64922_c0_seq1	GO:0005515
comp64922_c0_seq1	GO:0006508
comp64914_c1_seq1	GO:0005737	histidyl-trna synthetase
comp64914_c1_seq1	GO:0006427
comp64914_c1_seq1	GO:0005524
comp64914_c1_seq1	GO:0004821
comp64914_c1_seq1	GO:0006547
comp64914_c1_seq1	EC:6.1.1.21
comp64922_c0_seq2	GO:0008234	calpain-2 catalytic subunit
comp64922_c0_seq2	GO:0005622
comp64922_c0_seq2	GO:0005515
comp64922_c0_seq2	GO:0006508
comp64914_c1_seq2	GO:0005737	histidyl-trna synthetase
comp64914_c1_seq2	GO:0006427
comp64914_c1_seq2	GO:0005524
comp64914_c1_seq2	GO:0004821
comp64914_c1_seq2	GO:0006547
comp64914_c1_seq2	EC:6.1.1.21
comp64932_c0_seq1	GO:0006954	acyloxyacyl hydrolase
comp64932_c0_seq1	GO:0004465
comp64932_c0_seq1	GO:0016042
comp64932_c0_seq1	GO:0046486
comp64932_c0_seq1	EC:3.1.1.34
comp64942_c0_seq3	GO:0016491	dehydrogenase reductase sdr family member 4-like
comp64942_c0_seq3	GO:0055114
comp64942_c0_seq3	GO:0000166
comp64949_c0_seq1	GO:0016491	dehydrogenase reductase sdr family member 4-like
comp64949_c0_seq1	GO:0055114
comp64949_c0_seq1	GO:0000166
comp64949_c0_seq2	GO:0016491	dehydrogenase reductase sdr family member 4-like
comp64949_c0_seq2	GO:0055114
comp64949_c0_seq2	GO:0000166
comp64942_c0_seq1	GO:0016491	dehydrogenase reductase sdr family member 4-like
comp64942_c0_seq1	GO:0055114
comp64942_c0_seq1	GO:0000166
comp64942_c0_seq2	GO:0016491	dehydrogenase reductase sdr family member 4-like
comp64942_c0_seq2	GO:0055114
comp64942_c0_seq2	GO:0000166
comp64957_c0_seq2	GO:0030729	acetoacetyl- synthetase
comp64957_c0_seq2	GO:0005524
comp64957_c0_seq2	GO:0006631
comp64957_c0_seq2	GO:0005829
comp64957_c0_seq2	EC:6.2.1.16
comp64957_c0_seq3	GO:0030729	acetoacetyl- synthetase
comp64957_c0_seq3	GO:0005524
comp64957_c0_seq3	GO:0006631
comp64957_c0_seq3	GO:0005829
comp64957_c0_seq3	EC:6.2.1.16
comp64957_c0_seq1	GO:0030729	acetoacetyl- synthetase
comp64957_c0_seq1	GO:0005524
comp64957_c0_seq1	GO:0006631
comp64957_c0_seq1	GO:0005829
comp64957_c0_seq1	EC:6.2.1.16
comp64969_c0_seq1	GO:0051329	replication protein 14kda
comp64969_c0_seq1	GO:0006289
comp64969_c0_seq1	GO:0005488
comp64969_c0_seq1	GO:0006310
comp64969_c0_seq1	GO:0000723
comp64969_c0_seq1	GO:0006302
comp64969_c0_seq1	GO:0006260
comp64969_c0_seq1	GO:0005634
comp64961_c0_seq1	GO:0004139	deoxyribose-phosphate aldolase
comp64961_c0_seq1	GO:0046121
comp64961_c0_seq1	GO:0006098
comp64961_c0_seq1	EC:4.1.2.4
comp64960_c1_seq1	GO:0005488	zinc finger protein 271-like
comp64982_c0_seq2	GO:0005829	imp (inosine monophosphate) dehydrogenase 1
comp64982_c0_seq2	GO:0003723
comp64982_c0_seq2	GO:0055114
comp64982_c0_seq2	GO:0006144
comp64982_c0_seq2	GO:0046872
comp64982_c0_seq2	GO:0009409
comp64982_c0_seq2	GO:0003677
comp64982_c0_seq2	GO:0046651
comp64982_c0_seq2	GO:0060041
comp64982_c0_seq2	GO:0006177
comp64982_c0_seq2	GO:0003938
comp64982_c0_seq2	GO:0005634
comp64982_c0_seq2	GO:0042720
comp64982_c0_seq2	EC:1.1.1.205
comp64982_c0_seq1	GO:0005829	imp (inosine monophosphate) dehydrogenase 1
comp64982_c0_seq1	GO:0003723
comp64982_c0_seq1	GO:0055114
comp64982_c0_seq1	GO:0006144
comp64982_c0_seq1	GO:0046872
comp64982_c0_seq1	GO:0009409
comp64982_c0_seq1	GO:0003677
comp64982_c0_seq1	GO:0046651
comp64982_c0_seq1	GO:0060041
comp64982_c0_seq1	GO:0006177
comp64982_c0_seq1	GO:0003938
comp64982_c0_seq1	GO:0005634
comp64982_c0_seq1	GO:0042720
comp64982_c0_seq1	EC:1.1.1.205
comp64985_c0_seq1	GO:0043231	piezo-type mechanosensitive ion channel component 1
comp64985_c0_seq1	GO:0044444
comp64985_c0_seq3	GO:0043231	piezo-type mechanosensitive ion channel component 1
comp64985_c0_seq3	GO:0044444
comp64985_c0_seq4	GO:0043231	piezo-type mechanosensitive ion channel component 1
comp64985_c0_seq4	GO:0044444
comp64985_c0_seq2	GO:0043231	piezo-type mechanosensitive ion channel component 1
comp64985_c0_seq2	GO:0044444
comp64994_c0_seq1	GO:0007005	dynactin subunit 6
comp64994_c0_seq1	GO:0005869
comp64994_c0_seq1	GO:0045502
comp64994_c0_seq1	GO:0008610
comp64994_c0_seq1	GO:0005813
comp64994_c0_seq1	GO:0016740
comp64994_c0_seq1	GO:0005739
comp64994_c0_seq1	GO:0030286
comp64994_c0_seq2	GO:0007005	dynactin subunit 6
comp64994_c0_seq2	GO:0005869
comp64994_c0_seq2	GO:0045502
comp64994_c0_seq2	GO:0008610
comp64994_c0_seq2	GO:0005813
comp64994_c0_seq2	GO:0003824
comp64994_c0_seq2	GO:0005739
comp64994_c0_seq2	GO:0030286
comp64997_c0_seq1	GO:0000278	centrosomal protein of 164 kda
comp64997_c0_seq1	GO:0005813
comp64997_c0_seq1	GO:0005634
comp65000_c0_seq1	GO:0006508	cathepsin b
comp65000_c0_seq1	GO:0050790
comp65000_c0_seq1	GO:0004197
comp65000_c0_seq1	EC:3.4.22.0
comp65009_c0_seq1	GO:0042802	sorting nexin-16
comp65009_c0_seq1	GO:0035091
comp65009_c0_seq1	GO:0008333
comp65009_c0_seq1	GO:0005769
comp65009_c0_seq1	GO:0045022
comp65009_c0_seq1	GO:0005770
comp65009_c0_seq1	GO:0031313
comp65009_c0_seq1	GO:0006622
comp64994_c0_seq3	GO:0007005	dynactin subunit 6
comp64994_c0_seq3	GO:0005869
comp64994_c0_seq3	GO:0045502
comp64994_c0_seq3	GO:0008610
comp64994_c0_seq3	GO:0005813
comp64994_c0_seq3	GO:0003824
comp64994_c0_seq3	GO:0005739
comp64994_c0_seq3	GO:0030286
comp65009_c0_seq2	GO:0042802	sorting nexin-16
comp65009_c0_seq2	GO:0035091
comp65009_c0_seq2	GO:0008333
comp65009_c0_seq2	GO:0005769
comp65009_c0_seq2	GO:0045022
comp65009_c0_seq2	GO:0005770
comp65009_c0_seq2	GO:0031313
comp65009_c0_seq2	GO:0006622
comp65012_c0_seq2	GO:0005794	transmembrane emp24 protein transport domain containing 7 precursor
comp65012_c0_seq2	GO:0005793
comp65012_c0_seq2	GO:0030120
comp65012_c0_seq2	GO:0005783
comp65012_c0_seq1	GO:0030127	transmembrane emp24 domain-containing protein 7 precursor
comp65012_c0_seq1	GO:0005793
comp65012_c0_seq1	GO:0005783
comp65012_c0_seq1	GO:0030126
comp65017_c0_seq2	GO:0009888	isoform c
comp65017_c0_seq2	GO:0009653
comp65017_c0_seq2	GO:0007424
comp65017_c0_seq1	GO:0009888	isoform b
comp65017_c0_seq1	GO:0009653
comp65017_c0_seq1	GO:0007424
comp65023_c1_seq1	GO:0006527	nitric oxide brain
comp65023_c1_seq1	GO:0010468
comp65023_c1_seq1	GO:0010523
comp65023_c1_seq1	GO:0033555
comp65023_c1_seq1	GO:0016529
comp65023_c1_seq1	GO:0042136
comp65023_c1_seq1	GO:0006809
comp65023_c1_seq1	GO:0050661
comp65023_c1_seq1	GO:0005829
comp65023_c1_seq1	GO:0007596
comp65023_c1_seq1	GO:0020037
comp65023_c1_seq1	GO:0050660
comp65023_c1_seq1	GO:2000112
comp65023_c1_seq1	GO:0055117
comp65023_c1_seq1	GO:0001666
comp65023_c1_seq1	GO:0007520
comp65023_c1_seq1	GO:0042383
comp65023_c1_seq1	GO:0010181
comp65023_c1_seq1	GO:0032268
comp65023_c1_seq1	GO:0009408
comp65023_c1_seq1	GO:0048471
comp65023_c1_seq1	GO:0055114
comp65023_c1_seq1	GO:0034618
comp65023_c1_seq1	GO:0005516
comp65023_c1_seq1	GO:0010631
comp65023_c1_seq1	GO:0004517
comp65023_c1_seq1	GO:0045909
comp65023_c1_seq1	EC:1.14.13.39
comp65020_c0_seq1	GO:0004742	dihydrolipoyllysine-residue acetyltransferase component of pyruvate dehydrogenase mitochondrial
comp65020_c0_seq1	GO:0005515
comp65020_c0_seq1	GO:0000166
comp65020_c0_seq1	GO:0005967
comp65020_c0_seq1	GO:0010510
comp65020_c0_seq1	GO:0030431
comp65020_c0_seq1	GO:0006094
comp65020_c0_seq1	GO:0006096
comp65020_c0_seq1	GO:0042967
comp65020_c0_seq1	EC:2.3.1.12
comp65027_c0_seq1	GO:0005737	intermediate filament protein
comp65027_c0_seq1	GO:0005882
comp65027_c0_seq1	GO:0005198
comp65038_c0_seq1	GO:0005622	probable e3 ubiquitin-protein ligase herc4
comp65027_c0_seq2	GO:0005882	intermediate filament protein
comp65027_c0_seq2	GO:0005737
comp65027_c0_seq2	GO:0005198
comp65064_c0_seq1	GO:0005911	ankyrin unc44
comp65064_c0_seq1	GO:0072659
comp65064_c0_seq1	GO:0005515
comp65064_c0_seq1	GO:0048518
comp65064_c0_seq1	GO:0065008
comp65064_c0_seq1	GO:0016323
comp65064_c0_seq1	GO:0006886
comp65064_c0_seq1	GO:0071842
comp65064_c0_seq1	GO:0042383
comp65073_c0_seq2	GO:0005730	ribosome production factor 2 homolog
comp65062_c0_seq1	GO:0006367	dna-directed rna polymerase ii subunit rpb1
comp65062_c0_seq1	GO:0006370
comp65062_c0_seq1	GO:0003899
comp65062_c0_seq1	GO:0003968
comp65062_c0_seq1	GO:0006355
comp65062_c0_seq1	GO:0004672
comp65062_c0_seq1	GO:0006283
comp65062_c0_seq1	GO:0005730
comp65062_c0_seq1	GO:0046872
comp65062_c0_seq1	GO:0000398
comp65062_c0_seq1	GO:0006468
comp65062_c0_seq1	GO:0031625
comp65062_c0_seq1	GO:0005665
comp65062_c0_seq1	GO:0003677
comp65062_c0_seq1	GO:0050434
comp65062_c0_seq1	GO:0006368
comp65062_c0_seq1	GO:0006144
comp65062_c0_seq1	GO:0006206
comp65062_c0_seq1	GO:0031379
comp65062_c0_seq1	EC:2.7.7.6
comp65062_c0_seq1	EC:2.7.7.48
comp65073_c0_seq1	GO:0005730	ribosome production factor 2 homolog
comp65080_c0_seq1	GO:0007010	1-phosphatidylinositol- -bisphosphate phosphodiesterase epsilon-1
comp65080_c0_seq1	GO:0006940
comp65080_c0_seq1	GO:0005057
comp65080_c0_seq1	GO:0000139
comp65080_c0_seq1	GO:0007200
comp65080_c0_seq1	GO:0004435
comp65080_c0_seq1	GO:0046578
comp65080_c0_seq1	GO:0001558
comp65080_c0_seq1	GO:0007507
comp65080_c0_seq1	GO:0005624
comp65080_c0_seq1	GO:0007204
comp65080_c0_seq1	GO:0032836
comp65080_c0_seq1	GO:0008283
comp65080_c0_seq1	GO:0005509
comp65080_c0_seq1	GO:0007205
comp65080_c0_seq1	GO:0007173
comp65080_c0_seq1	GO:0005829
comp65080_c0_seq1	GO:0017016
comp65080_c0_seq1	GO:0006651
comp65080_c0_seq1	GO:0008277
comp65080_c0_seq1	GO:0019722
comp65080_c0_seq1	GO:0048016
comp65080_c0_seq1	GO:0005886
comp65080_c0_seq1	GO:0000187
comp65080_c0_seq1	GO:0005085
comp65080_c0_seq1	GO:0007242
comp65080_c0_seq1	GO:0009395
comp65080_c0_seq1	GO:0043087
comp65080_c0_seq1	EC:3.1.4.11
comp65080_c1_seq1	GO:0007186	1-phosphatidylinositol- -bisphosphate phosphodiesterase epsilon-1
comp65080_c1_seq1	GO:0007265
comp65080_c1_seq1	GO:0004435
comp65080_c1_seq1	GO:0032836
comp65080_c1_seq1	GO:0005737
comp65080_c1_seq1	GO:0017016
comp65080_c1_seq1	GO:0009966
comp65080_c1_seq1	GO:0050790
comp65080_c1_seq1	GO:0007242
comp65080_c1_seq1	GO:0009395
comp65080_c1_seq1	GO:0046339
comp65080_c1_seq1	EC:3.1.4.11
comp65083_c0_seq1	GO:0008344	dj-1 beta
comp65083_c0_seq1	GO:0006979
comp65081_c0_seq2	GO:0000278	protein zwilch homolog
comp65081_c0_seq2	GO:0005694
comp65081_c0_seq2	GO:0022402
comp65083_c0_seq2	GO:0008344	dj-1 beta
comp65083_c0_seq2	GO:0006979
comp65081_c0_seq1	GO:0000278	protein zwilch homolog
comp65081_c0_seq1	GO:0005694
comp65081_c0_seq1	GO:0022402
comp65089_c0_seq1	GO:0050660	fad-dependent oxidoreductase domain containing 2
comp65089_c0_seq1	GO:0005788
comp65089_c0_seq1	GO:0005515
comp65089_c0_seq1	GO:0030433
comp65092_c0_seq1	GO:0050856	lymphocyte-specific protein tyrosine kinase
comp65092_c0_seq1	GO:0004713
comp65092_c0_seq1	GO:0051704
comp65092_c0_seq1	GO:0030139
comp65092_c0_seq1	GO:0043548
comp65092_c0_seq1	GO:0070474
comp65092_c0_seq1	GO:0008022
comp65092_c0_seq1	GO:0042609
comp65092_c0_seq1	GO:0042542
comp65092_c0_seq1	GO:0009612
comp65092_c0_seq1	GO:0051117
comp65092_c0_seq1	GO:0000242
comp65092_c0_seq1	GO:0007596
comp65092_c0_seq1	GO:0042169
comp65092_c0_seq1	GO:0045121
comp65092_c0_seq1	GO:0042610
comp65092_c0_seq1	GO:0045588
comp65092_c0_seq1	GO:0010043
comp65092_c0_seq1	GO:0006919
comp65092_c0_seq1	GO:0007568
comp65092_c0_seq1	GO:0005886
comp65092_c0_seq1	GO:0032403
comp65092_c0_seq1	GO:0005794
comp65092_c0_seq1	GO:0042523
comp65092_c0_seq1	GO:0001948
comp65092_c0_seq1	GO:0004722
comp65092_c0_seq1	GO:0019901
comp65092_c0_seq1	GO:0046777
comp65092_c0_seq1	GO:0050853
comp65092_c0_seq1	GO:0010628
comp65092_c0_seq1	GO:0006882
comp65092_c0_seq1	GO:0042493
comp65092_c0_seq1	GO:0051209
comp65092_c0_seq1	GO:0003823
comp65092_c0_seq1	GO:0006917
comp65092_c0_seq1	GO:0006470
comp65092_c0_seq1	GO:0008287
comp65092_c0_seq1	GO:0019814
comp65092_c0_seq1	EC:2.7.10.0
comp65092_c0_seq2	GO:0050856	lymphocyte-specific protein tyrosine kinase
comp65092_c0_seq2	GO:0004713
comp65092_c0_seq2	GO:0051704
comp65092_c0_seq2	GO:0030139
comp65092_c0_seq2	GO:0043548
comp65092_c0_seq2	GO:0070474
comp65092_c0_seq2	GO:0008022
comp65092_c0_seq2	GO:0042609
comp65092_c0_seq2	GO:0042542
comp65092_c0_seq2	GO:0009612
comp65092_c0_seq2	GO:0051117
comp65092_c0_seq2	GO:0000242
comp65092_c0_seq2	GO:0007596
comp65092_c0_seq2	GO:0042169
comp65092_c0_seq2	GO:0045121
comp65092_c0_seq2	GO:0042610
comp65092_c0_seq2	GO:0045588
comp65092_c0_seq2	GO:0010043
comp65092_c0_seq2	GO:0006919
comp65092_c0_seq2	GO:0007568
comp65092_c0_seq2	GO:0005886
comp65092_c0_seq2	GO:0032403
comp65092_c0_seq2	GO:0005794
comp65092_c0_seq2	GO:0042523
comp65092_c0_seq2	GO:0001948
comp65092_c0_seq2	GO:0004722
comp65092_c0_seq2	GO:0019901
comp65092_c0_seq2	GO:0046777
comp65092_c0_seq2	GO:0050853
comp65092_c0_seq2	GO:0010628
comp65092_c0_seq2	GO:0006882
comp65092_c0_seq2	GO:0042493
comp65092_c0_seq2	GO:0051209
comp65092_c0_seq2	GO:0003823
comp65092_c0_seq2	GO:0006917
comp65092_c0_seq2	GO:0006470
comp65092_c0_seq2	GO:0008287
comp65092_c0_seq2	GO:0019814
comp65092_c0_seq2	EC:2.7.10.0
comp65092_c0_seq3	GO:0050856	lymphocyte-specific protein tyrosine kinase
comp65092_c0_seq3	GO:0004713
comp65092_c0_seq3	GO:0051704
comp65092_c0_seq3	GO:0030139
comp65092_c0_seq3	GO:0043548
comp65092_c0_seq3	GO:0070474
comp65092_c0_seq3	GO:0008022
comp65092_c0_seq3	GO:0042609
comp65092_c0_seq3	GO:0042542
comp65092_c0_seq3	GO:0009612
comp65092_c0_seq3	GO:0051117
comp65092_c0_seq3	GO:0000242
comp65092_c0_seq3	GO:0007596
comp65092_c0_seq3	GO:0042169
comp65092_c0_seq3	GO:0045121
comp65092_c0_seq3	GO:0042610
comp65092_c0_seq3	GO:0045588
comp65092_c0_seq3	GO:0010043
comp65092_c0_seq3	GO:0006919
comp65092_c0_seq3	GO:0007568
comp65092_c0_seq3	GO:0005886
comp65092_c0_seq3	GO:0032403
comp65092_c0_seq3	GO:0005794
comp65092_c0_seq3	GO:0042523
comp65092_c0_seq3	GO:0001948
comp65092_c0_seq3	GO:0004722
comp65092_c0_seq3	GO:0019901
comp65092_c0_seq3	GO:0046777
comp65092_c0_seq3	GO:0050853
comp65092_c0_seq3	GO:0010628
comp65092_c0_seq3	GO:0006882
comp65092_c0_seq3	GO:0042493
comp65092_c0_seq3	GO:0051209
comp65092_c0_seq3	GO:0003823
comp65092_c0_seq3	GO:0006917
comp65092_c0_seq3	GO:0006470
comp65092_c0_seq3	GO:0008287
comp65092_c0_seq3	GO:0019814
comp65092_c0_seq3	EC:2.7.10.0
comp65101_c0_seq1	GO:0001764	tubulin beta-2c chain
comp65101_c0_seq1	GO:0005929
comp65101_c0_seq1	GO:0005198
comp65101_c0_seq1	GO:0005515
comp65101_c0_seq1	GO:0005525
comp65101_c0_seq1	GO:0006184
comp65101_c0_seq1	GO:0043209
comp65101_c0_seq1	GO:0005737
comp65101_c0_seq1	GO:0005874
comp65101_c0_seq1	GO:0051258
comp65101_c0_seq1	GO:0043025
comp65101_c0_seq1	GO:0007067
comp65101_c0_seq1	GO:0033269
comp65101_c0_seq1	GO:0042277
comp65101_c0_seq1	GO:0003924
comp65101_c0_seq1	GO:0007018
comp65101_c0_seq1	GO:0051084
comp65101_c0_seq1	GO:0030182
comp65105_c0_seq1	GO:0051329	replication protein 14kda
comp65105_c0_seq1	GO:0006289
comp65105_c0_seq1	GO:0005488
comp65105_c0_seq1	GO:0006310
comp65105_c0_seq1	GO:0000723
comp65105_c0_seq1	GO:0006302
comp65105_c0_seq1	GO:0006260
comp65105_c0_seq1	GO:0005634
comp65107_c0_seq1	GO:0009987	structure-specific endonuclease subunit slx4
comp65107_c0_seq1	GO:0044238
comp65107_c0_seq1	GO:0043170
comp65107_c0_seq1	GO:0044424
comp65108_c1_seq1	GO:0006352	transcription initiation factor tfiid subunit 9-like
comp65108_c1_seq1	GO:0003677
comp65108_c1_seq1	GO:0003743
comp65108_c1_seq1	GO:0005840
comp65108_c1_seq1	GO:0006446
comp65113_c0_seq1	GO:0007218	probable g-protein coupled receptor 133-like
comp65113_c0_seq1	GO:0016021
comp65113_c0_seq1	GO:0005886
comp65113_c0_seq1	GO:0004930
comp65126_c0_seq1	GO:0008270	zinc finger protein
comp65126_c0_seq1	GO:0021854
comp65126_c0_seq1	GO:0021879
comp65126_c0_seq1	GO:0003677
comp65126_c0_seq1	GO:0071679
comp65126_c0_seq1	GO:0045892
comp65126_c0_seq1	GO:0005634
comp65140_c0_seq1	GO:0009987	nuclear-interacting partner of alk
comp65140_c0_seq1	GO:0005515
comp65140_c0_seq1	GO:0005634
comp65171_c0_seq1	GO:0055085	retrotransposon-like family member (retr-1)-like
comp65171_c0_seq1	GO:0043492
comp65171_c0_seq1	GO:0022892
comp65171_c0_seq1	GO:0046872
comp65171_c0_seq1	GO:0006811
comp65171_c0_seq1	GO:0016820
comp65171_c0_seq1	GO:0006139
comp65171_c0_seq1	GO:0000166
comp65171_c0_seq1	GO:0016020
comp65171_c0_seq1	EC:3.6.3.0
comp65179_c0_seq1	GO:0070208	collagen alpha-4 chain
comp65179_c0_seq1	GO:0043234
comp65179_c0_seq1	GO:0031012
comp65179_c0_seq1	GO:0005576
comp65192_c1_seq2	GO:0006683	galactocerebrosidase
comp65192_c1_seq2	GO:0005975
comp65192_c1_seq2	GO:0043169
comp65192_c1_seq2	GO:0044281
comp65192_c1_seq2	GO:0043202
comp65192_c1_seq2	GO:0005739
comp65192_c1_seq2	GO:0004336
comp65192_c1_seq2	EC:3.2.1.46
comp65192_c0_seq1	GO:0006683	galactocerebrosidase precursor
comp65192_c0_seq1	GO:0005975
comp65192_c0_seq1	GO:0043169
comp65192_c0_seq1	GO:0005764
comp65192_c0_seq1	GO:0004336
comp65192_c0_seq1	EC:3.2.1.46
comp65186_c0_seq3	GO:0031325	acetyl-coenzyme a carboxylase alpha
comp65186_c0_seq3	GO:0003989
comp65186_c0_seq3	GO:0051289
comp65186_c0_seq3	GO:0004075
comp65186_c0_seq3	GO:0055088
comp65186_c0_seq3	GO:0006112
comp65186_c0_seq3	GO:2001295
comp65186_c0_seq3	GO:0005829
comp65186_c0_seq3	GO:0006633
comp65186_c0_seq3	GO:0019432
comp65186_c0_seq3	GO:0046872
comp65186_c0_seq3	GO:0006084
comp65186_c0_seq3	GO:0014070
comp65186_c0_seq3	GO:0044268
comp65186_c0_seq3	GO:0042493
comp65186_c0_seq3	GO:0035338
comp65186_c0_seq3	GO:0005625
comp65186_c0_seq3	GO:0009374
comp65186_c0_seq3	GO:0005524
comp65186_c0_seq3	GO:0019900
comp65186_c0_seq3	GO:0005739
comp65186_c0_seq3	GO:0001894
comp65186_c0_seq3	GO:0006090
comp65186_c0_seq3	GO:0009343
comp65186_c0_seq3	EC:6.4.1.2
comp65186_c0_seq3	EC:6.3.4.14
comp65192_c1_seq1	GO:0006683	galactocerebrosidase
comp65192_c1_seq1	GO:0005975
comp65192_c1_seq1	GO:0043169
comp65192_c1_seq1	GO:0044281
comp65192_c1_seq1	GO:0043202
comp65192_c1_seq1	GO:0005739
comp65192_c1_seq1	GO:0004336
comp65192_c1_seq1	EC:3.2.1.46
comp65218_c0_seq1	GO:0005515	thap domain apoptosis associated protein 3
comp65227_c0_seq2	GO:0016592	mediator of rna polymerase ii transcription subunit 18
comp65227_c0_seq2	GO:0005515
comp65227_c0_seq2	GO:0006355
comp65227_c0_seq1	GO:0016592	mediator of rna polymerase ii transcription subunit 18
comp65227_c0_seq1	GO:0005515
comp65227_c0_seq1	GO:0006355
comp65245_c0_seq1	GO:0016020	transmembrane bax inhibitor motif containing 4
comp65247_c0_seq1	GO:0009987	delta protein
comp65247_c0_seq1	GO:0048513
comp65247_c0_seq1	GO:0009653
comp65255_c0_seq1	GO:0005615	isoform a
comp65255_c0_seq1	GO:0003755
comp65255_c0_seq1	GO:0002121
comp65255_c0_seq1	GO:0005528
comp65255_c0_seq1	EC:5.2.1.8
comp65257_c0_seq1	GO:0042393	histone-lysine n- h3 lysine-9 specific suvh7-like
comp65257_c0_seq1	GO:0016020
comp65272_c0_seq1	GO:0004497	cytochrome p450 3a89
comp65272_c0_seq1	GO:0008152
comp65303_c0_seq1	GO:0045924	isoform d
comp65303_c0_seq1	GO:0008270
comp65303_c0_seq1	GO:0007525
comp65303_c0_seq1	GO:0006915
comp65303_c0_seq1	GO:0000381
comp65303_c0_seq1	GO:0007517
comp65303_c0_seq1	GO:0007476
comp65303_c0_seq1	GO:0003677
comp65303_c0_seq1	GO:0007422
comp65303_c0_seq1	GO:0048471
comp65303_c0_seq1	GO:0005634
comp65303_c0_seq1	GO:0009790
comp65303_c0_seq1	GO:0001751
comp65303_c0_seq3	GO:0045924	isoform d
comp65303_c0_seq3	GO:0008270
comp65303_c0_seq3	GO:0007525
comp65303_c0_seq3	GO:0006915
comp65303_c0_seq3	GO:0000381
comp65303_c0_seq3	GO:0007517
comp65303_c0_seq3	GO:0007476
comp65303_c0_seq3	GO:0003677
comp65303_c0_seq3	GO:0007422
comp65303_c0_seq3	GO:0048471
comp65303_c0_seq3	GO:0005634
comp65303_c0_seq3	GO:0009790
comp65303_c0_seq3	GO:0001751
comp65303_c0_seq2	GO:0045924	isoform i
comp65303_c0_seq2	GO:0008270
comp65303_c0_seq2	GO:0003676
comp65303_c0_seq2	GO:0006915
comp65303_c0_seq2	GO:0000381
comp65303_c0_seq2	GO:0007517
comp65303_c0_seq2	GO:0007476
comp65303_c0_seq2	GO:0048471
comp65303_c0_seq2	GO:0005634
comp65303_c0_seq2	GO:0009790
comp65303_c0_seq2	GO:0001751
comp65303_c0_seq6	GO:0045924	muscleblind-like protein 2-like
comp65303_c0_seq6	GO:0007525
comp65303_c0_seq6	GO:0006915
comp65303_c0_seq6	GO:0000381
comp65303_c0_seq6	GO:0007517
comp65303_c0_seq6	GO:0007476
comp65303_c0_seq6	GO:0003677
comp65303_c0_seq6	GO:0007422
comp65303_c0_seq6	GO:0048471
comp65303_c0_seq6	GO:0005634
comp65303_c0_seq6	GO:0009790
comp65303_c0_seq6	GO:0001751
comp65303_c0_seq5	GO:0045924	muscleblind-like protein 2-like
comp65303_c0_seq5	GO:0007525
comp65303_c0_seq5	GO:0006915
comp65303_c0_seq5	GO:0000381
comp65303_c0_seq5	GO:0007517
comp65303_c0_seq5	GO:0007476
comp65303_c0_seq5	GO:0003677
comp65303_c0_seq5	GO:0007422
comp65303_c0_seq5	GO:0048471
comp65303_c0_seq5	GO:0005634
comp65303_c0_seq5	GO:0009790
comp65303_c0_seq5	GO:0001751
comp65303_c0_seq4	GO:0045924	isoform d
comp65303_c0_seq4	GO:0008270
comp65303_c0_seq4	GO:0007525
comp65303_c0_seq4	GO:0006915
comp65303_c0_seq4	GO:0000381
comp65303_c0_seq4	GO:0007517
comp65303_c0_seq4	GO:0007476
comp65303_c0_seq4	GO:0003677
comp65303_c0_seq4	GO:0007422
comp65303_c0_seq4	GO:0048471
comp65303_c0_seq4	GO:0005634
comp65303_c0_seq4	GO:0009790
comp65303_c0_seq4	GO:0001751
comp65303_c0_seq7	GO:0045924	muscleblind-like protein 2-like
comp65303_c0_seq7	GO:0007525
comp65303_c0_seq7	GO:0006915
comp65303_c0_seq7	GO:0000381
comp65303_c0_seq7	GO:0007517
comp65303_c0_seq7	GO:0007476
comp65303_c0_seq7	GO:0003677
comp65303_c0_seq7	GO:0007422
comp65303_c0_seq7	GO:0048471
comp65303_c0_seq7	GO:0005634
comp65303_c0_seq7	GO:0009790
comp65303_c0_seq7	GO:0001751
comp65303_c0_seq8	GO:0045924	muscleblind-like protein 2-like
comp65303_c0_seq8	GO:0007525
comp65303_c0_seq8	GO:0006915
comp65303_c0_seq8	GO:0000381
comp65303_c0_seq8	GO:0007517
comp65303_c0_seq8	GO:0007476
comp65303_c0_seq8	GO:0003677
comp65303_c0_seq8	GO:0007422
comp65303_c0_seq8	GO:0048471
comp65303_c0_seq8	GO:0005634
comp65303_c0_seq8	GO:0009790
comp65303_c0_seq8	GO:0001751
comp65310_c0_seq1	GO:0006367	photoreceptor-specific nuclear receptor-like
comp65310_c0_seq1	GO:0005654
comp65310_c0_seq1	GO:0007602
comp65310_c0_seq1	GO:0008270
comp65310_c0_seq1	GO:0003707
comp65310_c0_seq1	GO:0006357
comp65310_c0_seq1	GO:0004879
comp65310_c0_seq1	GO:0043401
comp65310_c0_seq1	GO:0001654
comp65310_c0_seq1	GO:0043565
comp65310_c0_seq1	GO:0030522
comp65310_c0_seq1	GO:0048523
comp65311_c0_seq1	GO:0004497	cytochrome p450 3a89
comp65311_c0_seq1	GO:0008152
comp65311_c0_seq2	GO:0050896	cytochrome family subfamily polypeptide 7
comp65311_c0_seq2	GO:0005488
comp65311_c0_seq2	GO:0004497
comp65311_c0_seq2	GO:0010628
comp65311_c0_seq2	GO:0044237
comp65311_c0_seq2	GO:0016020
comp65311_c0_seq2	GO:0005783
comp65308_c1_seq1	GO:0035064	oxidoreductase glyr1 homolog
comp65308_c1_seq1	GO:0016616
comp65308_c1_seq1	GO:0055114
comp65308_c1_seq1	EC:1.1.1.0
comp65315_c0_seq2	GO:0016491	atpase involved in chromosome partitioning
comp65315_c0_seq2	GO:0000166
comp65315_c0_seq1	GO:0070584	nucleotide binding
comp65315_c0_seq1	GO:0005524
comp65315_c0_seq1	GO:0051539
comp65315_c0_seq1	GO:0032981
comp65315_c0_seq1	GO:0005739
comp65325_c0_seq1	GO:0005829	tryptophan 5-hydroxylase 1
comp65325_c0_seq1	GO:0042427
comp65325_c0_seq1	GO:0055114
comp65325_c0_seq1	GO:0043005
comp65325_c0_seq1	GO:0060749
comp65325_c0_seq1	GO:0004510
comp65325_c0_seq1	GO:0016597
comp65325_c0_seq1	GO:0005506
comp65325_c0_seq1	GO:0006950
comp65325_c0_seq1	GO:0006568
comp65325_c0_seq1	EC:1.14.16.4
comp65328_c0_seq1	GO:0005737	subfamily member 7
comp65328_c0_seq1	GO:0005730
comp65328_c0_seq1	GO:0031072
comp65328_c0_seq1	GO:0070389
comp65345_c1_seq1	GO:0043167	guanylate cyclase soluble subunit beta-2-like
comp65345_c1_seq1	GO:0005829
comp65346_c0_seq1	GO:0000122	maguk p55 subfamily member 2
comp65346_c0_seq1	GO:0007275
comp65346_c0_seq1	GO:0030165
comp65346_c0_seq1	GO:2000781
comp65346_c0_seq1	GO:0019901
comp65346_c0_seq1	GO:0046578
comp65346_c0_seq1	GO:0001558
comp65346_c0_seq1	GO:0071156
comp65346_c0_seq1	GO:0005624
comp65346_c0_seq1	GO:2000377
comp65346_c0_seq1	GO:0032873
comp65346_c0_seq1	GO:0005737
comp65346_c0_seq1	GO:0005730
comp65346_c0_seq1	GO:0009986
comp65346_c0_seq1	GO:0008284
comp65346_c0_seq1	GO:0006978
comp65346_c0_seq1	GO:0004385
comp65346_c0_seq1	GO:0048856
comp65346_c0_seq1	GO:0003677
comp65346_c0_seq1	GO:0003700
comp65346_c0_seq1	GO:0045944
comp65346_c0_seq1	GO:0090344
comp65346_c0_seq1	GO:0005887
comp65346_c0_seq1	GO:0000086
comp65346_c0_seq1	GO:0006144
comp65346_c0_seq1	GO:0005667
comp65346_c0_seq1	GO:0045449
comp65346_c0_seq1	EC:2.7.4.8
comp65349_c0_seq1	GO:0008233	bone morphogenetic protein
comp65349_c0_seq1	GO:0046872
comp65349_c0_seq1	GO:0005518
comp65349_c0_seq1	GO:0001501
comp65349_c0_seq1	GO:0005581
comp65357_c0_seq1	GO:0000786	histone
comp65357_c0_seq1	GO:0003677
comp65357_c0_seq1	GO:0006334
comp65357_c0_seq1	GO:0005634
comp65351_c0_seq1	GO:0044424	39s ribosomal protein mitochondrial-like
comp65372_c0_seq1	GO:0009987	hsp20 alpha crystallin family protein
comp65372_c0_seq1	GO:0043229
comp65372_c0_seq1	GO:0050789
comp65372_c0_seq1	GO:0005737
comp65372_c0_seq1	GO:0006950
comp65372_c0_seq2	GO:0051082	lethal essential for life l2efl
comp65372_c0_seq3	GO:0006457	alpha-crystallin b chain
comp65372_c0_seq3	GO:0042542
comp65372_c0_seq3	GO:0032432
comp65372_c0_seq3	GO:0043010
comp65372_c0_seq3	GO:0015630
comp65372_c0_seq3	GO:0007568
comp65372_c0_seq3	GO:0006936
comp65372_c0_seq3	GO:0005794
comp65372_c0_seq3	GO:0006916
comp65372_c0_seq3	GO:0009986
comp65372_c0_seq3	GO:0031109
comp65372_c0_seq3	GO:0031674
comp65372_c0_seq3	GO:0008017
comp65372_c0_seq3	GO:0030308
comp65372_c0_seq3	GO:0006006
comp65372_c0_seq3	GO:0051082
comp65372_c0_seq3	GO:2000378
comp65372_c0_seq3	GO:0032387
comp65372_c0_seq3	GO:0042803
comp65372_c0_seq3	GO:0051260
comp65372_c0_seq3	GO:0005634
comp65372_c0_seq3	GO:0032355
comp65372_c0_seq3	GO:0051403
comp65372_c0_seq3	GO:0005212
comp65372_c0_seq3	GO:0045298
comp65372_c0_seq4	GO:0006457	alpha-crystallin b chain
comp65372_c0_seq4	GO:0042542
comp65372_c0_seq4	GO:0043066
comp65372_c0_seq4	GO:0032432
comp65372_c0_seq4	GO:0015630
comp65372_c0_seq4	GO:0007568
comp65372_c0_seq4	GO:0005794
comp65372_c0_seq4	GO:0048513
comp65372_c0_seq4	GO:0009986
comp65372_c0_seq4	GO:0031109
comp65372_c0_seq4	GO:0031674
comp65372_c0_seq4	GO:0008017
comp65372_c0_seq4	GO:0030308
comp65372_c0_seq4	GO:0006006
comp65372_c0_seq4	GO:0051082
comp65372_c0_seq4	GO:2000378
comp65372_c0_seq4	GO:0005634
comp65372_c0_seq4	GO:0032355
comp65372_c0_seq4	GO:0051403
comp65372_c0_seq4	GO:0045298
comp65388_c0_seq1	GO:0045261	atp synthase delta mitochondrial
comp65388_c0_seq1	GO:0046933
comp65388_c0_seq1	GO:0015986
comp65388_c0_seq1	GO:0046961
comp65388_c0_seq1	GO:0006119
comp65392_c0_seq1	GO:0003735	ribosomal protein p0
comp65392_c0_seq1	GO:0005811
comp65392_c0_seq1	GO:0042254
comp65392_c0_seq1	GO:0022625
comp65392_c0_seq1	GO:0005634
comp65392_c0_seq1	GO:0003906
comp65392_c0_seq1	GO:0006414
comp65392_c0_seq1	GO:0006284
comp65392_c0_seq1	EC:4.2.99.18
comp65394_c0_seq1	GO:0005737	sn1-specific diacylglycerol lipase alpha
comp65394_c0_seq1	GO:0007602
comp65394_c0_seq1	GO:0004465
comp65394_c0_seq1	GO:0016042
comp65394_c0_seq1	GO:0046486
comp65394_c0_seq1	EC:3.1.1.34
comp65417_c0_seq1	GO:0030414	kunitz-type protease inhibitor 2 precursor
comp65417_c0_seq1	GO:0008200
comp65417_c0_seq1	GO:0007596
comp65417_c0_seq1	GO:0008152
comp65417_c0_seq1	GO:0050789
comp65417_c0_seq1	GO:0006810
comp65409_c0_seq1	GO:0044260	zinc finger
comp65409_c0_seq1	GO:0005488
comp65409_c0_seq1	GO:0090304
comp65422_c0_seq1	GO:0016787	papain family cysteine protease containing protein
comp65422_c0_seq2	GO:0016787	papain family cysteine protease containing protein
comp65420_c1_seq1	GO:0046872	amiloride-sensitive amine oxidase
comp65420_c1_seq1	GO:0042221
comp65420_c1_seq1	GO:0008152
comp65420_c1_seq1	GO:0016641
comp65420_c1_seq1	GO:0051716
comp65420_c1_seq1	GO:0005886
comp65420_c1_seq1	EC:1.4.3.0
comp65422_c0_seq3	GO:0016787	papain family cysteine protease containing protein
comp65422_c0_seq4	GO:0006950	papain family cysteine protease containing protein
comp65422_c0_seq4	GO:0006508
comp65422_c0_seq4	GO:0008234
comp65428_c0_seq1	GO:0016021	translocon-associated protein subunit beta precursor
comp65428_c0_seq1	GO:0005789
comp65428_c0_seq1	GO:0004872
comp65428_c0_seq1	GO:0007165
comp65434_c0_seq1	GO:0004872	translocon-associated protein subunit beta precursor
comp65434_c0_seq1	GO:0005789
comp65434_c0_seq1	GO:0006614
comp65434_c0_seq1	GO:0016021
comp65434_c0_seq1	GO:0006412
comp65434_c0_seq1	GO:0007165
comp65438_c0_seq2	GO:0005829	bifunctional 3 -phosphoadenosine 5 -phosphosulfate synthase 1
comp65438_c0_seq2	GO:0004020
comp65438_c0_seq2	GO:0050428
comp65438_c0_seq2	GO:0000103
comp65438_c0_seq2	GO:0004781
comp65438_c0_seq2	GO:0009336
comp65438_c0_seq2	GO:0006805
comp65438_c0_seq2	GO:0001501
comp65438_c0_seq2	GO:0005524
comp65438_c0_seq2	GO:0016310
comp65438_c0_seq2	GO:0006144
comp65438_c0_seq2	EC:2.7.1.25
comp65438_c0_seq2	EC:2.7.7.4
comp65444_c0_seq1	GO:0008233	isoform f
comp65444_c0_seq1	GO:0006470
comp65444_c0_seq1	GO:0005604
comp65444_c0_seq1	GO:0004722
comp65444_c0_seq1	GO:0005201
comp65444_c0_seq1	GO:0030198
comp65444_c0_seq1	GO:0005634
comp65444_c0_seq1	GO:0008287
comp65438_c0_seq1	GO:0005829	bifunctional 3 -phosphoadenosine 5 -phosphosulfate synthase 1
comp65438_c0_seq1	GO:0004020
comp65438_c0_seq1	GO:0050428
comp65438_c0_seq1	GO:0000103
comp65438_c0_seq1	GO:0004781
comp65438_c0_seq1	GO:0009336
comp65438_c0_seq1	GO:0006805
comp65438_c0_seq1	GO:0001501
comp65438_c0_seq1	GO:0005524
comp65438_c0_seq1	GO:0016310
comp65438_c0_seq1	GO:0006144
comp65438_c0_seq1	EC:2.7.1.25
comp65438_c0_seq1	EC:2.7.7.4
comp65448_c0_seq1	GO:0003824	group 2 glycosyl transferase
comp65448_c0_seq2	GO:0003824	group 2 glycosyl transferase
comp65448_c0_seq3	GO:0008152	group 2 glycosyl transferase
comp65448_c0_seq3	GO:0003824
comp65457_c0_seq1	GO:0004889	nicotinic acetylcholine receptor alpha 8 subunit
comp65457_c0_seq1	GO:0004872
comp65457_c0_seq1	GO:0045211
comp65457_c0_seq1	GO:0030054
comp65457_c0_seq1	GO:0005886
comp65457_c0_seq1	GO:0016021
comp65457_c0_seq1	GO:0006812
comp65457_c0_seq1	GO:0007165
comp65457_c0_seq2	GO:0004889	nicotinic acetylcholine receptor alpha 8 subunit
comp65457_c0_seq2	GO:0004872
comp65457_c0_seq2	GO:0045211
comp65457_c0_seq2	GO:0030054
comp65457_c0_seq2	GO:0005886
comp65457_c0_seq2	GO:0016021
comp65457_c0_seq2	GO:0006812
comp65457_c0_seq2	GO:0007165
comp65461_c0_seq1	GO:0015786	udp-sugar transporter ust74c
comp65461_c0_seq1	GO:0007367
comp65461_c0_seq1	GO:0007447
comp65461_c0_seq1	GO:0005797
comp65461_c0_seq1	GO:0005464
comp65461_c0_seq1	GO:0015787
comp65461_c0_seq1	GO:0016021
comp65461_c0_seq1	GO:0005743
comp65461_c0_seq1	GO:0005460
comp65461_c0_seq1	GO:0005459
comp65461_c0_seq1	GO:0001745
comp65461_c0_seq1	GO:0006744
comp65461_c0_seq1	GO:0007476
comp65461_c0_seq1	GO:0015788
comp65461_c0_seq1	GO:0015785
comp65461_c0_seq1	GO:0005457
comp65461_c0_seq1	GO:0005462
comp65461_c0_seq1	GO:0007220
comp65461_c0_seq1	GO:0015790
comp65461_c0_seq1	GO:0005458
comp65461_c0_seq1	GO:0015297
comp65461_c0_seq1	GO:0005461
comp65461_c0_seq1	GO:0015783
comp65461_c0_seq1	GO:0015784
comp65473_c0_seq1	GO:0051084	tubulin alpha-3 chain-like
comp65473_c0_seq1	GO:0005874
comp65473_c0_seq1	GO:0051258
comp65473_c0_seq1	GO:0006184
comp65473_c0_seq1	GO:0005929
comp65473_c0_seq1	GO:0007018
comp65473_c0_seq1	GO:0005515
comp65473_c0_seq1	GO:0003924
comp65473_c0_seq1	GO:0005198
comp65473_c0_seq1	GO:0005932
comp65473_c0_seq1	GO:0005525
comp65482_c1_seq1	GO:0009653	yorkie homolog isoform 1
comp65482_c1_seq1	GO:0005654
comp65482_c1_seq1	GO:0042127
comp65482_c1_seq1	GO:0045596
comp65482_c1_seq1	GO:0005515
comp65482_c1_seq1	GO:0006974
comp65482_c1_seq1	GO:0006357
comp65482_c1_seq1	GO:0003712
comp65482_c1_seq1	GO:0007498
comp65482_c1_seq1	GO:0005737
comp65482_c1_seq1	GO:0048513
comp65482_c1_seq1	GO:0072358
comp65482_c1_seq1	GO:0009790
comp65482_c1_seq1	GO:0007165
comp65482_c1_seq1	GO:0048522
comp65482_c1_seq1	GO:0030855
comp65482_c1_seq1	GO:0005667
comp65482_c1_seq1	GO:0045449
comp65492_c0_seq1	GO:0051084	tubulin alpha-1a chain- partial
comp65492_c0_seq1	GO:0005829
comp65492_c0_seq1	GO:0000086
comp65492_c0_seq1	GO:0051301
comp65492_c0_seq1	GO:0051258
comp65492_c0_seq1	GO:0000226
comp65492_c0_seq1	GO:0005881
comp65492_c0_seq1	GO:0006184
comp65492_c0_seq1	GO:0007018
comp65492_c0_seq1	GO:0030705
comp65492_c0_seq1	GO:0019904
comp65492_c0_seq1	GO:0003924
comp65492_c0_seq1	GO:0005200
comp65492_c0_seq1	GO:0005525
comp65489_c0_seq1	GO:0055085	sodium-dependent multivitamin transporter-like
comp65489_c0_seq1	GO:0044425
comp65489_c0_seq1	GO:0006767
comp65489_c0_seq1	GO:0005886
comp65509_c0_seq1	GO:0008360	craniofacial development protein 1
comp65509_c0_seq1	GO:0042127
comp65509_c0_seq1	GO:0007155
comp65509_c0_seq1	GO:0006916
comp65509_c0_seq2	GO:0008360	craniofacial development protein 1
comp65509_c0_seq2	GO:0042127
comp65509_c0_seq2	GO:0007155
comp65509_c0_seq2	GO:0006916
comp65513_c0_seq1	GO:0005654	protein set isoform 2
comp65513_c0_seq1	GO:0042393
comp65513_c0_seq1	GO:0006913
comp65513_c0_seq1	GO:0006337
comp65513_c0_seq1	GO:0045892
comp65513_c0_seq1	GO:0005829
comp65513_c0_seq1	GO:0043234
comp65513_c0_seq1	GO:0035067
comp65513_c0_seq1	GO:0003677
comp65513_c0_seq1	GO:0004864
comp65513_c0_seq1	GO:0008601
comp65513_c0_seq1	GO:0048471
comp65513_c0_seq1	GO:0043524
comp65513_c0_seq1	GO:0005783
comp65513_c0_seq1	GO:0006334
comp65513_c0_seq1	GO:0016071
comp65513_c0_seq1	GO:0006260
comp65525_c1_seq1	GO:0065008	tar dna-binding protein 43-like
comp65525_c1_seq1	GO:0003723
comp65525_c1_seq1	GO:0006396
comp65525_c1_seq1	GO:0010468
comp65525_c1_seq1	GO:2001141
comp65525_c1_seq1	GO:0003677
comp65525_c1_seq1	GO:0044424
comp65525_c1_seq2	GO:0003730	tar dna-binding protein 43-like
comp65525_c1_seq2	GO:0003690
comp65525_c1_seq2	GO:0034976
comp65525_c1_seq2	GO:0005730
comp65525_c1_seq2	GO:0016607
comp65525_c1_seq2	GO:0008380
comp65525_c1_seq2	GO:0070935
comp65525_c1_seq2	GO:0000166
comp65525_c1_seq2	GO:0043922
comp65525_c1_seq2	GO:0030529
comp65525_c1_seq2	GO:0005726
comp65525_c1_seq2	GO:0005737
comp65525_c1_seq2	GO:0035061
comp65520_c0_seq1	GO:0016787	udp-glucose pyrophosphatase
comp65526_c0_seq1	GO:0015450	outer mitochondrial translocase
comp65526_c0_seq1	GO:0005742
comp65526_c0_seq1	GO:0006626
comp65526_c0_seq1	GO:0009941
comp65533_c0_seq1	GO:0006596	ornithine decarboxylase antizyme
comp65533_c0_seq1	GO:0008073
comp65533_c0_seq1	GO:0005829
comp65533_c0_seq1	GO:0043086
comp65533_c0_seq1	GO:0006521
comp65533_c0_seq1	GO:0019467
comp65537_c0_seq1	GO:0009987	dynein heavy chain axonemal
comp65537_c0_seq1	GO:0017111
comp65537_c0_seq1	GO:0043234
comp65537_c0_seq1	GO:0015630
comp65537_c0_seq1	GO:0042995
comp65537_c0_seq1	GO:0044430
comp65537_c0_seq1	EC:3.6.1.15
comp65545_c0_seq1	GO:0009987	collagen alpha-1 chain-like
comp65545_c0_seq1	GO:0005488
comp65545_c0_seq1	GO:0031012
comp65538_c0_seq1	GO:0005737	nucleolar protein 56-like
comp65538_c0_seq1	GO:0031428
comp65538_c0_seq1	GO:0030515
comp65538_c0_seq1	GO:0005515
comp65538_c0_seq1	GO:0006364
comp65538_c0_seq1	GO:0007507
comp65538_c0_seq1	GO:0008219
comp65538_c0_seq1	GO:0070761
comp65546_c0_seq1	GO:0016772	death-associated protein kinase 1
comp65546_c0_seq1	GO:0005488
comp65546_c0_seq1	GO:0043065
comp65546_c0_seq1	GO:0007165
comp65546_c0_seq1	GO:0044237
comp65555_c0_seq1	GO:0046872	nfx1-type zinc finger-containing protein 1
comp65555_c0_seq1	GO:0005622
comp65566_c0_seq1	GO:0035091	sec14 domain and spectrin repeat-containing protein 1
comp65575_c0_seq2	GO:0003723	serine arginine-rich splicing factor 12
comp65575_c0_seq2	GO:0006355
comp65575_c0_seq2	GO:0000381
comp65575_c0_seq2	GO:0000395
comp65575_c0_seq2	GO:0050733
comp65575_c0_seq2	GO:0016607
comp65575_c0_seq2	GO:0048025
comp65575_c0_seq2	GO:0000166
comp65575_c0_seq2	GO:0016482
comp65575_c0_seq2	GO:0006406
comp65575_c0_seq2	GO:0051082
comp65575_c0_seq2	GO:0005737
comp65575_c0_seq2	GO:0000244
comp65575_c0_seq1	GO:0003723	serine arginine-rich splicing factor 12
comp65575_c0_seq1	GO:0006355
comp65575_c0_seq1	GO:0000381
comp65575_c0_seq1	GO:0000395
comp65575_c0_seq1	GO:0050733
comp65575_c0_seq1	GO:0016607
comp65575_c0_seq1	GO:0048025
comp65575_c0_seq1	GO:0000166
comp65575_c0_seq1	GO:0016482
comp65575_c0_seq1	GO:0006406
comp65575_c0_seq1	GO:0051082
comp65575_c0_seq1	GO:0005737
comp65575_c0_seq1	GO:0000244
comp65570_c0_seq1	GO:0042427	tryptophan 5-hydroxylase 1-like
comp65570_c0_seq1	GO:0005506
comp65570_c0_seq1	GO:0004510
comp65570_c0_seq1	GO:0016597
comp65570_c0_seq1	GO:0055114
comp65570_c0_seq1	GO:0060749
comp65570_c0_seq1	GO:0006568
comp65570_c0_seq1	EC:1.14.16.4
comp65582_c0_seq1	GO:0016740	6430573f11rik protein isoform cra_c
comp65582_c0_seq1	GO:0008152
comp65568_c0_seq1	GO:0005737	nucleolar protein 56-like
comp65568_c0_seq1	GO:0031428
comp65568_c0_seq1	GO:0030515
comp65568_c0_seq1	GO:0005515
comp65568_c0_seq1	GO:0006364
comp65568_c0_seq1	GO:0007507
comp65568_c0_seq1	GO:0008219
comp65568_c0_seq1	GO:0070761
comp65585_c0_seq1	GO:0006457	heat shock protein 90
comp65585_c0_seq1	GO:0051082
comp65585_c0_seq1	GO:0005524
comp65585_c0_seq1	GO:0006950
comp65592_c0_seq1	GO:0006917	nedd8-activating enzyme e1 regulatory subunit
comp65592_c0_seq1	GO:0033314
comp65592_c0_seq1	GO:0019781
comp65592_c0_seq1	GO:0006260
comp65592_c0_seq1	GO:0045116
comp65592_c0_seq1	GO:0007165
comp65592_c0_seq1	GO:0046982
comp65592_c0_seq1	GO:0005737
comp65592_c0_seq2	GO:0006917	nedd8-activating enzyme e1 regulatory subunit
comp65592_c0_seq2	GO:0033314
comp65592_c0_seq2	GO:0019781
comp65592_c0_seq2	GO:0006260
comp65592_c0_seq2	GO:0045116
comp65592_c0_seq2	GO:0007165
comp65592_c0_seq2	GO:0046982
comp65592_c0_seq2	GO:0005737
comp65596_c0_seq1	GO:0035006	gtpase_rho
comp65596_c0_seq1	GO:0005525
comp65596_c0_seq1	GO:0035298
comp65596_c0_seq1	GO:0007479
comp65596_c0_seq1	GO:0048813
comp65596_c0_seq1	GO:0030589
comp65596_c0_seq1	GO:0007370
comp65596_c0_seq1	GO:0038005
comp65596_c0_seq1	GO:0016055
comp65596_c0_seq1	GO:0008355
comp65596_c0_seq1	GO:0007432
comp65596_c0_seq1	GO:0048149
comp65596_c0_seq1	GO:0050770
comp65596_c0_seq1	GO:0005783
comp65596_c0_seq1	GO:0007405
comp65596_c0_seq1	GO:0007474
comp65596_c0_seq1	GO:0030239
comp65596_c0_seq1	GO:0007420
comp65596_c0_seq1	GO:0045199
comp65596_c0_seq1	GO:0007435
comp65596_c0_seq1	GO:0016337
comp65596_c0_seq1	GO:0070451
comp65596_c0_seq1	GO:0007395
comp65596_c0_seq1	GO:0061331
comp65596_c0_seq1	GO:0008347
comp65596_c0_seq1	GO:0007377
comp65596_c0_seq1	GO:0007349
comp65596_c0_seq1	GO:0019900
comp65596_c0_seq1	GO:0006508
comp65596_c0_seq1	GO:0070593
comp65596_c0_seq1	GO:0048865
comp65596_c0_seq1	GO:0007254
comp65596_c0_seq1	GO:0090254
comp65596_c0_seq1	GO:0042060
comp65596_c0_seq1	GO:0046664
comp65596_c0_seq1	GO:0035225
comp65596_c0_seq1	GO:0016476
comp65596_c0_seq1	GO:0006974
comp65596_c0_seq1	GO:0035149
comp65596_c0_seq1	GO:0007438
comp65596_c0_seq1	GO:0005887
comp65596_c0_seq1	GO:0010629
comp65596_c0_seq1	GO:0035277
comp65596_c0_seq1	GO:0001737
comp65596_c0_seq1	GO:0007264
comp65596_c0_seq1	GO:0008354
comp65596_c0_seq1	GO:0000910
comp65596_c0_seq1	GO:0005794
comp65596_c0_seq1	GO:0006897
comp65596_c0_seq1	GO:0045184
comp65596_c0_seq1	GO:0004252
comp65596_c0_seq1	GO:0035159
comp65596_c0_seq1	GO:0007298
comp65596_c0_seq1	GO:0051493
comp65596_c0_seq1	GO:0035147
comp65596_c0_seq1	GO:0003924
comp65596_c0_seq1	GO:0046845
comp65596_c0_seq1	GO:0035099
comp65596_c0_seq1	GO:0051017
comp65596_c0_seq1	GO:0007422
comp65596_c0_seq1	GO:0007374
comp65596_c0_seq1	GO:0016203
comp65596_c0_seq1	GO:0035311
comp65596_c0_seq1	GO:0016318
comp65596_c0_seq1	GO:0008045
comp65596_c0_seq1	GO:0008586
comp65596_c0_seq1	GO:0007368
comp65596_c0_seq1	GO:0005938
comp65596_c0_seq1	GO:0035202
comp65596_c0_seq1	GO:0035160
comp65596_c0_seq1	GO:0046663
comp65596_c0_seq1	EC:3.4.21.0
comp65609_c0_seq1	GO:0042761	elongation of very long chain fatty acids protein 4-like
comp65610_c0_seq1	GO:0005737	translin-associated protein x
comp65610_c0_seq1	GO:0043565
comp65610_c0_seq1	GO:0032403
comp65610_c0_seq1	GO:0003697
comp65610_c0_seq1	GO:0031687
comp65612_c0_seq1	GO:0032728	dna-directed rna polymerase iii subunit rpc4
comp65612_c0_seq1	GO:0006383
comp65612_c0_seq1	GO:0045089
comp65612_c0_seq1	GO:0005654
comp65607_c0_seq1	GO:0044267	46 kda fk506-binding nuclear
comp65607_c0_seq1	GO:0003676
comp65607_c0_seq1	GO:0016853
comp65611_c0_seq1	GO:0006457	heat shock protein 90
comp65611_c0_seq1	GO:0051082
comp65611_c0_seq1	GO:0005524
comp65611_c0_seq1	GO:0006950
comp65624_c0_seq1	GO:0008233	legumain
comp65624_c0_seq1	GO:0005770
comp65624_c0_seq1	GO:0040015
comp65624_c0_seq1	GO:0045177
comp65624_c0_seq1	GO:0006508
comp65624_c0_seq1	GO:0001101
comp65637_c0_seq1	GO:0046872	amiloride-sensitive amine oxidase
comp65637_c0_seq1	GO:0042221
comp65637_c0_seq1	GO:0008152
comp65637_c0_seq1	GO:0016641
comp65637_c0_seq1	GO:0051716
comp65637_c0_seq1	GO:0005886
comp65637_c0_seq1	EC:1.4.3.0
comp65637_c0_seq2	GO:0046872	amiloride-sensitive amine oxidase
comp65637_c0_seq2	GO:0042221
comp65637_c0_seq2	GO:0008152
comp65637_c0_seq2	GO:0016641
comp65637_c0_seq2	GO:0051716
comp65637_c0_seq2	GO:0005886
comp65637_c0_seq2	EC:1.4.3.0
comp65649_c0_seq2	GO:0016020	ras-like gtp-binding protein rho1
comp65649_c0_seq2	GO:0005622
comp65649_c0_seq2	GO:0005525
comp65649_c0_seq2	GO:0007264
comp65649_c0_seq3	GO:0016020	ras-like gtp-binding protein rho1
comp65649_c0_seq3	GO:0005622
comp65649_c0_seq3	GO:0005525
comp65649_c0_seq3	GO:0007264
comp65649_c0_seq4	GO:0016020	ras-like gtp-binding protein rho1
comp65649_c0_seq4	GO:0005622
comp65649_c0_seq4	GO:0005525
comp65649_c0_seq4	GO:0007264
comp65649_c0_seq5	GO:0016020	ras-like gtp-binding protein rho1
comp65649_c0_seq5	GO:0005622
comp65649_c0_seq5	GO:0005525
comp65649_c0_seq5	GO:0007264
comp65653_c0_seq2	GO:0042162	heterogeneous nuclear ribonucleoprotein d0
comp65653_c0_seq2	GO:0005829
comp65653_c0_seq2	GO:0003723
comp65653_c0_seq2	GO:0005730
comp65653_c0_seq2	GO:0006401
comp65653_c0_seq2	GO:0030530
comp65653_c0_seq2	GO:0005515
comp65653_c0_seq2	GO:0000398
comp65653_c0_seq2	GO:0005654
comp65653_c0_seq2	GO:0045893
comp65653_c0_seq1	GO:0042162	heterogeneous nuclear ribonucleoprotein d0
comp65653_c0_seq1	GO:0005829
comp65653_c0_seq1	GO:0003723
comp65653_c0_seq1	GO:0005730
comp65653_c0_seq1	GO:0006401
comp65653_c0_seq1	GO:0030530
comp65653_c0_seq1	GO:0005515
comp65653_c0_seq1	GO:0000398
comp65653_c0_seq1	GO:0005654
comp65653_c0_seq1	GO:0045893
comp65649_c0_seq1	GO:0005622	ras-like gtp-binding protein rho
comp65649_c0_seq1	GO:0005886
comp65649_c0_seq1	GO:0005525
comp65649_c0_seq1	GO:0007264
comp65656_c0_seq1	GO:0000184	ribosomal protein s19
comp65656_c0_seq1	GO:0006415
comp65656_c0_seq1	GO:0006413
comp65656_c0_seq1	GO:0005515
comp65656_c0_seq1	GO:0051272
comp65656_c0_seq1	GO:0006414
comp65656_c0_seq1	GO:0005730
comp65656_c0_seq1	GO:0030218
comp65656_c0_seq1	GO:0003735
comp65656_c0_seq1	GO:0003723
comp65656_c0_seq1	GO:0009991
comp65656_c0_seq1	GO:0019083
comp65656_c0_seq1	GO:0042274
comp65656_c0_seq1	GO:0006614
comp65656_c0_seq1	GO:0015669
comp65656_c0_seq1	GO:0006364
comp65656_c0_seq1	GO:0022627
comp65659_c0_seq1	GO:0045261	atp h+ mitochondrial f1 beta polypeptide
comp65659_c0_seq1	GO:0008553
comp65659_c0_seq1	GO:0046933
comp65659_c0_seq1	GO:0005743
comp65659_c0_seq1	GO:0015986
comp65659_c0_seq1	GO:0006200
comp65659_c0_seq1	GO:0005524
comp65659_c0_seq1	GO:0046961
comp65659_c0_seq1	GO:0015991
comp65659_c0_seq1	GO:0006119
comp65659_c0_seq1	EC:3.6.3.6
comp65660_c0_seq1	GO:0043231	ras-related protein rab-11b
comp65660_c0_seq1	GO:0007264
comp65660_c0_seq1	GO:0019003
comp65660_c0_seq1	GO:0006184
comp65660_c0_seq1	GO:0044444
comp65660_c0_seq1	GO:0003924
comp65660_c0_seq1	GO:0015031
comp65660_c0_seq1	GO:0005525
comp65660_c1_seq1	GO:0072659	gtp-binding nuclear protein
comp65660_c1_seq1	GO:0055038
comp65660_c1_seq1	GO:0005802
comp65660_c1_seq1	GO:0030133
comp65660_c1_seq1	GO:0030659
comp65660_c1_seq1	GO:0006833
comp65660_c1_seq1	GO:0040007
comp65660_c1_seq1	GO:0032467
comp65660_c1_seq1	GO:0006913
comp65660_c1_seq1	GO:0006898
comp65660_c1_seq1	GO:0051223
comp65660_c1_seq1	GO:0005525
comp65660_c1_seq1	GO:0006184
comp65660_c1_seq1	GO:0031175
comp65660_c1_seq1	GO:0006886
comp65660_c1_seq1	GO:0060471
comp65660_c1_seq1	GO:0007264
comp65660_c1_seq1	GO:0009792
comp65660_c1_seq1	GO:0032154
comp65660_c1_seq1	GO:0043234
comp65660_c1_seq1	GO:0002119
comp65660_c1_seq1	GO:0060473
comp65660_c1_seq1	GO:0055085
comp65660_c1_seq1	GO:0048169
comp65660_c1_seq1	GO:0003924
comp65660_c1_seq1	GO:0030703
comp65660_c1_seq1	GO:0005886
comp65660_c1_seq1	GO:0006952
comp65660_c1_seq1	GO:0005634
comp65660_c1_seq1	GO:0048227
comp65660_c1_seq1	GO:0007049
comp65660_c1_seq1	GO:0005739
comp65660_c1_seq1	GO:0019905
comp65661_c0_seq1	GO:0045261	atp h+ mitochondrial f1 beta polypeptide
comp65661_c0_seq1	GO:0008553
comp65661_c0_seq1	GO:0046933
comp65661_c0_seq1	GO:0005743
comp65661_c0_seq1	GO:0015986
comp65661_c0_seq1	GO:0006200
comp65661_c0_seq1	GO:0005524
comp65661_c0_seq1	GO:0046961
comp65661_c0_seq1	GO:0015991
comp65661_c0_seq1	GO:0006119
comp65661_c0_seq1	EC:3.6.3.6
comp65662_c0_seq1	GO:0005813	centrosomal protein 110kda
comp65662_c0_seq1	GO:0000278
comp65662_c0_seq1	GO:0005515
comp65686_c0_seq1	GO:0006457	fk506-binding protein
comp65686_c0_seq1	GO:0000413
comp65686_c0_seq1	GO:0005737
comp65686_c0_seq1	GO:0005792
comp65686_c0_seq1	GO:0003755
comp65686_c0_seq1	EC:5.2.1.8
comp65689_c0_seq1	GO:0006457	fk506-binding protein
comp65689_c0_seq1	GO:0000413
comp65689_c0_seq1	GO:0005737
comp65689_c0_seq1	GO:0005792
comp65689_c0_seq1	GO:0003755
comp65689_c0_seq1	EC:5.2.1.8
comp65678_c0_seq1	GO:0035556	coronin-2a
comp65678_c0_seq1	GO:0017053
comp65678_c0_seq1	GO:0051015
comp65678_c0_seq1	GO:0016746
comp65678_c0_seq1	GO:0030036
comp65678_c0_seq1	GO:0015629
comp65696_c0_seq1	GO:0042461	lipoxygenase homology domain-containing protein 1-like
comp65696_c0_seq1	GO:0005515
comp65696_c0_seq1	GO:0015630
comp65696_c0_seq1	GO:0007601
comp65696_c0_seq1	GO:0032391
comp65696_c0_seq1	GO:0007165
comp65696_c0_seq1	GO:0016043
comp65696_c0_seq1	GO:0009416
comp65696_c0_seq1	GO:0001917
comp65696_c2_seq1	GO:0042461	lipoxygenase homology domain-containing protein 1
comp65696_c2_seq1	GO:0031513
comp65696_c2_seq1	GO:0005515
comp65696_c2_seq1	GO:0015630
comp65696_c2_seq1	GO:0007165
comp65696_c2_seq1	GO:0016043
comp65704_c0_seq1	GO:0046961	atp h+ mitochondrial f1 alpha subunit cardiac muscle
comp65704_c0_seq1	GO:0005759
comp65704_c0_seq1	GO:0006172
comp65704_c0_seq1	GO:0046933
comp65704_c0_seq1	GO:0015991
comp65704_c0_seq1	GO:0042776
comp65704_c0_seq1	GO:0043531
comp65704_c0_seq1	GO:0042288
comp65704_c0_seq1	GO:0008180
comp65704_c0_seq1	GO:0001937
comp65704_c0_seq1	GO:0006629
comp65704_c0_seq1	GO:0009790
comp65704_c0_seq1	GO:0000275
comp65704_c0_seq1	GO:0043499
comp65704_c0_seq1	GO:0006200
comp65704_c0_seq1	GO:0005524
comp65704_c0_seq1	GO:0022904
comp65704_c0_seq1	GO:0006119
comp65704_c0_seq1	GO:0007165
comp65704_c0_seq1	GO:0042612
comp65707_c0_seq3	GO:0044464	poly
comp65715_c0_seq1	GO:0006366	mediator of rna polymerase ii transcription subunit 24 isoform 1
comp65715_c0_seq1	GO:0048468
comp65715_c0_seq1	GO:0048513
comp65715_c0_seq1	GO:0003713
comp65715_c0_seq1	GO:0016043
comp65715_c0_seq1	GO:0007399
comp65715_c0_seq1	GO:0030518
comp65715_c0_seq1	GO:0035257
comp65715_c0_seq1	GO:0008134
comp65715_c0_seq1	GO:0005634
comp65715_c0_seq1	GO:0005667
comp65715_c0_seq1	GO:0045941
comp65715_c0_seq2	GO:0005654	mediator of rna polymerase ii transcription subunit 24 isoform 1
comp65715_c0_seq2	GO:0006366
comp65715_c0_seq2	GO:0048468
comp65715_c0_seq2	GO:0048513
comp65715_c0_seq2	GO:0003713
comp65715_c0_seq2	GO:0016043
comp65715_c0_seq2	GO:0007399
comp65715_c0_seq2	GO:0030518
comp65715_c0_seq2	GO:0035257
comp65715_c0_seq2	GO:0008134
comp65715_c0_seq2	GO:0005667
comp65715_c0_seq2	GO:0045941
comp65717_c0_seq1	GO:0043065	guanine nucleotide binding protein (g protein) beta polypeptide 2-like 1
comp65717_c0_seq1	GO:0005856
comp65717_c0_seq1	GO:0005080
comp65717_c0_seq1	GO:0006281
comp65717_c0_seq1	GO:0003908
comp65717_c0_seq1	GO:0030496
comp65717_c0_seq1	GO:2001244
comp65717_c0_seq1	GO:0015935
comp65717_c0_seq1	GO:0004872
comp65717_c0_seq1	GO:0030971
comp65717_c0_seq1	GO:0043547
comp65717_c0_seq1	GO:0051726
comp65717_c0_seq1	GO:0042169
comp65717_c0_seq1	GO:0032464
comp65717_c0_seq1	GO:0001891
comp65717_c0_seq1	GO:0017148
comp65717_c0_seq1	GO:0001934
comp65717_c0_seq1	GO:2000114
comp65717_c0_seq1	GO:0050765
comp65717_c0_seq1	GO:0043204
comp65717_c0_seq1	GO:0030178
comp65717_c0_seq1	GO:0048471
comp65717_c0_seq1	GO:2000543
comp65717_c0_seq1	GO:0051302
comp65717_c0_seq1	GO:0030335
comp65717_c0_seq1	GO:0048511
comp65717_c0_seq1	GO:0090003
comp65717_c0_seq1	GO:0044419
comp65717_c0_seq1	GO:0030425
comp65717_c0_seq1	GO:0019903
comp65717_c0_seq1	GO:0001525
comp65717_c0_seq1	GO:0008200
comp65717_c0_seq1	GO:0032436
comp65717_c0_seq1	GO:0030292
comp65717_c0_seq1	GO:0061099
comp65717_c0_seq1	GO:0016301
comp65717_c0_seq1	GO:0005634
comp65717_c0_seq1	GO:0030308
comp65717_c0_seq1	GO:0007205
comp65717_c0_seq1	EC:2.1.1.63
comp65721_c0_seq1	GO:0006413	ribosomal protein l13a
comp65721_c0_seq1	GO:0019083
comp65721_c0_seq1	GO:0003735
comp65721_c0_seq1	GO:0006414
comp65721_c0_seq1	GO:0006415
comp65721_c0_seq1	GO:0006614
comp65721_c0_seq1	GO:0022625
comp65721_c0_seq1	GO:0000184
comp65721_c0_seq1	GO:0042254
comp65723_c0_seq3	GO:0020037	haemoglobin type 1
comp65723_c0_seq3	GO:0005344
comp65723_c0_seq3	GO:0015671
comp65723_c0_seq3	GO:0019825
comp65723_c0_seq4	GO:0020037	haemoglobin type 1
comp65723_c0_seq4	GO:0005344
comp65723_c0_seq4	GO:0015671
comp65723_c0_seq4	GO:0019825
comp65726_c0_seq1	GO:0006413	ribosomal protein s18
comp65726_c0_seq1	GO:0019083
comp65726_c0_seq1	GO:0006417
comp65726_c0_seq1	GO:0051726
comp65726_c0_seq1	GO:0019843
comp65726_c0_seq1	GO:0003735
comp65726_c0_seq1	GO:0006414
comp65726_c0_seq1	GO:0022627
comp65726_c0_seq1	GO:0042254
comp65726_c0_seq1	GO:0005515
comp65726_c0_seq1	GO:0006415
comp65726_c0_seq1	GO:0007275
comp65726_c0_seq1	GO:0006614
comp65726_c0_seq1	GO:0000184
comp65723_c0_seq1	GO:0020037	hemoglobin chain
comp65723_c0_seq1	GO:0005344
comp65723_c0_seq1	GO:0015671
comp65723_c0_seq1	GO:0019825
comp65733_c0_seq1	GO:0005840	ribosomal protein l7
comp65733_c0_seq1	GO:0003735
comp65733_c0_seq1	GO:0006412
comp65733_c0_seq1	GO:0042254
comp65730_c0_seq1	GO:0001829	homeodomain-only protein
comp65730_c0_seq1	GO:0043415
comp65730_c0_seq1	GO:0000122
comp65730_c0_seq1	GO:0045596
comp65730_c0_seq1	GO:0005515
comp65730_c0_seq1	GO:0008016
comp65730_c0_seq1	GO:0048286
comp65730_c0_seq1	GO:0007507
comp65730_c0_seq1	GO:0016575
comp65730_c0_seq1	GO:0003677
comp65730_c0_seq1	GO:0005634
comp65730_c0_seq1	GO:0051155
comp65723_c0_seq2	GO:0020037	hemoglobin chain
comp65723_c0_seq2	GO:0005344
comp65723_c0_seq2	GO:0015671
comp65723_c0_seq2	GO:0019825
comp65740_c1_seq8	GO:0009060	cytochrome c oxidase subunit i
comp65740_c1_seq8	GO:0005743
comp65740_c1_seq8	GO:0009055
comp65740_c1_seq8	GO:0020037
comp65740_c1_seq8	GO:0016021
comp65740_c1_seq8	GO:0004129
comp65740_c1_seq8	GO:0006118
comp65740_c1_seq8	GO:0006123
comp65740_c1_seq8	GO:0015992
comp65740_c1_seq8	GO:0045277
comp65740_c1_seq8	EC:1.9.3.1
comp65740_c1_seq6	GO:0009060	cytochrome c oxidase subunit i
comp65740_c1_seq6	GO:0005743
comp65740_c1_seq6	GO:0009055
comp65740_c1_seq6	GO:0020037
comp65740_c1_seq6	GO:0016021
comp65740_c1_seq6	GO:0004129
comp65740_c1_seq6	GO:0006118
comp65740_c1_seq6	GO:0006123
comp65740_c1_seq6	GO:0015992
comp65740_c1_seq6	GO:0045277
comp65740_c1_seq6	EC:1.9.3.1
comp65740_c1_seq7	GO:0009060	cytochrome c oxidase subunit i
comp65740_c1_seq7	GO:0005743
comp65740_c1_seq7	GO:0009055
comp65740_c1_seq7	GO:0020037
comp65740_c1_seq7	GO:0016021
comp65740_c1_seq7	GO:0004129
comp65740_c1_seq7	GO:0006118
comp65740_c1_seq7	GO:0006123
comp65740_c1_seq7	GO:0015992
comp65740_c1_seq7	GO:0045277
comp65740_c1_seq7	EC:1.9.3.1
comp65740_c0_seq1	GO:0005829	karyopherin beta 1
comp65740_c0_seq1	GO:0008565
comp65740_c0_seq1	GO:0006309
comp65740_c0_seq1	GO:0008270
comp65740_c0_seq1	GO:0031965
comp65740_c0_seq1	GO:0000060
comp65740_c0_seq1	GO:0005643
comp65740_c0_seq1	GO:0019221
comp65740_c0_seq1	GO:0008139
comp65740_c0_seq1	GO:0006607
comp65740_c0_seq1	GO:0019904
comp65740_c0_seq1	GO:0019058
comp65740_c0_seq1	GO:0005654
comp65740_c0_seq1	GO:0046796
comp65740_c0_seq1	GO:0006610
comp65740_c1_seq5	GO:0009060	cytochrome c oxidase subunit i
comp65740_c1_seq5	GO:0005743
comp65740_c1_seq5	GO:0009055
comp65740_c1_seq5	GO:0020037
comp65740_c1_seq5	GO:0016021
comp65740_c1_seq5	GO:0004129
comp65740_c1_seq5	GO:0006118
comp65740_c1_seq5	GO:0006123
comp65740_c1_seq5	GO:0015992
comp65740_c1_seq5	GO:0045277
comp65740_c1_seq5	EC:1.9.3.1
comp65751_c0_seq1	GO:0008152	acyl- dehydrogenase -like
comp65751_c0_seq1	GO:0016627
comp65758_c0_seq1	GO:0030127	transmembrane emp24 domain-containing protein 7 precursor
comp65758_c0_seq1	GO:0005793
comp65758_c0_seq1	GO:0005783
comp65758_c0_seq1	GO:0030126
comp65751_c0_seq2	GO:0055114	acyl- dehydrogenase -like
comp65751_c0_seq2	GO:0003995
comp65751_c0_seq2	GO:0006118
comp65751_c0_seq2	EC:1.3.99.3
comp65764_c0_seq1	GO:0016740	caffeoyl- o-methyltransferase
comp65764_c0_seq2	GO:0016740	caffeoyl- o-methyltransferase
comp65766_c0_seq1	GO:0006413	60s ribosomal protein l10a
comp65766_c0_seq1	GO:0019083
comp65766_c0_seq1	GO:0003723
comp65766_c0_seq1	GO:0005739
comp65766_c0_seq1	GO:0005543
comp65766_c0_seq1	GO:0003735
comp65766_c0_seq1	GO:0006414
comp65766_c0_seq1	GO:0006415
comp65766_c0_seq1	GO:0009653
comp65766_c0_seq1	GO:0006614
comp65766_c0_seq1	GO:0022625
comp65766_c0_seq1	GO:0000184
comp65766_c0_seq1	GO:0042254
comp65770_c0_seq1	GO:0006413	60s ribosomal protein l10a
comp65770_c0_seq1	GO:0019083
comp65770_c0_seq1	GO:0003723
comp65770_c0_seq1	GO:0005739
comp65770_c0_seq1	GO:0005543
comp65770_c0_seq1	GO:0003735
comp65770_c0_seq1	GO:0006414
comp65770_c0_seq1	GO:0006415
comp65770_c0_seq1	GO:0009653
comp65770_c0_seq1	GO:0006614
comp65770_c0_seq1	GO:0022625
comp65770_c0_seq1	GO:0000184
comp65770_c0_seq1	GO:0042254
comp65770_c1_seq1	GO:0046872	mitochondrial import inner membrane translocase subunit tim13
comp65770_c1_seq1	GO:0045039
comp65770_c1_seq1	GO:0005743
comp65770_c1_seq1	GO:0042719
comp65771_c0_seq1	GO:0007010	chromosome 21 open reading frame 2
comp65771_c0_seq1	GO:0008360
comp65771_c0_seq1	GO:0005737
comp65771_c0_seq1	GO:0005886
comp65776_c0_seq1	GO:0003700	hox5 protein
comp65776_c0_seq1	GO:0043565
comp65776_c0_seq1	GO:0007275
comp65776_c0_seq1	GO:0005634
comp65776_c0_seq1	GO:0006355
comp65776_c0_seq1	GO:0005667
comp65776_c0_seq1	GO:0045449
comp65785_c0_seq1	GO:0005829	dual 3 -cyclic-amp and -gmp phosphodiesterase 11a
comp65785_c0_seq1	GO:0047555
comp65785_c0_seq1	GO:0004118
comp65785_c0_seq1	GO:0005625
comp65785_c0_seq1	GO:0046069
comp65785_c0_seq1	GO:0046872
comp65785_c0_seq1	GO:0030552
comp65785_c0_seq1	GO:0007165
comp65785_c0_seq1	GO:0030553
comp65785_c0_seq1	GO:0006198
comp65785_c0_seq1	GO:0007596
comp65785_c0_seq1	GO:0043204
comp65785_c0_seq1	EC:3.1.4.35
comp65800_c0_seq1	GO:0005513	calmodulin
comp65800_c0_seq1	GO:0051533
comp65800_c0_seq1	GO:0007052
comp65800_c0_seq1	GO:0043277
comp65800_c0_seq1	GO:0007268
comp65800_c0_seq1	GO:0030496
comp65800_c0_seq1	GO:0016060
comp65800_c0_seq1	GO:0070855
comp65800_c0_seq1	GO:0051726
comp65800_c0_seq1	GO:0008049
comp65800_c0_seq1	GO:0051383
comp65800_c0_seq1	GO:0016061
comp65800_c0_seq1	GO:0016062
comp65800_c0_seq1	GO:0016477
comp65800_c0_seq1	GO:0040010
comp65800_c0_seq1	GO:0031476
comp65800_c0_seq1	GO:0030424
comp65800_c0_seq1	GO:0005814
comp65800_c0_seq1	GO:0042981
comp65800_c0_seq1	GO:0005886
comp65800_c0_seq1	GO:0051296
comp65800_c0_seq1	GO:0004683
comp65800_c0_seq1	GO:0000922
comp65800_c0_seq1	GO:0009792
comp65800_c0_seq1	GO:0048786
comp65800_c0_seq1	GO:0005875
comp65800_c0_seq1	GO:0005524
comp65800_c0_seq1	GO:0045211
comp65800_c0_seq1	GO:0007528
comp65800_c0_seq1	GO:0030425
comp65800_c0_seq1	GO:0005516
comp65800_c0_seq1	GO:0005954
comp65800_c0_seq1	GO:0007099
comp65800_c0_seq1	GO:0051489
comp65800_c0_seq1	GO:0046331
comp65800_c0_seq1	GO:0016028
comp65800_c0_seq1	GO:0005509
comp65800_c0_seq1	GO:0060278
comp65800_c0_seq1	GO:0006468
comp65800_c0_seq1	GO:0007616
comp65800_c0_seq1	GO:0009069
comp65800_c0_seq1	EC:2.7.11.17
comp65804_c0_seq1	GO:0007050	cyclin-dependent kinase inhibitor 3
comp65804_c0_seq1	GO:0035335
comp65804_c0_seq1	GO:0045023
comp65804_c0_seq1	GO:0008285
comp65804_c0_seq1	GO:0004722
comp65804_c0_seq1	GO:0004725
comp65804_c0_seq1	GO:0008138
comp65804_c0_seq1	GO:0005515
comp65804_c0_seq1	GO:0048471
comp65804_c0_seq1	GO:0000082
comp65804_c0_seq1	GO:0000079
comp65804_c0_seq1	GO:0008287
comp65804_c0_seq1	GO:0006570
comp65804_c0_seq1	EC:3.1.3.48
comp65813_c0_seq1	GO:0016595	excitatory amino acid transporter 3
comp65813_c0_seq1	GO:0051260
comp65813_c0_seq1	GO:0051938
comp65813_c0_seq1	GO:0003333
comp65813_c0_seq1	GO:0005624
comp65813_c0_seq1	GO:0070779
comp65813_c0_seq1	GO:0015501
comp65813_c0_seq1	GO:0007268
comp65813_c0_seq1	GO:0017153
comp65813_c0_seq1	GO:0071436
comp65813_c0_seq1	GO:0005887
comp65813_c0_seq1	GO:0015846
comp65811_c0_seq1	GO:0005840	ribosomal protein s6
comp65811_c0_seq1	GO:0000786
comp65811_c0_seq1	GO:0003677
comp65811_c0_seq1	GO:0006334
comp65811_c0_seq1	GO:0003735
comp65811_c0_seq1	GO:0006412
comp65811_c0_seq1	GO:0042254
comp65830_c0_seq1	GO:0006094	cytosolic malate dehydrogenase
comp65830_c0_seq1	GO:0044262
comp65830_c0_seq1	GO:0030060
comp65830_c0_seq1	GO:0006108
comp65830_c0_seq1	GO:0005813
comp65830_c0_seq1	GO:0005829
comp65830_c0_seq1	GO:0005739
comp65830_c0_seq1	GO:0000166
comp65830_c0_seq1	GO:0006090
comp65830_c0_seq1	GO:0019643
comp65830_c0_seq1	GO:0046487
comp65830_c0_seq1	EC:1.1.1.37
comp65832_c0_seq1	GO:0042384	hydrocephalus-inducing protein homolog
comp65832_c0_seq1	GO:0002064
comp65832_c0_seq1	GO:0060438
comp65832_c0_seq1	GO:0021591
comp65832_c0_seq1	GO:0003341
comp65832_c1_seq2	GO:0042384	hydrocephalus-inducing protein homolog
comp65832_c1_seq2	GO:0002064
comp65832_c1_seq2	GO:0060438
comp65832_c1_seq2	GO:0021591
comp65832_c1_seq2	GO:0003341
comp65832_c1_seq1	GO:0042384	hydrocephalus-inducing protein homolog
comp65832_c1_seq1	GO:0002064
comp65832_c1_seq1	GO:0060438
comp65832_c1_seq1	GO:0021591
comp65832_c1_seq1	GO:0003341
comp65838_c0_seq2	GO:0045202	delphilin
comp65838_c0_seq2	GO:0060292
comp65838_c0_seq2	GO:0043197
comp65838_c0_seq2	GO:0005515
comp65838_c0_seq1	GO:0044464	delphilin
comp65854_c0_seq1	GO:0005975	alpha( )fucosyltransferase
comp65854_c0_seq1	GO:0044464
comp65854_c0_seq1	GO:0016757
comp65854_c0_seq1	GO:0016020
comp65856_c0_seq1	GO:0043161	kelch-like protein 20
comp65856_c0_seq1	GO:0005730
comp65856_c0_seq1	GO:0031463
comp65856_c0_seq1	GO:0019964
comp65856_c0_seq1	GO:0007010
comp65856_c0_seq1	GO:0009986
comp65856_c0_seq1	GO:0004842
comp65856_c0_seq1	GO:0016567
comp65856_c0_seq1	GO:0016605
comp65856_c0_seq1	GO:0003779
comp65856_c0_seq1	GO:0015629
comp65856_c0_seq1	GO:0048471
comp65856_c0_seq1	GO:0035455
comp65856_c0_seq1	GO:0043066
comp65856_c0_seq1	GO:0005794
comp65856_c0_seq1	EC:6.3.2.19
comp65864_c0_seq1	GO:0048704	homeobox protein aristaless-like 4-like
comp65864_c0_seq1	GO:0035116
comp65864_c0_seq1	GO:0048565
comp65864_c0_seq1	GO:0035115
comp65864_c0_seq1	GO:0045944
comp65864_c0_seq1	GO:0009952
comp65864_c0_seq1	GO:0005667
comp65864_c0_seq1	GO:0007517
comp65864_c0_seq1	GO:0043565
comp65864_c0_seq1	GO:0042981
comp65864_c0_seq1	GO:0001942
comp65864_c0_seq1	GO:0009791
comp65864_c0_seq1	GO:0003700
comp65864_c0_seq1	GO:0046982
comp65864_c0_seq1	GO:0071837
comp65864_c0_seq1	GO:0042733
comp65864_c0_seq1	GO:0060021
comp65864_c0_seq1	GO:0045449
comp65866_c0_seq4	GO:0042393	nucleosome assembly protein 1-like 1
comp65866_c0_seq4	GO:0045944
comp65866_c0_seq4	GO:0060215
comp65866_c0_seq4	GO:0051260
comp65866_c0_seq4	GO:0006334
comp65866_c0_seq4	GO:0051082
comp65866_c0_seq4	GO:0005737
comp65866_c0_seq4	GO:0030332
comp65866_c0_seq4	GO:0005678
comp65866_c0_seq1	GO:0042393	nucleosome assembly protein 1-like 1
comp65866_c0_seq1	GO:0045944
comp65866_c0_seq1	GO:0060215
comp65866_c0_seq1	GO:0051260
comp65866_c0_seq1	GO:0006334
comp65866_c0_seq1	GO:0005737
comp65866_c0_seq1	GO:0030332
comp65866_c0_seq1	GO:0005634
comp65866_c0_seq2	GO:0042393	nucleosome assembly protein 1-like 1
comp65866_c0_seq2	GO:0045944
comp65866_c0_seq2	GO:0060215
comp65866_c0_seq2	GO:0051260
comp65866_c0_seq2	GO:0006334
comp65866_c0_seq2	GO:0005737
comp65866_c0_seq2	GO:0030332
comp65866_c0_seq2	GO:0005634
comp65866_c0_seq3	GO:0042393	nucleosome assembly protein 1-like 1
comp65866_c0_seq3	GO:0045944
comp65866_c0_seq3	GO:0060215
comp65866_c0_seq3	GO:0051260
comp65866_c0_seq3	GO:0006334
comp65866_c0_seq3	GO:0005737
comp65866_c0_seq3	GO:0030332
comp65866_c0_seq3	GO:0005634
comp65866_c0_seq6	GO:0042393	nucleosome assembly protein 1-like 1
comp65866_c0_seq6	GO:0045944
comp65866_c0_seq6	GO:0060215
comp65866_c0_seq6	GO:0051260
comp65866_c0_seq6	GO:0006334
comp65866_c0_seq6	GO:0005737
comp65866_c0_seq6	GO:0030332
comp65866_c0_seq6	GO:0005634
comp65870_c0_seq1	GO:0042393	nucleosome assembly protein 1-like 1
comp65870_c0_seq1	GO:0045944
comp65870_c0_seq1	GO:0060215
comp65870_c0_seq1	GO:0051260
comp65870_c0_seq1	GO:0006334
comp65870_c0_seq1	GO:0005737
comp65870_c0_seq1	GO:0030332
comp65870_c0_seq1	GO:0005634
comp65866_c0_seq5	GO:0005534	nucleosome assembly protein 1-like 1
comp65866_c0_seq5	GO:0042393
comp65866_c0_seq5	GO:0016020
comp65866_c0_seq5	GO:0004335
comp65866_c0_seq5	GO:0005678
comp65866_c0_seq5	GO:0005829
comp65866_c0_seq5	GO:0060215
comp65866_c0_seq5	GO:0008284
comp65866_c0_seq5	GO:0019388
comp65866_c0_seq5	GO:0030332
comp65866_c0_seq5	GO:0045944
comp65866_c0_seq5	GO:0051260
comp65866_c0_seq5	GO:0006334
comp65866_c0_seq5	GO:0005524
comp65866_c0_seq5	GO:0006260
comp65866_c0_seq5	EC:2.7.1.6
comp65866_c0_seq7	GO:0042393	nucleosome assembly protein 1-like 1
comp65866_c0_seq7	GO:0045944
comp65866_c0_seq7	GO:0060215
comp65866_c0_seq7	GO:0051260
comp65866_c0_seq7	GO:0006334
comp65866_c0_seq7	GO:0005737
comp65866_c0_seq7	GO:0030332
comp65866_c0_seq7	GO:0005634
comp65866_c0_seq8	GO:0042393	nucleosome assembly protein 1-like 1
comp65866_c0_seq8	GO:0045944
comp65866_c0_seq8	GO:0060215
comp65866_c0_seq8	GO:0051260
comp65866_c0_seq8	GO:0006334
comp65866_c0_seq8	GO:0051082
comp65866_c0_seq8	GO:0005737
comp65866_c0_seq8	GO:0030332
comp65866_c0_seq8	GO:0005678
comp65870_c0_seq4	GO:0042393	nucleosome assembly protein 1-like 1
comp65870_c0_seq4	GO:0045944
comp65870_c0_seq4	GO:0060215
comp65870_c0_seq4	GO:0051260
comp65870_c0_seq4	GO:0006334
comp65870_c0_seq4	GO:0051082
comp65870_c0_seq4	GO:0005737
comp65870_c0_seq4	GO:0030332
comp65870_c0_seq4	GO:0005678
comp65870_c0_seq3	GO:0042393	nucleosome assembly protein 1-like 1
comp65870_c0_seq3	GO:0045944
comp65870_c0_seq3	GO:0060215
comp65870_c0_seq3	GO:0051260
comp65870_c0_seq3	GO:0006334
comp65870_c0_seq3	GO:0005737
comp65870_c0_seq3	GO:0030332
comp65870_c0_seq3	GO:0005634
comp65870_c0_seq2	GO:0042393	nucleosome assembly protein 1-like 1
comp65870_c0_seq2	GO:0045944
comp65870_c0_seq2	GO:0060215
comp65870_c0_seq2	GO:0051260
comp65870_c0_seq2	GO:0006334
comp65870_c0_seq2	GO:0051082
comp65870_c0_seq2	GO:0005737
comp65870_c0_seq2	GO:0030332
comp65870_c0_seq2	GO:0005678
comp65872_c0_seq1	GO:0065008	morc family cw-type zinc finger protein 3
comp65872_c0_seq1	GO:0006468
comp65872_c0_seq1	GO:0050789
comp65872_c0_seq1	GO:0016605
comp65872_c0_seq1	GO:0009791
comp65873_c1_seq1	GO:0030168	tmsb4x protein
comp65873_c1_seq1	GO:0005856
comp65873_c1_seq1	GO:0042989
comp65873_c1_seq1	GO:0031093
comp65873_c1_seq1	GO:0003779
comp65873_c1_seq1	GO:0002576
comp65873_c1_seq1	GO:0005576
comp65885_c0_seq1	GO:0065007	kunitz-type protease inhibitor 2 precursor
comp65885_c0_seq1	GO:0030414
comp65885_c0_seq1	GO:0008152
comp65902_c0_seq1	GO:0006208	aliphatic nitrilase
comp65902_c0_seq1	GO:0003837
comp65902_c0_seq1	GO:0006207
comp65902_c0_seq1	GO:0015940
comp65902_c0_seq1	GO:0019482
comp65902_c0_seq1	EC:3.5.1.6
comp65902_c0_seq2	GO:0006208	aliphatic nitrilase
comp65902_c0_seq2	GO:0003837
comp65902_c0_seq2	GO:0006207
comp65902_c0_seq2	GO:0015940
comp65902_c0_seq2	GO:0019482
comp65902_c0_seq2	EC:3.5.1.6
comp65905_c0_seq1	GO:0006412	ribophorin ii
comp65905_c0_seq1	GO:0006464
comp65905_c0_seq1	GO:0005789
comp65905_c0_seq1	GO:0005634
comp65914_c0_seq1	GO:0005525	cdc42 homolog
comp65914_c0_seq1	GO:0005622
comp65914_c0_seq1	GO:0004767
comp65914_c0_seq1	GO:0016020
comp65914_c0_seq1	GO:0007264
comp65914_c0_seq1	GO:0051301
comp65914_c0_seq1	GO:0006687
comp65914_c0_seq1	EC:3.1.4.12
comp65915_c0_seq1	GO:0006810	sodium potassium-transporting atpase subunit beta-2-like
comp65915_c0_seq1	GO:0005886
comp65915_c0_seq2	GO:0006810	sodium potassium-dependent atpase beta-2 subunit
comp65915_c0_seq2	GO:0005886
comp65939_c0_seq2	GO:0000956	5 -3 exoribonuclease 1 isoform 2
comp65939_c0_seq2	GO:0044424
comp65940_c0_seq1	GO:0000785	dna replication licensing factor mcm7
comp65940_c0_seq1	GO:0005515
comp65940_c0_seq1	GO:0006974
comp65940_c0_seq1	GO:0006268
comp65940_c0_seq1	GO:0006355
comp65940_c0_seq1	GO:0008283
comp65940_c0_seq1	GO:0003697
comp65940_c0_seq1	GO:0005829
comp65940_c0_seq1	GO:0030174
comp65940_c0_seq1	GO:0046872
comp65940_c0_seq1	GO:0042325
comp65940_c0_seq1	GO:0042493
comp65940_c0_seq1	GO:0042555
comp65940_c0_seq1	GO:0004003
comp65940_c0_seq1	GO:0003682
comp65940_c0_seq1	GO:0071364
comp65940_c0_seq1	GO:0006200
comp65940_c0_seq1	GO:0005524
comp65940_c0_seq1	GO:0007049
comp65940_c0_seq1	GO:0005657
comp65952_c0_seq2	GO:0042127	casein kinase ii subunit alpha
comp65952_c0_seq2	GO:0001558
comp65952_c0_seq2	GO:0071174
comp65952_c0_seq2	GO:0006355
comp65952_c0_seq2	GO:0005956
comp65952_c0_seq2	GO:0016581
comp65952_c0_seq2	GO:0047485
comp65952_c0_seq2	GO:0046777
comp65952_c0_seq2	GO:0043154
comp65952_c0_seq2	GO:0004674
comp65952_c0_seq2	GO:0016580
comp65952_c0_seq2	GO:0019888
comp65952_c0_seq2	GO:0031519
comp65952_c0_seq2	GO:0008013
comp65952_c0_seq2	GO:0005524
comp65952_c0_seq2	GO:0030177
comp65952_c0_seq2	GO:0009069
comp65952_c0_seq2	GO:0016342
comp65952_c0_seq2	EC:2.7.11.0
comp65952_c0_seq4	GO:0042127	casein kinase ii subunit alpha
comp65952_c0_seq4	GO:0001558
comp65952_c0_seq4	GO:0071174
comp65952_c0_seq4	GO:0006355
comp65952_c0_seq4	GO:0005956
comp65952_c0_seq4	GO:0016581
comp65952_c0_seq4	GO:0047485
comp65952_c0_seq4	GO:0046777
comp65952_c0_seq4	GO:0043154
comp65952_c0_seq4	GO:0004674
comp65952_c0_seq4	GO:0016580
comp65952_c0_seq4	GO:0019888
comp65952_c0_seq4	GO:0031519
comp65952_c0_seq4	GO:0008013
comp65952_c0_seq4	GO:0005524
comp65952_c0_seq4	GO:0030177
comp65952_c0_seq4	GO:0009069
comp65952_c0_seq4	GO:0016342
comp65952_c0_seq4	EC:2.7.11.0
comp65952_c0_seq1	GO:0042127	casein kinase ii subunit alpha
comp65952_c0_seq1	GO:0001558
comp65952_c0_seq1	GO:0071174
comp65952_c0_seq1	GO:0006355
comp65952_c0_seq1	GO:0005956
comp65952_c0_seq1	GO:0016581
comp65952_c0_seq1	GO:0047485
comp65952_c0_seq1	GO:0046777
comp65952_c0_seq1	GO:0043154
comp65952_c0_seq1	GO:0004674
comp65952_c0_seq1	GO:0016580
comp65952_c0_seq1	GO:0019888
comp65952_c0_seq1	GO:0031519
comp65952_c0_seq1	GO:0008013
comp65952_c0_seq1	GO:0005524
comp65952_c0_seq1	GO:0030177
comp65952_c0_seq1	GO:0009069
comp65952_c0_seq1	GO:0016342
comp65952_c0_seq1	EC:2.7.11.0
comp65954_c0_seq1	GO:0043005	dna-binding protein smubp-2
comp65954_c0_seq1	GO:0000122
comp65954_c0_seq1	GO:0032508
comp65954_c0_seq1	GO:0006310
comp65954_c0_seq1	GO:0043141
comp65954_c0_seq1	GO:0032575
comp65954_c0_seq1	GO:0003697
comp65954_c0_seq1	GO:0043022
comp65954_c0_seq1	GO:0005737
comp65954_c0_seq1	GO:0032797
comp65954_c0_seq1	GO:0043025
comp65954_c0_seq1	GO:0001078
comp65954_c0_seq1	GO:0000049
comp65954_c0_seq1	GO:0051260
comp65954_c0_seq1	GO:0008134
comp65954_c0_seq1	GO:0005634
comp65954_c0_seq1	GO:0005524
comp65954_c0_seq1	GO:0021522
comp65954_c0_seq1	GO:0006260
comp65954_c0_seq1	GO:0006281
comp65954_c0_seq1	GO:0005657
comp65954_c0_seq1	GO:0005667
comp65952_c0_seq3	GO:0042127	casein kinase ii subunit alpha
comp65952_c0_seq3	GO:0001558
comp65952_c0_seq3	GO:0071174
comp65952_c0_seq3	GO:0006355
comp65952_c0_seq3	GO:0005956
comp65952_c0_seq3	GO:0016581
comp65952_c0_seq3	GO:0047485
comp65952_c0_seq3	GO:0046777
comp65952_c0_seq3	GO:0043154
comp65952_c0_seq3	GO:0004674
comp65952_c0_seq3	GO:0016580
comp65952_c0_seq3	GO:0019888
comp65952_c0_seq3	GO:0031519
comp65952_c0_seq3	GO:0008013
comp65952_c0_seq3	GO:0005524
comp65952_c0_seq3	GO:0030177
comp65952_c0_seq3	GO:0009069
comp65952_c0_seq3	GO:0016342
comp65952_c0_seq3	EC:2.7.11.0
comp65954_c0_seq2	GO:0043005	dna-binding protein smubp-2
comp65954_c0_seq2	GO:0000122
comp65954_c0_seq2	GO:0032508
comp65954_c0_seq2	GO:0006310
comp65954_c0_seq2	GO:0043141
comp65954_c0_seq2	GO:0032575
comp65954_c0_seq2	GO:0003697
comp65954_c0_seq2	GO:0043022
comp65954_c0_seq2	GO:0005737
comp65954_c0_seq2	GO:0032797
comp65954_c0_seq2	GO:0043025
comp65954_c0_seq2	GO:0001078
comp65954_c0_seq2	GO:0000049
comp65954_c0_seq2	GO:0051260
comp65954_c0_seq2	GO:0008134
comp65954_c0_seq2	GO:0005634
comp65954_c0_seq2	GO:0005524
comp65954_c0_seq2	GO:0021522
comp65954_c0_seq2	GO:0006260
comp65954_c0_seq2	GO:0006281
comp65954_c0_seq2	GO:0005657
comp65954_c0_seq2	GO:0005667
comp65960_c0_seq1	GO:0005525	cdc42 homolog
comp65960_c0_seq1	GO:0005622
comp65960_c0_seq1	GO:0004767
comp65960_c0_seq1	GO:0016020
comp65960_c0_seq1	GO:0007264
comp65960_c0_seq1	GO:0051301
comp65960_c0_seq1	GO:0006687
comp65960_c0_seq1	EC:3.1.4.12
comp65962_c0_seq1	GO:0016491	fad dependent oxidoreductase
comp65967_c1_seq1	GO:0003723	nuclear fragile x mental retardation-interacting protein 1
comp65967_c1_seq1	GO:0032991
comp65967_c1_seq1	GO:0031981
comp65967_c1_seq1	GO:0043232
comp65967_c1_seq1	GO:0005515
comp65994_c0_seq1	GO:0005249	voltage-gated potassium channel
comp65994_c0_seq1	GO:0034765
comp65994_c0_seq1	GO:0051260
comp65994_c0_seq1	GO:0008076
comp65994_c0_seq1	GO:0071805
comp65987_c0_seq1	GO:0003723	lupus la protein homolog
comp65987_c0_seq1	GO:0005634
comp65987_c0_seq1	GO:0008033
comp66007_c0_seq1	GO:0005856	armadillo segment polarity protein
comp66007_c0_seq1	GO:0030117
comp66007_c0_seq1	GO:0007155
comp66007_c0_seq1	GO:0016192
comp66007_c0_seq1	GO:0006886
comp66008_c0_seq2	GO:0004835	arginine and glutamate-rich protein 1
comp66008_c0_seq2	GO:0006464
comp66008_c0_seq2	GO:0005524
comp66008_c0_seq2	GO:0005634
comp66008_c0_seq2	GO:0006355
comp66008_c0_seq2	GO:0006570
comp66008_c0_seq2	EC:6.3.2.25
comp66011_c0_seq1	GO:0000209	proteasome subunit alpha type-5
comp66011_c0_seq1	GO:0005654
comp66011_c0_seq1	GO:0005515
comp66011_c0_seq1	GO:0006521
comp66011_c0_seq1	GO:0051437
comp66011_c0_seq1	GO:0042981
comp66011_c0_seq1	GO:0010467
comp66011_c0_seq1	GO:0016032
comp66011_c0_seq1	GO:0051436
comp66011_c0_seq1	GO:0004298
comp66011_c0_seq1	GO:0005730
comp66011_c0_seq1	GO:0005829
comp66011_c0_seq1	GO:0002479
comp66011_c0_seq1	GO:0019773
comp66011_c0_seq1	GO:0000084
comp66011_c0_seq1	GO:0000216
comp66011_c0_seq1	GO:0031145
comp66011_c0_seq1	GO:0016071
comp66011_c0_seq1	GO:0006977
comp66011_c0_seq1	EC:3.4.25.0
comp66011_c0_seq2	GO:0000209	proteasome subunit alpha type-5
comp66011_c0_seq2	GO:0005654
comp66011_c0_seq2	GO:0005515
comp66011_c0_seq2	GO:0006521
comp66011_c0_seq2	GO:0051437
comp66011_c0_seq2	GO:0042981
comp66011_c0_seq2	GO:0010467
comp66011_c0_seq2	GO:0016032
comp66011_c0_seq2	GO:0051436
comp66011_c0_seq2	GO:0004298
comp66011_c0_seq2	GO:0005730
comp66011_c0_seq2	GO:0005829
comp66011_c0_seq2	GO:0002479
comp66011_c0_seq2	GO:0019773
comp66011_c0_seq2	GO:0000084
comp66011_c0_seq2	GO:0000216
comp66011_c0_seq2	GO:0031145
comp66011_c0_seq2	GO:0016071
comp66011_c0_seq2	GO:0006977
comp66011_c0_seq2	EC:3.4.25.0
comp66023_c0_seq1	GO:0051298	histone h2a
comp66023_c0_seq1	GO:0000786
comp66023_c0_seq1	GO:0003677
comp66023_c0_seq1	GO:0006334
comp66023_c0_seq1	GO:0005811
comp66023_c0_seq1	GO:0005634
comp66025_c0_seq1	GO:0006412	ribophorin ii
comp66025_c0_seq1	GO:0006464
comp66025_c0_seq1	GO:0005789
comp66025_c0_seq1	GO:0005634
comp66019_c0_seq1	GO:0030018	isoform a
comp66019_c0_seq1	GO:0046331
comp66019_c0_seq1	GO:0006497
comp66019_c0_seq1	GO:0030544
comp66042_c0_seq1	GO:0004383	guanylate cyclase
comp66042_c0_seq1	GO:0016941
comp66042_c0_seq1	GO:0060348
comp66042_c0_seq1	GO:0016740
comp66042_c0_seq1	GO:0035639
comp66042_c0_seq1	GO:0097011
comp66042_c0_seq1	GO:0042562
comp66042_c0_seq1	GO:0042802
comp66042_c0_seq1	GO:0006182
comp66042_c0_seq1	GO:0007168
comp66042_c0_seq1	GO:0005886
comp66042_c0_seq1	GO:0004888
comp66042_c0_seq1	GO:0008217
comp66042_c0_seq1	GO:0006144
comp66042_c0_seq1	GO:0046039
comp66042_c0_seq1	EC:4.6.1.2
comp66040_c0_seq1	GO:0008528	fmrfamide receptor
comp66040_c0_seq1	GO:0007187
comp66039_c0_seq1	GO:0005739	scan domain containing 3
comp66040_c0_seq2	GO:0008528	fmrfamide receptor
comp66040_c0_seq2	GO:0007187
comp66042_c1_seq1	GO:0006468	natriuretic peptide receptor 1-like
comp66042_c1_seq1	GO:0035556
comp66042_c1_seq1	GO:0004383
comp66042_c1_seq1	GO:0009897
comp66042_c1_seq1	GO:0004672
comp66042_c1_seq1	GO:0005622
comp66042_c1_seq1	GO:0005524
comp66042_c1_seq1	GO:0006182
comp66042_c1_seq1	GO:0006144
comp66042_c1_seq1	GO:0046039
comp66042_c1_seq1	EC:4.6.1.2
comp66069_c1_seq1	GO:0009263	ribonucleoside-diphosphate reductase large subunit
comp66069_c1_seq1	GO:0005515
comp66069_c1_seq1	GO:0051290
comp66069_c1_seq1	GO:0017076
comp66069_c1_seq1	GO:0004748
comp66069_c1_seq1	GO:0055114
comp66069_c1_seq1	GO:0005971
comp66069_c1_seq1	GO:0006144
comp66069_c1_seq1	GO:0006206
comp66069_c1_seq1	GO:0009186
comp66069_c1_seq1	EC:1.17.4.1
comp66065_c0_seq1	GO:0007223	wingless-type mmtv integration site family member 2 precursor
comp66065_c0_seq1	GO:0045665
comp66065_c0_seq1	GO:0005110
comp66065_c0_seq1	GO:0048146
comp66065_c0_seq1	GO:0002053
comp66065_c0_seq1	GO:0045743
comp66065_c0_seq1	GO:0009950
comp66065_c0_seq1	GO:0051091
comp66065_c0_seq1	GO:0060045
comp66065_c0_seq1	GO:0005615
comp66065_c0_seq1	GO:0060317
comp66065_c0_seq1	GO:0045686
comp66065_c0_seq1	GO:0061303
comp66065_c0_seq1	GO:0090190
comp66065_c0_seq1	GO:0060900
comp66065_c0_seq1	GO:0045944
comp66065_c0_seq1	GO:0090263
comp66065_c0_seq1	GO:0002011
comp66065_c0_seq1	GO:0005886
comp66065_c0_seq1	GO:0005125
comp66065_c0_seq1	GO:0005737
comp66065_c0_seq1	GO:0005578
comp66065_c0_seq1	GO:0060219
comp66065_c0_seq1	GO:0002088
comp66065_c0_seq1	GO:0000122
comp66065_c0_seq1	GO:0060492
comp66065_c0_seq1	GO:0010842
comp66065_c0_seq1	GO:0055009
comp66065_c0_seq1	GO:0060501
comp66065_c0_seq1	GO:0060716
comp66065_c0_seq1	GO:0061072
comp66065_c0_seq1	GO:0035115
comp66065_c0_seq1	GO:0001938
comp66071_c0_seq1	GO:0006351	transcription factor hivep2
comp66071_c0_seq1	GO:0003677
comp66071_c0_seq1	GO:0005622
comp66075_c0_seq1	GO:0003824	small gtp-binding protein
comp66077_c0_seq2	GO:0016787	abhydrolase domain-containing protein 15-like
comp66082_c0_seq1	GO:0005737	gem-associated protein 8
comp66082_c0_seq1	GO:0005730
comp66082_c0_seq1	GO:0000387
comp66082_c0_seq1	GO:0005515
comp66082_c0_seq1	GO:0032797
comp66079_c0_seq1	GO:0000956	5 -3 exoribonuclease 1 isoform 2
comp66079_c0_seq1	GO:0044424
comp66079_c0_seq2	GO:0000956	5 -3 exoribonuclease 1 isoform 2
comp66079_c0_seq2	GO:0044424
comp66086_c0_seq1	GO:0019904	arfaptin-2-like
comp66086_c0_seq2	GO:0019904	arfaptin-2-like
comp66087_c0_seq1	GO:0006120	nadh dehydrogenase
comp66087_c0_seq1	GO:0008137
comp66087_c0_seq1	GO:0005747
comp66087_c0_seq1	GO:0006744
comp66087_c0_seq1	GO:0006814
comp66087_c0_seq1	GO:0015992
comp66087_c0_seq1	EC:1.6.5.3
comp66086_c0_seq3	GO:0005625	arfaptin-2-like
comp66086_c0_seq3	GO:0006928
comp66086_c0_seq3	GO:0005525
comp66086_c0_seq3	GO:0031529
comp66086_c0_seq3	GO:0030742
comp66086_c0_seq3	GO:0019904
comp66086_c0_seq3	GO:0005886
comp66086_c0_seq3	GO:0001726
comp66086_c0_seq3	GO:0005938
comp66086_c0_seq3	GO:0030032
comp66086_c0_seq3	GO:0048365
comp66086_c0_seq3	GO:0030036
comp66086_c0_seq3	GO:0007264
comp66098_c0_seq2	GO:0008474	acyl-protein thioesterase 1
comp66098_c0_seq2	GO:0044281
comp66098_c0_seq2	GO:0050999
comp66098_c0_seq2	GO:0046209
comp66098_c0_seq2	GO:0005829
comp66098_c0_seq2	GO:0005739
comp66098_c0_seq2	GO:0004622
comp66098_c0_seq2	GO:0006464
comp66098_c0_seq2	GO:0009395
comp66098_c0_seq2	EC:3.1.2.22
comp66098_c0_seq2	EC:3.1.1.5
comp66098_c0_seq1	GO:0008474	acyl-protein thioesterase 1
comp66098_c0_seq1	GO:0044281
comp66098_c0_seq1	GO:0050999
comp66098_c0_seq1	GO:0046209
comp66098_c0_seq1	GO:0005829
comp66098_c0_seq1	GO:0004622
comp66098_c0_seq1	GO:0006464
comp66098_c0_seq1	GO:0009395
comp66098_c0_seq1	EC:3.1.2.22
comp66098_c0_seq1	EC:3.1.1.5
comp66109_c0_seq2	GO:0042462	ornithine decarboxylase
comp66109_c0_seq2	GO:0006595
comp66109_c0_seq2	GO:0044281
comp66109_c0_seq1	GO:0009615	ornithine decarboxylase
comp66109_c0_seq1	GO:0042462
comp66109_c0_seq1	GO:0006520
comp66109_c0_seq1	GO:0006595
comp66109_c0_seq1	GO:0050794
comp66109_c0_seq1	GO:0003824
comp66109_c0_seq3	GO:0009615	ornithine decarboxylase 1
comp66109_c0_seq3	GO:0005829
comp66109_c0_seq3	GO:0005739
comp66109_c0_seq3	GO:0008792
comp66109_c0_seq3	GO:0042978
comp66109_c0_seq3	GO:0006521
comp66109_c0_seq3	GO:0006591
comp66109_c0_seq3	GO:0005515
comp66109_c0_seq3	GO:0006596
comp66109_c0_seq3	GO:0004586
comp66109_c0_seq3	GO:0043085
comp66109_c0_seq3	GO:0006525
comp66109_c0_seq3	GO:0006560
comp66109_c0_seq3	EC:4.1.1.19
comp66109_c0_seq3	EC:4.1.1.17
comp66114_c0_seq2	GO:0034968	wd repeat-containing protein 92
comp66114_c0_seq2	GO:0005509
comp66114_c0_seq2	GO:0035064
comp66114_c0_seq2	GO:0006915
comp66114_c0_seq1	GO:0034968	wd repeat-containing protein 92
comp66114_c0_seq1	GO:0005509
comp66114_c0_seq1	GO:0035064
comp66114_c0_seq1	GO:0006915
comp66116_c0_seq1	GO:0005852	eukaryotic translation initiation factor 3 subunit c
comp66116_c0_seq1	GO:0003743
comp66116_c0_seq1	GO:0005829
comp66116_c0_seq1	GO:0043022
comp66116_c0_seq1	GO:0005840
comp66116_c0_seq1	GO:0006446
comp66126_c0_seq1	GO:0016491	malate dehydrogenase 1b
comp66126_c0_seq1	GO:0009987
comp66126_c0_seq1	GO:0008152
comp66130_c0_seq2	GO:0016772	serine threonine-protein kinase nek4
comp66130_c0_seq2	GO:0005730
comp66130_c0_seq2	GO:0016310
comp66138_c0_seq1	GO:0005737	cystatin b
comp66138_c0_seq1	GO:0005730
comp66138_c0_seq1	GO:0002020
comp66138_c0_seq1	GO:0004869
comp66138_c0_seq1	GO:0010951
comp66138_c0_seq1	GO:0042981
comp66130_c0_seq1	GO:0016772	serine threonine-protein kinase nek4
comp66130_c0_seq1	GO:0005730
comp66130_c0_seq1	GO:0016310
comp66150_c0_seq1	GO:0021985	homeobox protein orthopedia
comp66150_c0_seq1	GO:0003677
comp66150_c0_seq1	GO:0021979
comp66150_c0_seq1	GO:0002052
comp66150_c0_seq1	GO:0021884
comp66158_c0_seq1	GO:0001650	sumo-conjugating enzyme ubc9
comp66158_c0_seq1	GO:0000122
comp66158_c0_seq1	GO:0043161
comp66158_c0_seq1	GO:0007275
comp66158_c0_seq1	GO:0008022
comp66158_c0_seq1	GO:0016605
comp66158_c0_seq1	GO:0033145
comp66158_c0_seq1	GO:0019789
comp66158_c0_seq1	GO:0051091
comp66158_c0_seq1	GO:0051301
comp66158_c0_seq1	GO:0005737
comp66158_c0_seq1	GO:0030425
comp66158_c0_seq1	GO:0000795
comp66158_c0_seq1	GO:0007067
comp66158_c0_seq1	GO:0004842
comp66158_c0_seq1	GO:0016567
comp66158_c0_seq1	GO:0007059
comp66158_c0_seq1	GO:0010469
comp66158_c0_seq1	GO:0043398
comp66158_c0_seq1	GO:0016925
comp66158_c0_seq1	GO:0019899
comp66158_c0_seq1	GO:0005524
comp66158_c0_seq1	GO:0045202
comp66158_c0_seq1	GO:0043425
comp66158_c0_seq1	GO:0044419
comp66158_c0_seq1	GO:0005667
comp66158_c0_seq1	EC:6.3.2.19
comp66152_c0_seq1	GO:0009792	mitogen-activated protein kinase 15
comp66152_c0_seq1	GO:0004707
comp66152_c0_seq1	GO:0002119
comp66152_c0_seq1	GO:0000165
comp66152_c0_seq1	GO:0004713
comp66152_c0_seq1	GO:0006468
comp66152_c0_seq1	GO:0005524
comp66152_c0_seq1	GO:0040007
comp66152_c0_seq1	GO:0007178
comp66152_c0_seq1	GO:0009069
comp66152_c0_seq1	EC:2.7.11.24
comp66152_c0_seq1	EC:2.7.10.0
comp66161_c0_seq1	GO:0015991	vacuolar atp synthase 21 kda proteolipid subunit
comp66161_c0_seq1	GO:0033179
comp66161_c0_seq1	GO:0060041
comp66161_c0_seq1	GO:0015078
comp66161_c0_seq1	GO:0016021
comp66161_c0_seq1	GO:0048066
comp66175_c3_seq1	GO:0016301	hypothetical protein BRAFLDRAFT_119173 [Branchiostoma floridae]
comp66174_c0_seq1	GO:0044421	collagen alpha-4 chain-like
comp66174_c0_seq1	GO:0031012
comp66174_c0_seq1	GO:0016043
comp66179_c0_seq2	GO:0051329	e2f transcription factor 3
comp66179_c0_seq2	GO:0001047
comp66179_c0_seq2	GO:0005515
comp66179_c0_seq2	GO:0003700
comp66179_c0_seq2	GO:0008284
comp66179_c0_seq2	GO:0005654
comp66179_c0_seq2	GO:0045893
comp66179_c0_seq2	GO:0005667
comp66179_c0_seq2	GO:0045449
comp66188_c0_seq1	GO:0001775	toll-like receptor 4
comp66188_c0_seq1	GO:0010557
comp66188_c0_seq1	GO:0044464
comp66188_c0_seq1	GO:0006952
comp66188_c0_seq1	GO:0009967
comp66188_c0_seq1	GO:0031328
comp66188_c0_seq1	GO:0002684
comp66188_c0_seq1	GO:0010627
comp66188_c0_seq1	GO:0051247
comp66188_c0_seq1	GO:0001819
comp66188_c0_seq1	GO:0044425
comp66188_c0_seq1	GO:0080134
comp66188_c0_seq1	GO:0001818
comp66188_c0_seq1	GO:0032496
comp66179_c0_seq1	GO:0001047	e2f transcription factor 3
comp66179_c0_seq1	GO:0006367
comp66179_c0_seq1	GO:0000080
comp66179_c0_seq1	GO:0005515
comp66179_c0_seq1	GO:0003700
comp66179_c0_seq1	GO:0000085
comp66179_c0_seq1	GO:0008284
comp66179_c0_seq1	GO:0005654
comp66179_c0_seq1	GO:0045893
comp66179_c0_seq1	GO:0005667
comp66179_c0_seq1	GO:0045449
comp66193_c0_seq1	GO:0004725	peptidyl-trna hydrolase ptrhd1-like
comp66193_c0_seq1	GO:0004045
comp66193_c0_seq1	GO:0035335
comp66193_c0_seq1	GO:0006570
comp66193_c0_seq1	EC:3.1.3.48
comp66193_c0_seq1	EC:3.1.1.29
comp66194_c0_seq1	GO:0000209	proteasome subunit alpha type-4
comp66194_c0_seq1	GO:0005654
comp66194_c0_seq1	GO:0005515
comp66194_c0_seq1	GO:0006521
comp66194_c0_seq1	GO:0051437
comp66194_c0_seq1	GO:0042981
comp66194_c0_seq1	GO:0010467
comp66194_c0_seq1	GO:0016032
comp66194_c0_seq1	GO:0051436
comp66194_c0_seq1	GO:0004298
comp66194_c0_seq1	GO:0005829
comp66194_c0_seq1	GO:0002479
comp66194_c0_seq1	GO:0019773
comp66194_c0_seq1	GO:0000084
comp66194_c0_seq1	GO:0000216
comp66194_c0_seq1	GO:0031145
comp66194_c0_seq1	GO:0016071
comp66194_c0_seq1	GO:0044419
comp66194_c0_seq1	GO:0006977
comp66194_c0_seq1	EC:3.4.25.0
comp66198_c0_seq1	GO:0000209	proteasome subunit alpha type-4
comp66198_c0_seq1	GO:0005654
comp66198_c0_seq1	GO:0005515
comp66198_c0_seq1	GO:0006521
comp66198_c0_seq1	GO:0051437
comp66198_c0_seq1	GO:0042981
comp66198_c0_seq1	GO:0010467
comp66198_c0_seq1	GO:0016032
comp66198_c0_seq1	GO:0051436
comp66198_c0_seq1	GO:0004298
comp66198_c0_seq1	GO:0005829
comp66198_c0_seq1	GO:0002479
comp66198_c0_seq1	GO:0019773
comp66198_c0_seq1	GO:0000084
comp66198_c0_seq1	GO:0000216
comp66198_c0_seq1	GO:0031145
comp66198_c0_seq1	GO:0016071
comp66198_c0_seq1	GO:0044419
comp66198_c0_seq1	GO:0006977
comp66198_c0_seq1	EC:3.4.25.0
comp66241_c0_seq1	GO:0042176	serine threonine-protein phosphatase 2a catalytic subunit beta isoform
comp66241_c0_seq1	GO:0042542
comp66241_c0_seq1	GO:0043161
comp66241_c0_seq1	GO:0008022
comp66241_c0_seq1	GO:0043066
comp66241_c0_seq1	GO:0046677
comp66241_c0_seq1	GO:0000159
comp66241_c0_seq1	GO:0031952
comp66241_c0_seq1	GO:0010468
comp66241_c0_seq1	GO:0007498
comp66241_c0_seq1	GO:0010719
comp66241_c0_seq1	GO:0046580
comp66241_c0_seq1	GO:0005829
comp66241_c0_seq1	GO:0046982
comp66241_c0_seq1	GO:0046872
comp66241_c0_seq1	GO:0000775
comp66241_c0_seq1	GO:0007126
comp66241_c0_seq1	GO:0010469
comp66241_c0_seq1	GO:0071902
comp66241_c0_seq1	GO:0006470
comp66241_c0_seq1	GO:0070208
comp66241_c0_seq1	GO:0008543
comp66241_c0_seq1	GO:0005886
comp66241_c0_seq1	GO:0005634
comp66241_c0_seq1	GO:0000922
comp66241_c0_seq1	GO:0004722
comp66241_c0_seq2	GO:0042176	serine threonine-protein phosphatase 2a catalytic subunit beta isoform
comp66241_c0_seq2	GO:0042542
comp66241_c0_seq2	GO:0043161
comp66241_c0_seq2	GO:0008022
comp66241_c0_seq2	GO:0043066
comp66241_c0_seq2	GO:0046677
comp66241_c0_seq2	GO:0000159
comp66241_c0_seq2	GO:0031952
comp66241_c0_seq2	GO:0010468
comp66241_c0_seq2	GO:0007498
comp66241_c0_seq2	GO:0010719
comp66241_c0_seq2	GO:0046580
comp66241_c0_seq2	GO:0005829
comp66241_c0_seq2	GO:0046982
comp66241_c0_seq2	GO:0046872
comp66241_c0_seq2	GO:0000775
comp66241_c0_seq2	GO:0007126
comp66241_c0_seq2	GO:0010469
comp66241_c0_seq2	GO:0071902
comp66241_c0_seq2	GO:0006470
comp66241_c0_seq2	GO:0070208
comp66241_c0_seq2	GO:0008543
comp66241_c0_seq2	GO:0005886
comp66241_c0_seq2	GO:0005634
comp66241_c0_seq2	GO:0000922
comp66241_c0_seq2	GO:0004722
comp66243_c0_seq1	GO:0008121	cytochrome b-c1 complex subunit mitochondrial-like
comp66243_c0_seq1	GO:0006122
comp66243_c0_seq1	GO:0006118
comp66243_c0_seq1	GO:0015992
comp66243_c0_seq1	GO:0045285
comp66243_c0_seq1	EC:1.10.2.2
comp66251_c1_seq1	GO:0005832	t-complex protein 1 subunit zeta
comp66251_c1_seq1	GO:0051086
comp66251_c1_seq1	GO:0005524
comp66251_c1_seq1	GO:0051082
comp66251_c1_seq1	GO:0005874
comp66252_c0_seq1	GO:0005097	tbc1 domain member 10a
comp66252_c0_seq1	GO:0005622
comp66252_c0_seq1	GO:0030165
comp66252_c0_seq1	GO:0005902
comp66252_c0_seq1	GO:0032851
comp66254_c0_seq1	GO:0005622	ran binding protein 1
comp66254_c0_seq1	GO:0000226
comp66254_c0_seq1	GO:0000279
comp66269_c0_seq1	GO:0005829	small nuclear ribonucleoprotein e
comp66269_c0_seq1	GO:0003723
comp66269_c0_seq1	GO:0006369
comp66269_c0_seq1	GO:0005683
comp66269_c0_seq1	GO:0000245
comp66269_c0_seq1	GO:0000387
comp66269_c0_seq1	GO:0008334
comp66269_c0_seq1	GO:0005515
comp66269_c0_seq1	GO:0034660
comp66269_c0_seq1	GO:0071013
comp66269_c0_seq1	GO:0005654
comp66269_c0_seq1	GO:0005689
comp66280_c1_seq1	GO:0016020	transmembrane protein 117
comp66280_c1_seq1	GO:0005783
comp66319_c0_seq1	GO:0005829	smad specific e3 ubiquitin protein ligase 2
comp66319_c0_seq1	GO:0030579
comp66319_c0_seq1	GO:0042802
comp66319_c0_seq1	GO:0030509
comp66319_c0_seq1	GO:0046332
comp66319_c0_seq1	GO:0017015
comp66319_c0_seq1	GO:0004842
comp66319_c0_seq1	GO:0042787
comp66319_c0_seq1	GO:0045121
comp66319_c0_seq1	GO:0000151
comp66319_c0_seq1	GO:0005160
comp66319_c0_seq1	GO:0045892
comp66319_c0_seq1	GO:0005634
comp66319_c0_seq1	GO:0005886
comp66319_c0_seq1	GO:0016049
comp66319_c0_seq1	EC:6.3.2.19
comp66319_c0_seq2	GO:0005829	e3 ubiquitin-protein ligase smurf2
comp66319_c0_seq2	GO:0030579
comp66319_c0_seq2	GO:0042802
comp66319_c0_seq2	GO:0030509
comp66319_c0_seq2	GO:0046332
comp66319_c0_seq2	GO:0017015
comp66319_c0_seq2	GO:0004842
comp66319_c0_seq2	GO:0042787
comp66319_c0_seq2	GO:0000151
comp66319_c0_seq2	GO:0005160
comp66319_c0_seq2	GO:0045892
comp66319_c0_seq2	GO:0016020
comp66319_c0_seq2	GO:0005634
comp66319_c0_seq2	GO:0016049
comp66319_c0_seq2	EC:6.3.2.19
comp66324_c0_seq1	GO:0003743	eukaryotic translation initiation factor 2 subunit 3
comp66324_c0_seq1	GO:0005829
comp66324_c0_seq1	GO:0006184
comp66324_c0_seq1	GO:0005515
comp66324_c0_seq1	GO:0003924
comp66324_c0_seq1	GO:0005525
comp66324_c0_seq1	GO:0005840
comp66324_c0_seq1	GO:0006446
comp66341_c0_seq1	GO:0071944	beta- -galactosyltransferase
comp66341_c0_seq1	GO:0007275
comp66341_c0_seq1	GO:0005975
comp66341_c0_seq1	GO:0016757
comp66341_c0_seq1	GO:0048856
comp66341_c0_seq1	GO:0044425
comp66341_c0_seq1	GO:0050794
comp66341_c0_seq1	GO:0022414
comp66358_c0_seq2	GO:0016740	beta- -galactosyltransferase 2-like
comp66358_c0_seq1	GO:0016740	beta- -galactosyltransferase 2-like
comp66344_c0_seq1	GO:0030285	transmembrane protein 163
comp66370_c2_seq1	GO:0008168	6430573f11rik protein isoform cra_c
comp66370_c2_seq1	GO:0032259
comp66370_c2_seq1	EC:2.1.1.0
comp66370_c1_seq1	GO:0008168	methyltransferase kiaa1456-like
comp66370_c1_seq1	GO:0032259
comp66370_c1_seq1	EC:2.1.1.0
comp66370_c2_seq2	GO:0008168	6430573f11rik protein isoform cra_c
comp66370_c2_seq2	GO:0032259
comp66370_c2_seq2	EC:2.1.1.0
comp66373_c0_seq1	GO:0003743	eukaryotic initiation factor 4a-ii
comp66373_c0_seq1	GO:0008026
comp66373_c0_seq1	GO:0006200
comp66373_c0_seq1	GO:0005524
comp66373_c0_seq1	GO:0005840
comp66373_c0_seq1	GO:0006446
comp66376_c0_seq1	GO:0031325	dna excision repair protein ercc-6
comp66376_c0_seq1	GO:0005654
comp66376_c0_seq1	GO:0005515
comp66376_c0_seq1	GO:0010604
comp66376_c0_seq1	GO:0009411
comp66376_c0_seq1	GO:0032784
comp66376_c0_seq1	GO:0003676
comp66376_c0_seq1	GO:0004386
comp66376_c0_seq1	GO:0006289
comp66376_c0_seq1	GO:0006979
comp66383_c0_seq1	GO:0051084	15 kda selenoprotein precursor
comp66383_c0_seq1	GO:0055114
comp66383_c0_seq1	GO:0035092
comp66383_c0_seq1	GO:0005788
comp66383_c0_seq1	GO:0005515
comp66383_c0_seq1	GO:0008379
comp66383_c0_seq1	GO:0008430
comp66383_c0_seq1	GO:0006804
comp66383_c0_seq1	GO:0006979
comp66377_c0_seq1	GO:0005829	cytoskeleton associated protein 5
comp66377_c0_seq1	GO:0000086
comp66377_c0_seq1	GO:0000922
comp66377_c0_seq1	GO:0005813
comp66377_c0_seq1	GO:0051297
comp66377_c0_seq1	GO:0007051
comp66377_c0_seq1	GO:0035371
comp66377_c0_seq1	GO:0005515
comp66377_c0_seq1	GO:0000236
comp66377_c0_seq1	GO:0000930
comp66377_c0_seq1	GO:0030951
comp66375_c0_seq1	GO:0005488	cell division control protein 6 homolog
comp66375_c0_seq1	GO:0050794
comp66375_c0_seq1	GO:0005819
comp66400_c0_seq1	GO:0005524	heat shock protein 70
comp66400_c0_seq1	GO:0006950
comp66428_c1_seq1	GO:0005488	calmodulin-binding transcription activator 1-like
comp66428_c1_seq1	GO:0050794
comp66424_c0_seq1	GO:0033036	nuclear pore complex protein nup98-nup96 isoform 1
comp66424_c0_seq1	GO:0000278
comp66424_c0_seq1	GO:0006913
comp66424_c0_seq1	GO:0005643
comp66424_c0_seq1	GO:0008645
comp66424_c0_seq1	GO:0034621
comp66424_c0_seq1	GO:0044238
comp66424_c0_seq1	GO:0005488
comp66434_c0_seq1	GO:0005488	poly binding protein interacting protein 2b
comp66434_c0_seq1	GO:0006417
comp66443_c0_seq2	GO:0003824	gdp-d-glucose phosphorylase c15orf58 homolog
comp66444_c0_seq3	GO:0003700	nuclear hormone receptor
comp66444_c0_seq3	GO:0006357
comp66444_c0_seq3	GO:0032368
comp66444_c0_seq3	GO:0031324
comp66444_c0_seq3	GO:0055092
comp66444_c0_seq3	GO:0007165
comp66444_c0_seq3	GO:0044255
comp66444_c0_seq3	GO:0044212
comp66444_c0_seq3	GO:0038023
comp66444_c0_seq3	GO:0010629
comp66444_c0_seq3	GO:0051046
comp66444_c0_seq3	GO:0045893
comp66444_c0_seq3	GO:0051239
comp66444_c0_seq3	GO:0051050
comp66444_c0_seq3	GO:0005667
comp66444_c0_seq3	GO:0045449
comp66443_c0_seq1	GO:0003824	gdp-d-glucose phosphorylase c15orf58 homolog
comp66444_c0_seq2	GO:0003700	nuclear hormone receptor
comp66444_c0_seq2	GO:0006357
comp66444_c0_seq2	GO:0032368
comp66444_c0_seq2	GO:0031324
comp66444_c0_seq2	GO:0055092
comp66444_c0_seq2	GO:0007165
comp66444_c0_seq2	GO:0044255
comp66444_c0_seq2	GO:0044212
comp66444_c0_seq2	GO:0038023
comp66444_c0_seq2	GO:0010629
comp66444_c0_seq2	GO:0051046
comp66444_c0_seq2	GO:0045893
comp66444_c0_seq2	GO:0051239
comp66444_c0_seq2	GO:0051050
comp66444_c0_seq2	GO:0005667
comp66444_c0_seq2	GO:0045449
comp66444_c1_seq1	GO:0046872	nuclear hormone receptor
comp66444_c1_seq1	GO:0003677
comp66444_c1_seq1	GO:0003700
comp66444_c1_seq1	GO:0007165
comp66444_c1_seq1	GO:0038023
comp66444_c1_seq1	GO:0005667
comp66444_c1_seq1	GO:0045449
comp66457_c0_seq1	GO:0006810	multidrug resistance-associated protein 1
comp66457_c0_seq1	GO:0005794
comp66457_c0_seq1	GO:0005730
comp66457_c0_seq1	GO:0006690
comp66457_c0_seq1	GO:0005215
comp66457_c0_seq1	GO:0016887
comp66457_c0_seq1	GO:0006200
comp66457_c0_seq1	GO:0005886
comp66457_c0_seq1	EC:3.6.1.3
comp66484_c0_seq1	GO:0016787	lysosomal acid phosphatase
comp66484_c0_seq2	GO:0044237	prostatic acid phosphatase
comp66499_c0_seq1	GO:0005488	fucl_angan ame: full=fucolectin
comp66509_c0_seq1	GO:0045176	ras-related protein rab-14
comp66509_c0_seq1	GO:0030140
comp66509_c0_seq1	GO:0000139
comp66509_c0_seq1	GO:0097208
comp66509_c0_seq1	GO:0007269
comp66509_c0_seq1	GO:0007589
comp66509_c0_seq1	GO:0005624
comp66509_c0_seq1	GO:0042175
comp66509_c0_seq1	GO:0005525
comp66509_c0_seq1	GO:0005764
comp66509_c0_seq1	GO:0015031
comp66509_c0_seq1	GO:0006184
comp66509_c0_seq1	GO:0005829
comp66509_c0_seq1	GO:0005770
comp66509_c0_seq1	GO:0001948
comp66509_c0_seq1	GO:0007264
comp66509_c0_seq1	GO:0032880
comp66509_c0_seq1	GO:0009790
comp66509_c0_seq1	GO:0005795
comp66509_c0_seq1	GO:0048471
comp66509_c0_seq1	GO:0019003
comp66509_c0_seq1	GO:0008543
comp66509_c0_seq1	GO:0006895
comp66509_c0_seq1	GO:0003924
comp66509_c0_seq1	GO:0005791
comp66509_c0_seq1	GO:0031901
comp66509_c0_seq1	GO:0016324
comp66506_c0_seq1	GO:0005789	endoplasmic reticulum resident protein 44
comp66506_c0_seq1	GO:0006457
comp66506_c0_seq1	GO:0005788
comp66506_c0_seq1	GO:0009100
comp66506_c0_seq1	GO:0045454
comp66506_c0_seq1	GO:0005515
comp66506_c0_seq1	GO:0005793
comp66506_c0_seq1	GO:0006986
comp66506_c0_seq1	GO:0003756
comp66506_c0_seq1	EC:5.3.4.1
comp66516_c0_seq1	GO:0005488	serine threonine-protein kinase nek11-like
comp66516_c0_seq1	GO:0007049
comp66516_c0_seq1	GO:0016301
comp66516_c0_seq1	GO:0050794
comp66516_c0_seq1	GO:0051716
comp66516_c0_seq2	GO:0005488	serine threonine-protein kinase nek11-like
comp66516_c0_seq2	GO:0004672
comp66516_c0_seq2	GO:0000077
comp66516_c0_seq2	GO:0016310
comp66516_c0_seq2	GO:0005634
comp66522_c0_seq1	GO:0009792	mitogen-activated protein kinase 15
comp66522_c0_seq1	GO:0004707
comp66522_c0_seq1	GO:0002119
comp66522_c0_seq1	GO:0000165
comp66522_c0_seq1	GO:0004713
comp66522_c0_seq1	GO:0006468
comp66522_c0_seq1	GO:0005524
comp66522_c0_seq1	GO:0040007
comp66522_c0_seq1	GO:0007178
comp66522_c0_seq1	GO:0009069
comp66522_c0_seq1	EC:2.7.11.24
comp66522_c0_seq1	EC:2.7.10.0
comp66525_c1_seq1	GO:0034040	multidrug resistance-associated protein 1
comp66525_c1_seq1	GO:0005324
comp66525_c1_seq1	GO:0000166
comp66525_c1_seq1	GO:0005624
comp66525_c1_seq1	GO:0006692
comp66525_c1_seq1	GO:0046624
comp66525_c1_seq1	GO:0016323
comp66525_c1_seq1	GO:0015562
comp66525_c1_seq1	GO:0015911
comp66525_c1_seq1	GO:0043526
comp66525_c1_seq1	GO:0006855
comp66525_c1_seq1	GO:0005794
comp66525_c1_seq1	GO:0005730
comp66525_c1_seq1	GO:0034775
comp66525_c1_seq1	GO:0060326
comp66525_c1_seq1	GO:0034634
comp66525_c1_seq1	GO:0008559
comp66525_c1_seq1	GO:0015431
comp66525_c1_seq1	GO:0019370
comp66525_c1_seq1	GO:0033700
comp66525_c1_seq1	GO:0046618
comp66525_c1_seq1	GO:0006200
comp66525_c1_seq1	GO:0005887
comp66525_c1_seq1	GO:0030335
comp66525_c1_seq1	GO:0043215
comp66525_c1_seq1	GO:0006979
comp66525_c1_seq1	GO:0042908
comp66525_c1_seq1	EC:3.6.3.44
comp66525_c0_seq1	GO:0009987	canalicular multispecific organic anion transporter 1
comp66525_c0_seq1	GO:0006810
comp66525_c0_seq1	GO:0022857
comp66525_c0_seq1	GO:0005515
comp66525_c0_seq1	GO:0044425
comp66525_c0_seq1	GO:0003824
comp66525_c0_seq1	GO:0005886
comp66525_c1_seq2	GO:0055085	multidrug resistance-associated protein 1
comp66525_c1_seq2	GO:0019370
comp66525_c1_seq2	GO:0005730
comp66525_c1_seq2	GO:0042626
comp66525_c1_seq2	GO:0006692
comp66525_c1_seq2	GO:0006200
comp66525_c1_seq2	GO:0005624
comp66525_c1_seq2	GO:0005524
comp66525_c1_seq2	GO:0042493
comp66525_c1_seq2	GO:0005794
comp66525_c1_seq2	GO:0005887
comp66529_c0_seq1	GO:0008233	astacin family metalloendopeptidase farm-1
comp66527_c0_seq1	GO:0001525	cathepsin z precursor
comp66527_c0_seq1	GO:0008233
comp66527_c1_seq1	GO:0048731	cathepsin z precursor
comp66527_c1_seq1	GO:0009653
comp66538_c0_seq2	GO:0009987	dynein heavy chain axonemal
comp66538_c0_seq2	GO:0017111
comp66538_c0_seq2	GO:0000166
comp66538_c0_seq2	EC:3.6.1.15
comp66539_c0_seq1	GO:0003899	dna-directed rna polymerase ii subunit rpb11-a
comp66539_c0_seq1	GO:0006468
comp66539_c0_seq1	GO:0006283
comp66539_c0_seq1	GO:0030275
comp66539_c0_seq1	GO:0004672
comp66539_c0_seq1	GO:0006367
comp66539_c0_seq1	GO:0050434
comp66539_c0_seq1	GO:0005665
comp66539_c0_seq1	GO:0003677
comp66539_c0_seq1	GO:0006370
comp66539_c0_seq1	GO:0006368
comp66539_c0_seq1	GO:0000398
comp66539_c0_seq1	GO:0005666
comp66539_c0_seq1	GO:0005730
comp66539_c0_seq1	GO:0006144
comp66539_c0_seq1	GO:0006206
comp66539_c0_seq1	EC:2.7.7.6
comp66546_c0_seq1	GO:0005694	histone h2b
comp66538_c0_seq1	GO:0003777	dynein heavy chain axonemal
comp66538_c0_seq1	GO:0030286
comp66538_c0_seq1	GO:0006200
comp66538_c0_seq1	GO:0005524
comp66538_c0_seq1	GO:0007018
comp66538_c0_seq1	GO:0016887
comp66538_c0_seq1	GO:0005874
comp66538_c0_seq1	EC:3.6.1.3
comp66554_c0_seq1	GO:0006468	serine threonine-protein kinase nek11
comp66554_c0_seq1	GO:0007243
comp66554_c0_seq1	GO:0004674
comp66554_c0_seq1	GO:0005730
comp66554_c0_seq1	GO:0046872
comp66554_c0_seq1	GO:0005524
comp66554_c0_seq1	GO:0031573
comp66554_c0_seq1	GO:0005515
comp66554_c0_seq1	GO:0031572
comp66554_c0_seq1	GO:0009069
comp66554_c0_seq1	EC:2.7.11.0
comp66554_c2_seq1	GO:0006468	serine threonine-protein kinase nek11 isoform 1
comp66554_c2_seq1	GO:0007243
comp66554_c2_seq1	GO:0004674
comp66554_c2_seq1	GO:0005730
comp66554_c2_seq1	GO:0005524
comp66554_c2_seq1	GO:0031573
comp66554_c2_seq1	GO:0005515
comp66554_c2_seq1	GO:0031572
comp66554_c2_seq1	GO:0009069
comp66554_c2_seq1	EC:2.7.11.0
comp66554_c1_seq2	GO:0005488	serine threonine-protein kinase nek11-like
comp66554_c1_seq2	GO:0004672
comp66554_c1_seq2	GO:0000077
comp66554_c1_seq2	GO:0016310
comp66554_c1_seq2	GO:0005634
comp66557_c0_seq1	GO:0018242	polypeptide n-acetylgalactosaminyltransferase 13
comp66557_c0_seq1	GO:0018243
comp66557_c0_seq1	GO:0030145
comp66557_c0_seq1	GO:0000139
comp66557_c0_seq1	GO:0004653
comp66557_c0_seq1	GO:0048471
comp66557_c0_seq1	GO:0016266
comp66557_c0_seq1	EC:2.4.1.41
comp66554_c1_seq1	GO:0005488	serine threonine-protein kinase nek11-like
comp66554_c1_seq1	GO:0007049
comp66554_c1_seq1	GO:0016301
comp66554_c1_seq1	GO:0050794
comp66554_c1_seq1	GO:0051716
comp66560_c0_seq1	GO:0048699	homeobox protein six4
comp66560_c0_seq1	GO:0051451
comp66560_c0_seq1	GO:0072107
comp66560_c0_seq1	GO:0048701
comp66560_c0_seq1	GO:0090190
comp66560_c0_seq1	GO:0072075
comp66560_c0_seq1	GO:0042472
comp66560_c0_seq1	GO:0007519
comp66560_c0_seq1	GO:0043565
comp66560_c0_seq1	GO:0048538
comp66560_c0_seq1	GO:0072095
comp66560_c0_seq1	GO:0003700
comp66560_c0_seq1	GO:0045944
comp66560_c0_seq1	GO:0043524
comp66560_c0_seq1	GO:0005634
comp66560_c0_seq1	GO:0005667
comp66560_c0_seq1	GO:0045449
comp66567_c0_seq1	GO:0016740	serine threonine-protein kinase 31
comp66566_c1_seq2	GO:0003700	forkhead box transcription factor subgroup n2
comp66566_c1_seq2	GO:0043565
comp66566_c1_seq2	GO:0005634
comp66566_c1_seq2	GO:0006355
comp66566_c1_seq2	GO:0005667
comp66566_c1_seq2	GO:0045449
comp66567_c0_seq2	GO:0003824	serine threonine-protein kinase 31
comp66566_c1_seq1	GO:0003700	forkhead box transcription factor subgroup n2
comp66566_c1_seq1	GO:0043565
comp66566_c1_seq1	GO:0005634
comp66566_c1_seq1	GO:0006355
comp66566_c1_seq1	GO:0005667
comp66566_c1_seq1	GO:0045449
comp66567_c0_seq4	GO:0003824	serine threonine-protein kinase 31
comp66568_c0_seq2	GO:0006367	menage a trois 1
comp66568_c0_seq2	GO:0000718
comp66568_c0_seq2	GO:0044236
comp66568_c0_seq2	GO:0006370
comp66568_c0_seq2	GO:0006362
comp66568_c0_seq2	GO:0008094
comp66568_c0_seq2	GO:0000080
comp66568_c0_seq2	GO:0043066
comp66568_c0_seq2	GO:0006461
comp66568_c0_seq2	GO:0006474
comp66568_c0_seq2	GO:0051592
comp66568_c0_seq2	GO:0006283
comp66568_c0_seq2	GO:0006363
comp66568_c0_seq2	GO:0047485
comp66568_c0_seq2	GO:0005737
comp66568_c0_seq2	GO:0000079
comp66568_c0_seq2	GO:0046872
comp66568_c0_seq2	GO:0021591
comp66568_c0_seq2	GO:0005675
comp66568_c0_seq2	GO:0048661
comp66568_c0_seq2	GO:0000084
comp66568_c0_seq2	GO:0000082
comp66568_c0_seq2	GO:0050434
comp66568_c0_seq2	GO:0045944
comp66568_c0_seq2	GO:0008353
comp66568_c0_seq2	GO:0006368
comp66568_c0_seq2	GO:0006361
comp66568_c0_seq2	GO:0008080
comp66568_c0_seq2	GO:0000086
comp66568_c0_seq2	GO:0007512
comp66568_c0_seq2	GO:0009069
comp66568_c0_seq2	GO:0042967
comp66568_c0_seq2	EC:2.7.11.23
comp66567_c0_seq3	GO:0016740	serine threonine-protein kinase 31
comp66579_c0_seq1	GO:0007265	related ras viral (r-ras) oncogene homolog 2
comp66579_c0_seq1	GO:0004767
comp66579_c0_seq1	GO:0006184
comp66579_c0_seq1	GO:0030335
comp66579_c0_seq1	GO:0005515
comp66579_c0_seq1	GO:0003924
comp66579_c0_seq1	GO:0005783
comp66579_c0_seq1	GO:0005525
comp66579_c0_seq1	GO:0005886
comp66579_c0_seq1	GO:0006687
comp66579_c0_seq1	EC:3.1.4.12
comp66588_c0_seq1	GO:0005488	zinc knuckle protein
comp66590_c0_seq1	GO:0004687	myosin light chain kinase
comp66590_c0_seq1	GO:0006468
comp66590_c0_seq1	GO:0005524
comp66590_c0_seq1	GO:0009069
comp66590_c0_seq1	GO:0016459
comp66590_c0_seq1	EC:2.7.11.18
comp66590_c0_seq2	GO:0004687	myosin light chain kinase
comp66590_c0_seq2	GO:0006468
comp66590_c0_seq2	GO:0005524
comp66590_c0_seq2	GO:0009069
comp66590_c0_seq2	GO:0016459
comp66590_c0_seq2	EC:2.7.11.18
comp66590_c0_seq3	GO:0004687	myosin light chain kinase
comp66590_c0_seq3	GO:0006468
comp66590_c0_seq3	GO:0005524
comp66590_c0_seq3	GO:0009069
comp66590_c0_seq3	GO:0016459
comp66590_c0_seq3	EC:2.7.11.18
comp66578_c1_seq1	GO:0015031	ras-related protein rab-5c-like
comp66578_c1_seq1	GO:0005525
comp66578_c1_seq1	GO:0007264
comp66592_c0_seq1	GO:0060037	btb poz domain-containing protein kctd15-like
comp66592_c0_seq1	GO:0044335
comp66592_c0_seq1	GO:0090090
comp66592_c0_seq1	GO:0016787
comp66594_c0_seq1	GO:0016021	solute carrier family 35 member e3
comp66582_c0_seq1	GO:0016887	abc transporter
comp66582_c0_seq1	GO:0005215
comp66582_c0_seq1	GO:0005886
comp66582_c0_seq1	GO:0006810
comp66582_c0_seq1	EC:3.6.1.3
comp66599_c0_seq1	GO:0016740	n -adenine-specific dna methyltransferase 2
comp66594_c0_seq2	GO:0016020	solute carrier family 35 member e3-like
comp66623_c0_seq1	GO:0004889	nicotinic acetylcholine receptor subunit beta 1
comp66623_c0_seq1	GO:0004872
comp66623_c0_seq1	GO:0045211
comp66623_c0_seq1	GO:0030054
comp66623_c0_seq1	GO:0005886
comp66623_c0_seq1	GO:0016021
comp66623_c0_seq1	GO:0006812
comp66623_c0_seq1	GO:0007165
comp66627_c0_seq1	GO:0016298	phospholipase membrane-associated-like
comp66627_c0_seq1	GO:0001523
comp66627_c0_seq1	GO:0008202
comp66627_c0_seq1	GO:0044281
comp66627_c0_seq1	GO:0005886
comp66627_c0_seq1	GO:0016042
comp66627_c0_seq2	GO:0016298	phospholipase membrane-associated-like
comp66627_c0_seq2	GO:0001523
comp66627_c0_seq2	GO:0005886
comp66627_c0_seq2	GO:0044281
comp66627_c0_seq2	GO:0008202
comp66627_c0_seq2	GO:0016042
comp66642_c0_seq1	GO:0000166	rab-like protein 3-like
comp66642_c0_seq2	GO:0000166	rab-like protein 3-like
comp66649_c0_seq1	GO:0006367	general transcription factor iih subunit 1
comp66649_c0_seq1	GO:0000718
comp66649_c0_seq1	GO:0006370
comp66649_c0_seq1	GO:0006362
comp66649_c0_seq1	GO:0008094
comp66649_c0_seq1	GO:0005515
comp66649_c0_seq1	GO:0006283
comp66649_c0_seq1	GO:0006363
comp66649_c0_seq1	GO:0000079
comp66649_c0_seq1	GO:0005675
comp66649_c0_seq1	GO:0050434
comp66649_c0_seq1	GO:0045944
comp66649_c0_seq1	GO:0008353
comp66649_c0_seq1	GO:0006368
comp66649_c0_seq1	GO:0006361
comp66649_c0_seq1	GO:0009069
comp66649_c0_seq1	EC:2.7.11.23
comp66653_c0_seq1	GO:0003743	transcription initiation factor tfiib
comp66653_c0_seq1	GO:0006357
comp66653_c0_seq1	GO:0008270
comp66653_c0_seq1	GO:0005667
comp66653_c0_seq1	GO:0051101
comp66653_c0_seq1	GO:0008134
comp66653_c0_seq1	GO:0001174
comp66653_c0_seq1	GO:0005840
comp66653_c0_seq1	GO:0006446
comp66651_c0_seq1	GO:0003824	cre-pxn-1 protein
comp66650_c0_seq1	GO:0006367	photoreceptor-specific nuclear receptor-like
comp66650_c0_seq1	GO:0005654
comp66650_c0_seq1	GO:0007602
comp66650_c0_seq1	GO:0008270
comp66650_c0_seq1	GO:0003707
comp66650_c0_seq1	GO:0006357
comp66650_c0_seq1	GO:0004879
comp66650_c0_seq1	GO:0043401
comp66650_c0_seq1	GO:0001654
comp66650_c0_seq1	GO:0043565
comp66650_c0_seq1	GO:0030522
comp66650_c0_seq1	GO:0048523
comp66662_c0_seq1	GO:0005886	proton myo-inositol cotransporter
comp66662_c0_seq1	GO:0055085
comp66662_c0_seq1	GO:0055056
comp66665_c0_seq1	GO:0005840	28s ribosomal protein mitochondrial-like
comp66684_c0_seq1	GO:0006629	adipose triglyceride lipase
comp66684_c0_seq1	GO:0003824
comp66695_c0_seq1	GO:0043401	ecdysone-induced protein 78c
comp66695_c0_seq1	GO:0008270
comp66695_c0_seq1	GO:0006355
comp66695_c0_seq1	GO:0004887
comp66695_c0_seq1	GO:0043565
comp66695_c0_seq1	GO:0003707
comp66695_c0_seq1	GO:0005634
comp66695_c1_seq1	GO:0002165	ecdysone-induced protein 78c
comp66695_c1_seq1	GO:0043401
comp66695_c1_seq1	GO:0008270
comp66695_c1_seq1	GO:0006355
comp66695_c1_seq1	GO:0004887
comp66695_c1_seq1	GO:0043565
comp66695_c1_seq1	GO:0003707
comp66695_c1_seq1	GO:0005634
comp66712_c0_seq1	GO:0000084	dna replication complex gins protein psf1
comp66712_c0_seq1	GO:0000811
comp66712_c0_seq1	GO:0006271
comp66712_c0_seq1	GO:0005737
comp66712_c0_seq1	GO:0003682
comp66712_c0_seq1	GO:0000785
comp66712_c0_seq2	GO:0000084	dna replication complex gins protein psf1
comp66712_c0_seq2	GO:0000811
comp66712_c0_seq2	GO:0006271
comp66712_c0_seq2	GO:0005737
comp66712_c0_seq2	GO:0003682
comp66712_c0_seq2	GO:0000785
comp66723_c0_seq2	GO:0005762	39s ribosomal protein mitochondrial
comp66723_c0_seq2	GO:0003735
comp66723_c0_seq2	GO:0006412
comp66723_c0_seq2	GO:0042254
comp66723_c0_seq1	GO:0005762	39s ribosomal protein mitochondrial
comp66723_c0_seq1	GO:0003735
comp66723_c0_seq1	GO:0006412
comp66723_c0_seq1	GO:0042254
comp66723_c0_seq3	GO:0005762	39s ribosomal protein mitochondrial
comp66723_c0_seq3	GO:0003735
comp66723_c0_seq3	GO:0006412
comp66723_c0_seq3	GO:0042254
comp66739_c0_seq1	GO:0016787	alkaline tissue-nonspecific isozyme-like
comp66746_c0_seq1	GO:0005737	appr-1-p processing domain protein
comp66746_c0_seq1	GO:0005886
comp66746_c0_seq1	GO:0016740
comp66742_c0_seq1	GO:0008270	zinc cchc domain containing 10
comp66742_c0_seq1	GO:0003676
comp66751_c0_seq1	GO:0030054	nuclear factor i
comp66751_c0_seq1	GO:0005730
comp66751_c0_seq1	GO:0045944
comp66751_c0_seq1	GO:0006260
comp66751_c0_seq1	GO:0003677
comp66751_c0_seq1	GO:0000122
comp66751_c0_seq1	GO:0014070
comp66751_c0_seq1	GO:0003700
comp66751_c0_seq1	GO:0008134
comp66751_c0_seq1	GO:0005667
comp66751_c0_seq1	GO:0045449
comp66756_c0_seq1	GO:0042373	vitamin k epoxide reductase complex subunit 1-like protein 1
comp66766_c0_seq1	GO:0005488	zinc finger protein 457
comp66760_c0_seq1	GO:0023052	protocadherin fat 4
comp66760_c0_seq1	GO:0007154
comp66768_c1_seq1	GO:0043525	nedd8-conjugating enzyme ubc12
comp66768_c1_seq1	GO:0019788
comp66768_c1_seq1	GO:0045116
comp66768_c1_seq1	GO:0005515
comp66768_c1_seq1	GO:0016567
comp66768_c1_seq1	GO:0018169
comp66768_c1_seq1	GO:0005524
comp66768_c1_seq1	GO:0004842
comp66768_c1_seq1	EC:6.3.2.19
comp66773_c0_seq2	GO:0042221	torsin-1a precursor
comp66773_c0_seq2	GO:0044446
comp66773_c0_seq2	GO:0005515
comp66773_c0_seq2	GO:0031090
comp66773_c0_seq2	GO:0000267
comp66773_c0_seq2	GO:0012505
comp66773_c0_seq2	GO:0006950
comp66773_c0_seq2	GO:0005783
comp66773_c0_seq1	GO:0042221	torsin-1a precursor
comp66773_c0_seq1	GO:0044446
comp66773_c0_seq1	GO:0005515
comp66773_c0_seq1	GO:0031090
comp66773_c0_seq1	GO:0000267
comp66773_c0_seq1	GO:0012505
comp66773_c0_seq1	GO:0006950
comp66773_c0_seq1	GO:0005783
comp66788_c1_seq1	GO:0006468	serine threonine-protein kinase 17a
comp66788_c1_seq1	GO:0006917
comp66788_c1_seq1	GO:0007243
comp66788_c1_seq1	GO:0004674
comp66788_c1_seq1	GO:0005524
comp66788_c1_seq1	GO:2000377
comp66788_c1_seq1	GO:0005634
comp66788_c1_seq1	GO:0009069
comp66788_c1_seq1	EC:2.7.11.0
comp66801_c0_seq1	GO:0016021	protein yipf6
comp66819_c0_seq1	GO:0019538	plasma kallikrein
comp66819_c0_seq1	GO:0003824
comp66819_c0_seq1	GO:0007596
comp66822_c0_seq1	GO:0006085	acyl- synthetase short-chain family member 1
comp66822_c0_seq1	GO:0019542
comp66822_c0_seq1	GO:0005759
comp66822_c0_seq1	GO:0003987
comp66822_c0_seq1	GO:0019413
comp66822_c0_seq1	GO:0032559
comp66822_c0_seq1	GO:0006094
comp66822_c0_seq1	GO:0006096
comp66822_c0_seq1	GO:0019643
comp66822_c0_seq1	EC:6.2.1.1
comp66826_c0_seq1	GO:0051047	synaptotagmin-like protein 4
comp66826_c0_seq1	GO:0006887
comp66826_c0_seq1	GO:0043232
comp66826_c0_seq1	GO:0048522
comp66826_c0_seq1	GO:0016023
comp66826_c0_seq1	GO:0060341
comp66826_c0_seq1	GO:0044446
comp66826_c0_seq1	GO:0005515
comp66826_c0_seq1	GO:0016020
comp66826_c0_seq1	GO:0015031
comp66826_c0_seq1	GO:0005634
comp66828_c0_seq1	GO:0006468	serine threonine-protein kinase nim1
comp66828_c0_seq1	GO:0005524
comp66828_c0_seq1	GO:0000287
comp66828_c0_seq1	GO:0004674
comp66828_c0_seq1	GO:0009069
comp66828_c0_seq1	EC:2.7.11.0
comp66832_c0_seq1	GO:0001104	mediator of rna polymerase ii transcription subunit 31-like
comp66832_c0_seq1	GO:0016592
comp66832_c0_seq1	GO:0006355
comp66844_c0_seq1	GO:0006810	chloride channel accessory 2-like
comp66844_c0_seq1	GO:0044464
comp66844_c0_seq1	GO:0016020
comp66847_c0_seq2	GO:2000327	cell differentiation protein rcd1 homolog
comp66847_c0_seq2	GO:0005829
comp66847_c0_seq2	GO:0007548
comp66847_c0_seq2	GO:0000289
comp66847_c0_seq2	GO:0006355
comp66847_c0_seq2	GO:0000932
comp66847_c0_seq2	GO:0019221
comp66847_c0_seq2	GO:0005515
comp66847_c0_seq2	GO:0005634
comp66847_c0_seq1	GO:2000327	cell differentiation protein rcd1 homolog
comp66847_c0_seq1	GO:0005829
comp66847_c0_seq1	GO:0007548
comp66847_c0_seq1	GO:0000289
comp66847_c0_seq1	GO:0006355
comp66847_c0_seq1	GO:0000932
comp66847_c0_seq1	GO:0019221
comp66847_c0_seq1	GO:0005515
comp66847_c0_seq1	GO:0005634
comp66868_c0_seq1	GO:0010332	tripartite motif-containing protein 59
comp66868_c0_seq1	GO:0097038
comp66868_c0_seq1	GO:0010942
comp66868_c0_seq1	GO:0030433
comp66868_c0_seq1	GO:0004871
comp66868_c0_seq1	GO:0043123
comp66868_c0_seq1	GO:0004842
comp66868_c0_seq1	GO:0005515
comp66868_c0_seq1	GO:0051865
comp66868_c0_seq1	GO:0016239
comp66868_c0_seq1	GO:0005789
comp66868_c0_seq1	EC:6.3.2.19
comp66889_c0_seq1	GO:0031410	cln3 battenin
comp66889_c0_seq1	GO:0006357
comp66889_c0_seq1	GO:0005764
comp66889_c0_seq1	GO:0016538
comp66889_c0_seq1	GO:0005783
comp66889_c0_seq1	GO:0035751
comp66889_c0_seq1	GO:0046907
comp66889_c0_seq1	GO:0012505
comp66889_c0_seq1	GO:0045121
comp66889_c0_seq1	GO:0046328
comp66889_c0_seq1	GO:0006677
comp66889_c0_seq1	GO:0031301
comp66889_c0_seq1	GO:0016592
comp66889_c0_seq1	GO:0008340
comp66889_c0_seq1	GO:0006979
comp66889_c0_seq1	GO:0006687
comp66889_c0_seq1	GO:0005886
comp66889_c0_seq1	GO:0001104
comp66889_c0_seq1	GO:0007095
comp66889_c0_seq1	GO:0009056
comp66889_c0_seq1	GO:0005515
comp66889_c0_seq1	GO:0044431
comp66889_c0_seq1	GO:0022416
comp66889_c0_seq1	GO:0045498
comp66889_c0_seq1	GO:0043066
comp66889_c0_seq1	GO:0005770
comp66889_c0_seq1	GO:0036011
comp66889_c0_seq1	GO:0008593
comp66889_c0_seq1	GO:0000074
comp66889_c0_seq1	GO:0045859
comp66893_c0_seq1	GO:0005737	usher syndrome type-1g protein homolog
comp66893_c0_seq1	GO:0045494
comp66893_c0_seq1	GO:0042472
comp66893_c0_seq1	GO:0007605
comp66893_c0_seq1	GO:0050957
comp66893_c0_seq1	GO:0005886
comp66893_c0_seq1	GO:0060113
comp66893_c0_seq1	GO:0015629
comp66893_c0_seq1	GO:0042803
comp66892_c0_seq1	GO:0003824	hypothetical protein BRAFLDRAFT_129875 [Branchiostoma floridae]
comp66887_c1_seq1	GO:0043065	cytosolic phospholipase a2
comp66887_c1_seq1	GO:0030501
comp66887_c1_seq1	GO:0031340
comp66887_c1_seq1	GO:0008284
comp66887_c1_seq1	GO:0031622
comp66887_c1_seq1	GO:0042542
comp66887_c1_seq1	GO:0001554
comp66887_c1_seq1	GO:0051384
comp66887_c1_seq1	GO:0031394
comp66887_c1_seq1	GO:0010243
comp66887_c1_seq1	GO:0005829
comp66887_c1_seq1	GO:0005544
comp66887_c1_seq1	GO:0030168
comp66887_c1_seq1	GO:0051592
comp66887_c1_seq1	GO:0007568
comp66887_c1_seq1	GO:0010226
comp66887_c1_seq1	GO:0009408
comp66887_c1_seq1	GO:0042588
comp66887_c1_seq1	GO:0048471
comp66887_c1_seq1	GO:0046697
comp66887_c1_seq1	GO:0001542
comp66887_c1_seq1	GO:0019369
comp66887_c1_seq1	GO:0047498
comp66887_c1_seq1	GO:0033280
comp66887_c1_seq1	GO:0005509
comp66887_c1_seq1	GO:0005634
comp66887_c1_seq1	GO:0005624
comp66887_c1_seq1	GO:0043129
comp66887_c1_seq1	GO:0051597
comp66887_c1_seq1	GO:0032496
comp66887_c1_seq1	GO:0005789
comp66887_c1_seq1	GO:0009395
comp66901_c0_seq1	GO:0006468	serine threonine-protein kinase nim1
comp66901_c0_seq1	GO:0005524
comp66901_c0_seq1	GO:0000287
comp66901_c0_seq1	GO:0004674
comp66901_c0_seq1	GO:0009069
comp66901_c0_seq1	EC:2.7.11.0
comp66903_c0_seq1	GO:0001104	mediator of rna polymerase ii transcription subunit 7
comp66903_c0_seq1	GO:0016592
comp66903_c0_seq1	GO:0006357
comp66903_c0_seq1	GO:0005667
comp66903_c0_seq2	GO:0001104	mediator of rna polymerase ii transcription subunit 7
comp66903_c0_seq2	GO:0016592
comp66903_c0_seq2	GO:0006357
comp66903_c0_seq2	GO:0005667
comp66913_c0_seq1	GO:0072487	probable histone acetyltransferase myst1-like
comp66913_c0_seq1	GO:0043995
comp66913_c0_seq1	GO:0008270
comp66913_c0_seq1	GO:0046972
comp66913_c0_seq1	GO:0043996
comp66913_c0_seq1	GO:0045892
comp66913_c0_seq1	GO:0000776
comp66913_c0_seq1	GO:0030099
comp66913_c0_seq1	GO:0045893
comp66913_c0_seq1	GO:0019899
comp66913_c0_seq1	GO:0043984
comp66913_c0_seq1	GO:0008134
comp66913_c0_seq1	GO:0043982
comp66913_c0_seq1	GO:0035064
comp66913_c0_seq1	GO:0071339
comp66913_c0_seq1	GO:0043981
comp66913_c0_seq1	GO:0042967
comp66913_c0_seq1	GO:0005667
comp66920_c0_seq1	GO:0003723	tho complex subunit 3
comp66920_c0_seq1	GO:0008380
comp66920_c0_seq1	GO:0000346
comp66920_c0_seq1	GO:0016573
comp66920_c0_seq1	GO:0006397
comp66920_c0_seq1	GO:0004402
comp66920_c0_seq1	GO:0046784
comp66920_c0_seq1	GO:0000123
comp66920_c0_seq1	GO:0042967
comp66920_c0_seq1	EC:2.3.1.48
comp66920_c0_seq2	GO:0003723	tho complex subunit 3
comp66920_c0_seq2	GO:0008380
comp66920_c0_seq2	GO:0000346
comp66920_c0_seq2	GO:0016573
comp66920_c0_seq2	GO:0006397
comp66920_c0_seq2	GO:0004402
comp66920_c0_seq2	GO:0046784
comp66920_c0_seq2	GO:0000123
comp66920_c0_seq2	GO:0042967
comp66920_c0_seq2	EC:2.3.1.48
comp66922_c0_seq1	GO:0035145	partner of y14 and mago-like
comp66922_c0_seq1	GO:0031981
comp66922_c0_seq1	GO:0043022
comp66922_c0_seq1	GO:0045727
comp66922_c0_seq1	GO:0005737
comp66922_c0_seq1	GO:0000184
comp66933_c0_seq2	GO:0071363	aromatic-l-amino-acid decarboxylase
comp66933_c0_seq2	GO:0005829
comp66933_c0_seq2	GO:0042427
comp66933_c0_seq2	GO:0035690
comp66933_c0_seq2	GO:0052314
comp66933_c0_seq2	GO:0030424
comp66933_c0_seq2	GO:0004058
comp66933_c0_seq2	GO:0071312
comp66933_c0_seq2	GO:0005625
comp66933_c0_seq2	GO:0046684
comp66933_c0_seq2	GO:0008021
comp66933_c0_seq2	GO:0010259
comp66933_c0_seq2	GO:0007623
comp66933_c0_seq2	GO:0043025
comp66933_c0_seq2	GO:0019904
comp66933_c0_seq2	GO:0016597
comp66933_c0_seq2	GO:0015842
comp66933_c0_seq2	GO:0033076
comp66933_c0_seq2	GO:0030170
comp66933_c0_seq2	GO:0042416
comp66933_c0_seq2	GO:0006547
comp66933_c0_seq2	GO:0006558
comp66933_c0_seq2	GO:0006568
comp66933_c0_seq2	GO:0006570
comp66933_c0_seq2	GO:0009821
comp66933_c0_seq2	GO:0042432
comp66933_c0_seq2	EC:4.1.1.28
comp66933_c0_seq4	GO:0005829	dopa decarboxylase
comp66933_c0_seq4	GO:0042427
comp66933_c0_seq4	GO:0030424
comp66933_c0_seq4	GO:0004058
comp66933_c0_seq4	GO:0005625
comp66933_c0_seq4	GO:0008021
comp66933_c0_seq4	GO:0009636
comp66933_c0_seq4	GO:0071310
comp66933_c0_seq4	GO:0043025
comp66933_c0_seq4	GO:0019904
comp66933_c0_seq4	GO:0016597
comp66933_c0_seq4	GO:0015842
comp66933_c0_seq4	GO:0030170
comp66933_c0_seq4	GO:0042416
comp66933_c0_seq4	GO:0006547
comp66933_c0_seq4	GO:0006558
comp66933_c0_seq4	GO:0006568
comp66933_c0_seq4	GO:0006570
comp66933_c0_seq4	GO:0009821
comp66933_c0_seq4	GO:0042432
comp66933_c0_seq4	EC:4.1.1.28
comp66933_c0_seq5	GO:0071363	dopa decarboxylase
comp66933_c0_seq5	GO:0005829
comp66933_c0_seq5	GO:0042427
comp66933_c0_seq5	GO:0035690
comp66933_c0_seq5	GO:0052314
comp66933_c0_seq5	GO:0030424
comp66933_c0_seq5	GO:0004058
comp66933_c0_seq5	GO:0071312
comp66933_c0_seq5	GO:0005625
comp66933_c0_seq5	GO:0046684
comp66933_c0_seq5	GO:0008021
comp66933_c0_seq5	GO:0010259
comp66933_c0_seq5	GO:0007623
comp66933_c0_seq5	GO:0043025
comp66933_c0_seq5	GO:0019904
comp66933_c0_seq5	GO:0016597
comp66933_c0_seq5	GO:0015842
comp66933_c0_seq5	GO:0033076
comp66933_c0_seq5	GO:0030170
comp66933_c0_seq5	GO:0042416
comp66933_c0_seq5	GO:0006547
comp66933_c0_seq5	GO:0006558
comp66933_c0_seq5	GO:0006568
comp66933_c0_seq5	GO:0006570
comp66933_c0_seq5	GO:0009821
comp66933_c0_seq5	GO:0042432
comp66933_c0_seq5	EC:4.1.1.28
comp66933_c0_seq3	GO:0005829	dopa decarboxylase
comp66933_c0_seq3	GO:0042427
comp66933_c0_seq3	GO:0030424
comp66933_c0_seq3	GO:0004058
comp66933_c0_seq3	GO:0005625
comp66933_c0_seq3	GO:0008021
comp66933_c0_seq3	GO:0009636
comp66933_c0_seq3	GO:0071310
comp66933_c0_seq3	GO:0043025
comp66933_c0_seq3	GO:0019904
comp66933_c0_seq3	GO:0016597
comp66933_c0_seq3	GO:0015842
comp66933_c0_seq3	GO:0030170
comp66933_c0_seq3	GO:0042416
comp66933_c0_seq3	GO:0006547
comp66933_c0_seq3	GO:0006558
comp66933_c0_seq3	GO:0006568
comp66933_c0_seq3	GO:0006570
comp66933_c0_seq3	GO:0009821
comp66933_c0_seq3	GO:0042432
comp66933_c0_seq3	EC:4.1.1.28
comp66933_c0_seq1	GO:0071363	dopa decarboxylase (aromatic l-amino acid decarboxylase)
comp66933_c0_seq1	GO:0005829
comp66933_c0_seq1	GO:0042427
comp66933_c0_seq1	GO:0035690
comp66933_c0_seq1	GO:0052314
comp66933_c0_seq1	GO:0030424
comp66933_c0_seq1	GO:0004058
comp66933_c0_seq1	GO:0071312
comp66933_c0_seq1	GO:0005625
comp66933_c0_seq1	GO:0046684
comp66933_c0_seq1	GO:0008021
comp66933_c0_seq1	GO:0010259
comp66933_c0_seq1	GO:0007623
comp66933_c0_seq1	GO:0043025
comp66933_c0_seq1	GO:0019904
comp66933_c0_seq1	GO:0016597
comp66933_c0_seq1	GO:0015842
comp66933_c0_seq1	GO:0033076
comp66933_c0_seq1	GO:0030170
comp66933_c0_seq1	GO:0042416
comp66933_c0_seq1	GO:0006547
comp66933_c0_seq1	GO:0006558
comp66933_c0_seq1	GO:0006568
comp66933_c0_seq1	GO:0006570
comp66933_c0_seq1	GO:0009821
comp66933_c0_seq1	GO:0042432
comp66933_c0_seq1	EC:4.1.1.28
comp66933_c0_seq6	GO:0071363	dopa decarboxylase
comp66933_c0_seq6	GO:0005829
comp66933_c0_seq6	GO:0042427
comp66933_c0_seq6	GO:0035690
comp66933_c0_seq6	GO:0052314
comp66933_c0_seq6	GO:0030424
comp66933_c0_seq6	GO:0004058
comp66933_c0_seq6	GO:0071312
comp66933_c0_seq6	GO:0005625
comp66933_c0_seq6	GO:0046684
comp66933_c0_seq6	GO:0008021
comp66933_c0_seq6	GO:0010259
comp66933_c0_seq6	GO:0007623
comp66933_c0_seq6	GO:0043025
comp66933_c0_seq6	GO:0019904
comp66933_c0_seq6	GO:0016597
comp66933_c0_seq6	GO:0015842
comp66933_c0_seq6	GO:0033076
comp66933_c0_seq6	GO:0030170
comp66933_c0_seq6	GO:0042416
comp66933_c0_seq6	GO:0006547
comp66933_c0_seq6	GO:0006558
comp66933_c0_seq6	GO:0006568
comp66933_c0_seq6	GO:0006570
comp66933_c0_seq6	GO:0009821
comp66933_c0_seq6	GO:0042432
comp66933_c0_seq6	EC:4.1.1.28
comp66933_c0_seq7	GO:0071363	dopa decarboxylase (aromatic l-amino acid decarboxylase)
comp66933_c0_seq7	GO:0005829
comp66933_c0_seq7	GO:0042427
comp66933_c0_seq7	GO:0035690
comp66933_c0_seq7	GO:0052314
comp66933_c0_seq7	GO:0030424
comp66933_c0_seq7	GO:0004058
comp66933_c0_seq7	GO:0071312
comp66933_c0_seq7	GO:0005625
comp66933_c0_seq7	GO:0046684
comp66933_c0_seq7	GO:0008021
comp66933_c0_seq7	GO:0010259
comp66933_c0_seq7	GO:0007623
comp66933_c0_seq7	GO:0043025
comp66933_c0_seq7	GO:0019904
comp66933_c0_seq7	GO:0016597
comp66933_c0_seq7	GO:0015842
comp66933_c0_seq7	GO:0033076
comp66933_c0_seq7	GO:0030170
comp66933_c0_seq7	GO:0042416
comp66933_c0_seq7	GO:0006547
comp66933_c0_seq7	GO:0006558
comp66933_c0_seq7	GO:0006568
comp66933_c0_seq7	GO:0006570
comp66933_c0_seq7	GO:0009821
comp66933_c0_seq7	GO:0042432
comp66933_c0_seq7	EC:4.1.1.28
comp66936_c0_seq1	GO:0072234	low quality protein: polycystin-1-like
comp66936_c0_seq1	GO:0004672
comp66936_c0_seq1	GO:0044093
comp66936_c0_seq1	GO:0043009
comp66936_c0_seq1	GO:0016337
comp66936_c0_seq1	GO:0007243
comp66936_c0_seq1	GO:0016043
comp66936_c0_seq1	GO:0046907
comp66936_c0_seq1	GO:0009653
comp66936_c0_seq1	GO:0050793
comp66936_c0_seq1	GO:0043231
comp66936_c0_seq1	GO:0044459
comp66936_c0_seq1	GO:0043542
comp66936_c0_seq1	GO:0042995
comp66936_c0_seq1	GO:0007399
comp66936_c0_seq1	GO:0006812
comp66936_c0_seq1	GO:0005515
comp66936_c0_seq1	GO:0030335
comp66936_c0_seq1	GO:0030154
comp66936_c0_seq1	GO:0007166
comp66936_c0_seq1	GO:0048523
comp66936_c0_seq1	GO:0048583
comp66936_c0_seq1	GO:0008283
comp66936_c0_seq1	GO:0051239
comp66936_c0_seq1	GO:0006950
comp66936_c0_seq1	GO:0044444
comp66936_c0_seq1	GO:0001568
comp66936_c0_seq1	GO:0070887
comp66936_c0_seq1	GO:0006468
comp66936_c0_seq1	GO:0055085
comp66936_c0_seq1	GO:0006355
comp66935_c0_seq1	GO:0003899	dna primase small subunit
comp66935_c0_seq1	GO:0000084
comp66935_c0_seq1	GO:0000216
comp66935_c0_seq1	GO:0006269
comp66935_c0_seq1	GO:0006271
comp66935_c0_seq1	GO:0005515
comp66935_c0_seq1	GO:0006270
comp66935_c0_seq1	GO:0032201
comp66935_c0_seq1	GO:0000082
comp66935_c0_seq1	GO:0005654
comp66935_c0_seq1	GO:0000722
comp66935_c0_seq1	GO:0005730
comp66935_c0_seq1	GO:0006144
comp66935_c0_seq1	GO:0006206
comp66935_c0_seq1	GO:0006351
comp66935_c0_seq1	EC:2.7.7.6
comp66936_c0_seq2	GO:0044446	polycystin 2-like
comp66936_c0_seq2	GO:0051716
comp66936_c0_seq2	GO:0035295
comp66936_c0_seq2	GO:0048519
comp66936_c0_seq2	GO:0022836
comp66936_c0_seq2	GO:0001656
comp66936_c0_seq2	GO:0019222
comp66936_c0_seq2	GO:0022890
comp66936_c0_seq2	GO:0034762
comp66936_c0_seq2	GO:0060429
comp66936_c0_seq2	GO:0005261
comp66936_c0_seq2	GO:0042995
comp66936_c0_seq2	GO:0034220
comp66936_c0_seq2	GO:0016021
comp66936_c0_seq2	GO:0005515
comp66936_c0_seq2	GO:0048522
comp66936_c0_seq2	GO:0046873
comp66936_c0_seq2	GO:0044444
comp66936_c0_seq2	GO:0006816
comp66950_c0_seq2	GO:0070064	src substrate cortactin isoform 2
comp66950_c0_seq2	GO:0005856
comp66950_c0_seq2	GO:0005625
comp66950_c0_seq2	GO:0030027
comp66950_c0_seq2	GO:0001726
comp66950_c0_seq2	GO:0005938
comp66950_c0_seq2	GO:0007420
comp66950_c0_seq2	GO:0006898
comp66950_c0_seq1	GO:0070064	src substrate cortactin isoform 2
comp66950_c0_seq1	GO:0005856
comp66950_c0_seq1	GO:0005625
comp66950_c0_seq1	GO:0030027
comp66950_c0_seq1	GO:0001726
comp66950_c0_seq1	GO:0005938
comp66950_c0_seq1	GO:0007420
comp66950_c0_seq1	GO:0006898
comp66950_c0_seq4	GO:0070064	cortactin
comp66950_c0_seq4	GO:0005625
comp66950_c0_seq4	GO:0030027
comp66950_c0_seq4	GO:0001726
comp66950_c0_seq4	GO:0005938
comp66950_c0_seq4	GO:0007420
comp66950_c0_seq4	GO:0006898
comp66957_c1_seq1	GO:0050896	carbonic anhydrase 14-like
comp66957_c1_seq1	GO:0006810
comp66957_c1_seq1	GO:0016829
comp66981_c1_seq2	GO:0004553	lysosomal alpha-mannosidase
comp66981_c1_seq2	GO:0005488
comp66981_c1_seq2	GO:0006517
comp66981_c1_seq2	GO:0005975
comp66981_c1_seq2	EC:3.2.1.0
comp66973_c2_seq1	GO:0004872	isoform f
comp66973_c2_seq1	GO:0004871
comp66973_c2_seq1	GO:0007165
comp66982_c0_seq1	GO:0006979	lipoic acid synthetase
comp66982_c0_seq1	GO:0006954
comp66982_c0_seq1	GO:0005739
comp66982_c0_seq1	GO:0046872
comp66982_c0_seq1	GO:0009107
comp66982_c0_seq1	GO:0051539
comp66982_c0_seq1	GO:0032496
comp66982_c0_seq1	GO:0016992
comp66982_c0_seq1	GO:0001843
comp66982_c0_seq1	EC:2.8.1.8
comp66974_c0_seq1	GO:0030904	down syndrome critical region protein 3
comp66974_c0_seq1	GO:0005634
comp66974_c0_seq1	GO:0007034
comp66999_c1_seq1	GO:0005515	comm domain containing 3
comp66998_c0_seq1	GO:0005515	low-density lipoprotein receptor-related protein 2
comp66998_c0_seq1	GO:0005764
comp66998_c0_seq1	GO:0050896
comp66998_c0_seq1	GO:0006486
comp66998_c0_seq1	GO:0006897
comp66998_c0_seq1	GO:0044459
comp66998_c0_seq1	GO:0042359
comp66994_c0_seq1	GO:0060021	bcl-6 corepressor isoform 2
comp66994_c0_seq1	GO:0000122
comp66994_c0_seq1	GO:0003714
comp66994_c0_seq1	GO:0042826
comp66994_c0_seq1	GO:0030502
comp66994_c0_seq1	GO:0043010
comp66994_c0_seq1	GO:0007507
comp66994_c0_seq1	GO:0000415
comp66994_c0_seq1	GO:0065001
comp66994_c0_seq1	GO:0031072
comp66994_c0_seq1	GO:0070171
comp66994_c0_seq1	GO:0044212
comp66994_c0_seq1	GO:0004842
comp66994_c0_seq1	GO:0035518
comp66994_c0_seq1	GO:0031519
comp66994_c0_seq1	GO:0008134
comp66994_c0_seq1	GO:0051572
comp66994_c0_seq1	GO:0021915
comp66994_c0_seq1	GO:0005667
comp66994_c0_seq1	GO:0016481
comp66994_c0_seq1	GO:0000118
comp66994_c0_seq1	EC:6.3.2.19
comp67001_c0_seq1	GO:0009888	muscle-specific protein isoform b
comp67001_c0_seq1	GO:0044422
comp67001_c0_seq1	GO:0051649
comp67001_c0_seq1	GO:0016021
comp67001_c0_seq1	GO:0008092
comp67001_c0_seq1	GO:0030036
comp67001_c0_seq1	GO:0043232
comp67001_c0_seq1	GO:0007300
comp67001_c0_seq1	GO:0044444
comp67003_c0_seq1	GO:0005730	krr1 small subunit processome component homolog
comp67003_c0_seq1	GO:0003723
comp67003_c0_seq1	GO:0006364
comp67003_c0_seq1	GO:0030529
comp67014_c0_seq2	GO:0005624	multidrug resistance-associated protein 1-like
comp67014_c0_seq2	GO:0006692
comp67014_c0_seq2	GO:0015721
comp67014_c0_seq2	GO:0005794
comp67014_c0_seq2	GO:0005730
comp67014_c0_seq2	GO:0008206
comp67014_c0_seq2	GO:0015711
comp67014_c0_seq2	GO:0042493
comp67014_c0_seq2	GO:0042626
comp67014_c0_seq2	GO:0019370
comp67014_c0_seq2	GO:0055085
comp67014_c0_seq2	GO:0006200
comp67014_c0_seq2	GO:0005887
comp67014_c0_seq2	GO:0005524
comp67014_c0_seq2	GO:0008514
comp67019_c1_seq1	GO:0005789	udp-n-acetylglucosamine transferase subunit alg13 homolog
comp67019_c1_seq1	GO:0006488
comp67019_c1_seq1	GO:0018279
comp67019_c1_seq1	GO:0043687
comp67019_c1_seq1	GO:0016758
comp67019_c1_seq1	EC:2.4.1.0
comp67014_c0_seq1	GO:0034040	canalicular multispecific organic anion transporter 2-like
comp67014_c0_seq1	GO:0005324
comp67014_c0_seq1	GO:0046624
comp67014_c0_seq1	GO:0016323
comp67014_c0_seq1	GO:0015562
comp67014_c0_seq1	GO:0015911
comp67014_c0_seq1	GO:0043526
comp67014_c0_seq1	GO:0006855
comp67014_c0_seq1	GO:0005737
comp67014_c0_seq1	GO:0034775
comp67014_c0_seq1	GO:0060326
comp67014_c0_seq1	GO:0034634
comp67014_c0_seq1	GO:0008559
comp67014_c0_seq1	GO:0015431
comp67014_c0_seq1	GO:0033700
comp67014_c0_seq1	GO:0046618
comp67014_c0_seq1	GO:0005887
comp67014_c0_seq1	GO:0030335
comp67014_c0_seq1	GO:0005634
comp67014_c0_seq1	GO:0008152
comp67014_c0_seq1	GO:0043215
comp67014_c0_seq1	GO:0006979
comp67014_c0_seq1	GO:0042908
comp67014_c0_seq1	EC:3.6.3.44
comp67025_c2_seq1	GO:0005488	tumor necrosis factor-inducible gene 6
comp67025_c2_seq1	GO:0044464
comp67030_c0_seq2	GO:0080122	solute carrier family 25 member 42-like
comp67030_c0_seq2	GO:0080121
comp67030_c0_seq2	GO:0015866
comp67030_c0_seq2	GO:0005347
comp67030_c0_seq2	GO:0035349
comp67030_c0_seq2	GO:0015228
comp67030_c0_seq2	GO:0043262
comp67030_c0_seq2	GO:0016020
comp67030_c0_seq2	GO:0015217
comp67030_c0_seq2	GO:0005739
comp67030_c0_seq2	GO:0015867
comp67030_c0_seq1	GO:0080122	solute carrier family 25 member 42-like
comp67030_c0_seq1	GO:0080121
comp67030_c0_seq1	GO:0005743
comp67030_c0_seq1	GO:0015866
comp67030_c0_seq1	GO:0005347
comp67030_c0_seq1	GO:0035349
comp67030_c0_seq1	GO:0015228
comp67030_c0_seq1	GO:0016021
comp67030_c0_seq1	GO:0043262
comp67030_c0_seq1	GO:0015217
comp67030_c0_seq1	GO:0015867
comp67048_c0_seq1	GO:0044424	c-maf-inducing protein
comp67043_c0_seq1	GO:0016301	mob kinase activator-like 1-like
comp67043_c0_seq1	GO:0016310
comp67043_c0_seq2	GO:0016301	mob kinase activator-like 1-like
comp67043_c0_seq2	GO:0016310
comp67051_c0_seq1	GO:0016787	protein
comp67049_c0_seq1	GO:0060070	wingless-type mmtv integration site member 9a
comp67049_c0_seq1	GO:0005102
comp67049_c0_seq1	GO:0060548
comp67049_c0_seq1	GO:0045597
comp67049_c0_seq1	GO:0045880
comp67049_c0_seq1	GO:0007389
comp67049_c0_seq1	GO:0061072
comp67049_c0_seq1	GO:0008285
comp67049_c0_seq1	GO:0061037
comp67049_c0_seq1	GO:0043154
comp67049_c0_seq1	GO:0032331
comp67049_c0_seq1	GO:0061303
comp67049_c0_seq1	GO:0031575
comp67049_c0_seq1	GO:0044421
comp67049_c0_seq1	GO:0035117
comp67049_c0_seq1	GO:0072498
comp67049_c0_seq1	GO:0048704
comp67055_c0_seq1	GO:0000786	histone h2b
comp67055_c0_seq1	GO:0003677
comp67055_c0_seq1	GO:0006334
comp67055_c0_seq1	GO:0009507
comp67055_c0_seq1	GO:0005634
comp67062_c0_seq1	GO:0072546	neighbor of cox4
comp67062_c0_seq2	GO:0072546	neighbor of cox4
comp67064_c0_seq1	GO:0055085	solute carrier family 15 member 4
comp67064_c0_seq1	GO:0005290
comp67064_c0_seq1	GO:0005765
comp67064_c0_seq1	GO:0016021
comp67064_c0_seq1	GO:0015293
comp67064_c0_seq1	GO:0006857
comp67064_c0_seq1	GO:0006811
comp67064_c0_seq1	GO:0015817
comp67064_c0_seq1	GO:0015031
comp67064_c0_seq2	GO:0055085	solute carrier family 15 member 4
comp67064_c0_seq2	GO:0005290
comp67064_c0_seq2	GO:0005765
comp67064_c0_seq2	GO:0016021
comp67064_c0_seq2	GO:0015293
comp67064_c0_seq2	GO:0006857
comp67064_c0_seq2	GO:0006811
comp67064_c0_seq2	GO:0015817
comp67064_c0_seq2	GO:0015031
comp67064_c0_seq4	GO:0016020	peptide nitrate transporter
comp67064_c0_seq4	GO:0006810
comp67064_c0_seq3	GO:0016020	peptide nitrate transporter
comp67064_c0_seq3	GO:0006810
comp67070_c0_seq1	GO:0009987	serine threonine-protein kinase mitochondrial-like
comp67070_c0_seq1	GO:0016772
comp67073_c1_seq1	GO:0005488	protocadherin fat 4
comp67073_c0_seq1	GO:0042067	starry isoform a
comp67073_c0_seq1	GO:0004871
comp67073_c0_seq1	GO:0007155
comp67073_c0_seq1	GO:0016055
comp67073_c0_seq1	GO:0007409
comp67076_c0_seq1	GO:0005764	group xv phospholipase a2
comp67076_c0_seq1	GO:0047499
comp67076_c0_seq1	GO:0005543
comp67076_c0_seq1	GO:0009062
comp67076_c0_seq1	GO:0008374
comp67076_c0_seq1	GO:0004622
comp67076_c0_seq1	GO:0009395
comp67076_c0_seq1	GO:0042967
comp67076_c0_seq1	EC:3.1.1.5
comp67076_c1_seq1	GO:0016746	group xv phospholipase a2-like
comp67077_c0_seq1	GO:0016705	prolyl 4-hydroxylase subunit alpha-3
comp67077_c0_seq1	GO:0051213
comp67077_c0_seq2	GO:0016705	prolyl 4-hydroxylase subunit alpha-1
comp67077_c0_seq2	GO:0051213
comp67096_c0_seq1	GO:0070887	inositol -trisphosphate receptor type 2
comp67096_c0_seq1	GO:0001666
comp67096_c0_seq1	GO:0005216
comp67096_c0_seq1	GO:0044425
comp67096_c0_seq1	GO:0005783
comp67096_c0_seq1	GO:0006811
comp67096_c1_seq1	GO:0006810	inositol -trisphosphate receptor
comp67106_c0_seq2	GO:0003824	tubulin-specific chaperone cofactor e-like
comp67108_c0_seq1	GO:0006917	beta like 1
comp67108_c0_seq1	GO:0016445
comp67108_c0_seq1	GO:0019899
comp67108_c0_seq1	GO:0005634
comp67126_c0_seq1	GO:0055106	tribbles homolog 2
comp67126_c0_seq1	GO:0043086
comp67126_c0_seq1	GO:0000166
comp67126_c0_seq1	GO:0045859
comp67126_c0_seq1	GO:0004672
comp67126_c0_seq1	GO:0005737
comp67126_c0_seq1	GO:0005730
comp67126_c0_seq1	GO:0043433
comp67126_c0_seq1	GO:0032436
comp67126_c0_seq1	GO:0031625
comp67126_c0_seq1	GO:0051443
comp67126_c0_seq1	GO:0045081
comp67126_c0_seq1	GO:0008134
comp67126_c0_seq1	GO:0045599
comp67126_c0_seq1	GO:0005667
comp67132_c0_seq1	GO:0048856	an1-type zinc finger protein 5
comp67132_c0_seq2	GO:0048856	an1-type zinc finger protein 5
comp67147_c1_seq1	GO:0022414	meiosis inhibitor protein 1
comp67161_c0_seq1	GO:0030283	hydroxysteroid (17-beta) dehydrogenase 4
comp67161_c0_seq1	GO:0000038
comp67161_c0_seq1	GO:0016508
comp67161_c0_seq1	GO:0060009
comp67161_c0_seq1	GO:0008210
comp67161_c0_seq1	GO:0044594
comp67161_c0_seq1	GO:0006699
comp67161_c0_seq1	GO:0005739
comp67161_c0_seq1	GO:0033989
comp67161_c0_seq1	GO:0033540
comp67161_c0_seq1	GO:0036112
comp67161_c0_seq1	GO:0005778
comp67161_c0_seq1	GO:0005102
comp67161_c0_seq1	GO:0003857
comp67161_c0_seq1	GO:0042803
comp67161_c0_seq1	GO:0008203
comp67161_c0_seq1	GO:0005782
comp67161_c0_seq1	GO:0036111
comp67161_c0_seq1	GO:0008209
comp67161_c0_seq1	GO:0007165
comp67161_c0_seq1	GO:0006550
comp67161_c0_seq1	GO:0006552
comp67161_c0_seq1	GO:0006554
comp67161_c0_seq1	GO:0006568
comp67161_c0_seq1	GO:0006574
comp67161_c0_seq1	GO:0006633
comp67161_c0_seq1	GO:0018874
comp67161_c0_seq1	EC:1.1.1.51
comp67161_c0_seq1	EC:4.2.1.74
comp67161_c0_seq1	EC:4.2.1.107
comp67161_c0_seq1	EC:1.1.1.35
comp67166_c0_seq3	GO:0009987	proton-associated sugar transporter a-like isoform 1
comp67169_c0_seq1	GO:0044237	carbonyl reductase
comp67169_c0_seq1	GO:0016616
comp67169_c0_seq1	GO:0000166
comp67169_c0_seq1	GO:0044424
comp67169_c0_seq1	EC:1.1.1.0
comp67177_c0_seq1	GO:0008152	oxidoreductase domain-containing protein
comp67182_c0_seq1	GO:0005737	translational activator of cytochrome c oxidase 1
comp67178_c0_seq1	GO:0042384	hydrocephalus-inducing protein homolog
comp67178_c0_seq1	GO:0002064
comp67178_c0_seq1	GO:0060438
comp67178_c0_seq1	GO:0021591
comp67178_c0_seq1	GO:0003341
comp67202_c0_seq1	GO:0043065	guanine nucleotide-binding protein subunit beta-2-like 1
comp67202_c0_seq1	GO:0005856
comp67202_c0_seq1	GO:0005080
comp67202_c0_seq1	GO:0006281
comp67202_c0_seq1	GO:0003908
comp67202_c0_seq1	GO:0030496
comp67202_c0_seq1	GO:2001244
comp67202_c0_seq1	GO:0015935
comp67202_c0_seq1	GO:0004872
comp67202_c0_seq1	GO:0030971
comp67202_c0_seq1	GO:0043547
comp67202_c0_seq1	GO:0051726
comp67202_c0_seq1	GO:0042169
comp67202_c0_seq1	GO:0032464
comp67202_c0_seq1	GO:0001891
comp67202_c0_seq1	GO:0017148
comp67202_c0_seq1	GO:0001934
comp67202_c0_seq1	GO:2000114
comp67202_c0_seq1	GO:0050765
comp67202_c0_seq1	GO:0043204
comp67202_c0_seq1	GO:0030178
comp67202_c0_seq1	GO:0048471
comp67202_c0_seq1	GO:2000543
comp67202_c0_seq1	GO:0051302
comp67202_c0_seq1	GO:0030335
comp67202_c0_seq1	GO:0048511
comp67202_c0_seq1	GO:0090003
comp67202_c0_seq1	GO:0044419
comp67202_c0_seq1	GO:0030425
comp67202_c0_seq1	GO:0019903
comp67202_c0_seq1	GO:0001525
comp67202_c0_seq1	GO:0008200
comp67202_c0_seq1	GO:0032436
comp67202_c0_seq1	GO:0030292
comp67202_c0_seq1	GO:0061099
comp67202_c0_seq1	GO:0005634
comp67202_c0_seq1	GO:0030308
comp67202_c0_seq1	EC:2.1.1.63
comp67208_c0_seq1	GO:0005737	translin-associated protein x
comp67208_c0_seq1	GO:0043565
comp67208_c0_seq1	GO:0032403
comp67208_c0_seq1	GO:0003697
comp67208_c0_seq1	GO:0031687
comp67209_c0_seq1	GO:0009987	myb-binding protein 1a-like
comp67209_c0_seq1	GO:0044424
comp67209_c2_seq1	GO:0009987	myb-binding protein 1a-like
comp67209_c2_seq1	GO:0044424
comp67210_c0_seq1	GO:0003824	endonuclease-reverse transcriptase
comp67214_c0_seq1	GO:0005488	temptin precursor
comp67214_c0_seq1	GO:0004497
comp67214_c0_seq1	GO:0008152
comp67216_c0_seq1	GO:0000278	ubiquitin carboxyl-terminal hydrolase 37
comp67216_c0_seq1	GO:0008234
comp67216_c0_seq1	GO:0022403
comp67216_c0_seq1	GO:0005515
comp67216_c0_seq1	GO:0016579
comp67216_c0_seq4	GO:0000278	ubiquitin carboxyl-terminal hydrolase 37
comp67216_c0_seq4	GO:0008234
comp67216_c0_seq4	GO:0022403
comp67216_c0_seq4	GO:0005515
comp67216_c0_seq4	GO:0016579
comp67216_c0_seq2	GO:0000278	ubiquitin carboxyl-terminal hydrolase 37
comp67216_c0_seq2	GO:0008234
comp67216_c0_seq2	GO:0022403
comp67216_c0_seq2	GO:0005515
comp67216_c0_seq2	GO:0016579
comp67216_c0_seq3	GO:0000278	ubiquitin carboxyl-terminal hydrolase 37
comp67216_c0_seq3	GO:0008234
comp67216_c0_seq3	GO:0022403
comp67216_c0_seq3	GO:0005515
comp67216_c0_seq3	GO:0016579
comp67233_c0_seq1	GO:0034227	cytoplasmic trna 2-thiolation protein 1-like
comp67233_c0_seq1	GO:0005524
comp67233_c0_seq1	GO:0016740
comp67233_c0_seq1	GO:0005829
comp67233_c0_seq1	GO:0002098
comp67233_c0_seq1	GO:0000049
comp67233_c0_seq2	GO:0034227	cytoplasmic trna 2-thiolation protein 1-like
comp67233_c0_seq2	GO:0005524
comp67233_c0_seq2	GO:0016740
comp67233_c0_seq2	GO:0005829
comp67233_c0_seq2	GO:0002098
comp67233_c0_seq2	GO:0000049
comp67237_c2_seq1	GO:0040008	suppressor of cytokine signaling 6
comp67237_c2_seq1	GO:0006952
comp67237_c2_seq1	GO:0008286
comp67237_c2_seq1	GO:0009968
comp67237_c2_seq1	GO:0001678
comp67237_c2_seq1	GO:0007259
comp67237_c2_seq1	GO:0016567
comp67237_c2_seq1	GO:0005737
comp67237_c2_seq1	GO:0005634
comp67237_c2_seq1	GO:0005886
comp67237_c2_seq1	GO:0017124
comp67237_c2_seq1	GO:0045444
comp67241_c0_seq1	GO:0003777	kinesin-like protein kif13b-like
comp67241_c0_seq1	GO:0000910
comp67241_c0_seq1	GO:0005874
comp67241_c0_seq1	GO:0030496
comp67241_c0_seq1	GO:0016616
comp67241_c0_seq1	GO:0008333
comp67241_c0_seq1	GO:0032438
comp67241_c0_seq1	GO:0006072
comp67241_c0_seq1	GO:0005813
comp67241_c0_seq1	GO:0005524
comp67241_c0_seq1	GO:0035459
comp67241_c0_seq1	GO:0007018
comp67241_c0_seq1	GO:0050662
comp67241_c0_seq1	GO:0006886
comp67241_c0_seq1	GO:0010008
comp67241_c0_seq1	EC:1.1.1.0
comp67241_c0_seq2	GO:0003777	kinesin-like protein kif13a
comp67241_c0_seq2	GO:0000910
comp67241_c0_seq2	GO:0005874
comp67241_c0_seq2	GO:0030496
comp67241_c0_seq2	GO:0008333
comp67241_c0_seq2	GO:0032438
comp67241_c0_seq2	GO:0005813
comp67241_c0_seq2	GO:0005524
comp67241_c0_seq2	GO:0035459
comp67241_c0_seq2	GO:0007018
comp67241_c0_seq2	GO:0006886
comp67241_c0_seq2	GO:0010008
comp67242_c0_seq3	GO:0016021	membrane metallo-endopeptidase-like 1-like
comp67242_c0_seq3	GO:0004222
comp67242_c0_seq3	EC:3.4.24.0
comp67242_c0_seq1	GO:0008237	membrane metallo-endopeptidase-like 1-like
comp67242_c0_seq2	GO:0008237	membrane metallo-endopeptidase-like 1-like
comp67259_c0_seq1	GO:0008553	isoform a
comp67259_c0_seq1	GO:0000276
comp67259_c0_seq1	GO:0016021
comp67259_c0_seq1	GO:0015986
comp67259_c0_seq1	GO:0008289
comp67259_c0_seq1	GO:0015991
comp67259_c0_seq1	GO:0006119
comp67259_c0_seq1	EC:3.6.3.6
comp67271_c0_seq1	GO:0006383	tata-box-binding protein
comp67271_c0_seq1	GO:0006367
comp67271_c0_seq1	GO:0007369
comp67271_c0_seq1	GO:0001675
comp67271_c0_seq1	GO:0016032
comp67271_c0_seq1	GO:0001939
comp67271_c0_seq1	GO:0005719
comp67271_c0_seq1	GO:0007289
comp67271_c0_seq1	GO:0001940
comp67271_c0_seq1	GO:0005737
comp67271_c0_seq1	GO:0006402
comp67271_c0_seq1	GO:0044212
comp67271_c0_seq1	GO:0006235
comp67271_c0_seq1	GO:0070491
comp67271_c0_seq1	GO:0005672
comp67271_c0_seq1	GO:0005669
comp67271_c0_seq1	GO:0008219
comp67271_c0_seq1	GO:0003700
comp67271_c0_seq1	GO:0045893
comp67271_c0_seq1	GO:0006368
comp67271_c0_seq1	GO:0044419
comp67271_c0_seq1	GO:0045449
comp67267_c0_seq2	GO:0017025	cullin-associated nedd8-dissociated protein 1
comp67267_c0_seq2	GO:0045899
comp67267_c0_seq2	GO:0016567
comp67267_c0_seq2	GO:0043086
comp67267_c0_seq2	GO:0030154
comp67267_c0_seq2	GO:0000151
comp67267_c0_seq2	GO:0005634
comp67271_c0_seq2	GO:0006383	tata-box-binding protein
comp67271_c0_seq2	GO:0006367
comp67271_c0_seq2	GO:0007369
comp67271_c0_seq2	GO:0001675
comp67271_c0_seq2	GO:0016032
comp67271_c0_seq2	GO:0001939
comp67271_c0_seq2	GO:0005719
comp67271_c0_seq2	GO:0007289
comp67271_c0_seq2	GO:0001940
comp67271_c0_seq2	GO:0005737
comp67271_c0_seq2	GO:0006402
comp67271_c0_seq2	GO:0044212
comp67271_c0_seq2	GO:0006235
comp67271_c0_seq2	GO:0070491
comp67271_c0_seq2	GO:0005672
comp67271_c0_seq2	GO:0005669
comp67271_c0_seq2	GO:0008219
comp67271_c0_seq2	GO:0003700
comp67271_c0_seq2	GO:0045893
comp67271_c0_seq2	GO:0006368
comp67271_c0_seq2	GO:0044419
comp67271_c0_seq2	GO:0045449
comp67267_c0_seq1	GO:0030154	cullin-associated nedd8-dissociated protein 1-like
comp67267_c0_seq1	GO:0016567
comp67267_c0_seq1	GO:0005634
comp67267_c0_seq1	GO:0043086
comp67267_c0_seq1	GO:0000151
comp67278_c0_seq1	GO:0043229	achain recombinant actophorin
comp67278_c0_seq2	GO:0043229	achain recombinant actophorin
comp67311_c1_seq1	GO:0007275	low-density lipoprotein receptor-related protein 4
comp67311_c1_seq1	GO:0048856
comp67311_c1_seq1	GO:0009987
comp67314_c0_seq1	GO:0008652	alanine aminotransferase 2
comp67314_c0_seq1	GO:0042851
comp67314_c0_seq1	GO:0004021
comp67314_c0_seq1	GO:0005759
comp67314_c0_seq1	GO:0006103
comp67314_c0_seq1	GO:0034641
comp67314_c0_seq1	GO:0006531
comp67314_c0_seq1	GO:0015976
comp67314_c0_seq1	EC:2.6.1.2
comp67326_c0_seq1	GO:0016491	prostaglandin reductase 1
comp67326_c0_seq1	GO:0009636
comp67334_c0_seq1	GO:0009987	kelch-like protein 23
comp67334_c0_seq1	GO:0044424
comp67354_c0_seq1	GO:0006810	unconventional snare in the er 1 homolog
comp67354_c0_seq1	GO:0009987
comp67357_c0_seq2	GO:0000785	histone acetyltransferase kat5-like isoform 2
comp67357_c0_seq2	GO:0043967
comp67357_c0_seq2	GO:0000122
comp67357_c0_seq2	GO:0004402
comp67357_c0_seq2	GO:0032703
comp67357_c0_seq2	GO:0030521
comp67357_c0_seq2	GO:0006302
comp67357_c0_seq2	GO:0005730
comp67357_c0_seq2	GO:0005829
comp67357_c0_seq2	GO:0005667
comp67357_c0_seq2	GO:0006978
comp67357_c0_seq2	GO:0070491
comp67357_c0_seq2	GO:0003713
comp67357_c0_seq2	GO:0045944
comp67357_c0_seq2	GO:0032403
comp67357_c0_seq2	GO:0032777
comp67357_c0_seq2	GO:0050681
comp67357_c0_seq2	GO:0042967
comp67357_c0_seq2	GO:0045941
comp67357_c0_seq2	EC:2.3.1.48
comp67357_c0_seq1	GO:0000785	histone acetyltransferase kat5-like isoform 2
comp67357_c0_seq1	GO:0043967
comp67357_c0_seq1	GO:0000122
comp67357_c0_seq1	GO:0004402
comp67357_c0_seq1	GO:0032703
comp67357_c0_seq1	GO:0030521
comp67357_c0_seq1	GO:0006302
comp67357_c0_seq1	GO:0005730
comp67357_c0_seq1	GO:0005829
comp67357_c0_seq1	GO:0005667
comp67357_c0_seq1	GO:0046872
comp67357_c0_seq1	GO:0006978
comp67357_c0_seq1	GO:0040008
comp67357_c0_seq1	GO:0070491
comp67357_c0_seq1	GO:0003713
comp67357_c0_seq1	GO:0045944
comp67357_c0_seq1	GO:0048471
comp67357_c0_seq1	GO:0032403
comp67357_c0_seq1	GO:0032777
comp67357_c0_seq1	GO:0050681
comp67357_c0_seq1	GO:0044419
comp67357_c0_seq1	GO:0042967
comp67357_c0_seq1	GO:0045941
comp67357_c0_seq1	EC:2.3.1.48
comp67365_c0_seq1	GO:0031012	collagen alpha-6 chain
comp67365_c0_seq2	GO:0031012	collagen alpha-1 chain
comp67371_c0_seq1	GO:0006357	helicase-like transcription factor
comp67371_c0_seq1	GO:0005730
comp67371_c0_seq1	GO:0006200
comp67371_c0_seq1	GO:0016887
comp67371_c0_seq1	GO:0005515
comp67371_c0_seq1	EC:3.6.1.3
comp67377_c0_seq1	GO:0015355	solute carrier family 5 (sodium-dependent vitamin transporter) member isoform cra_a
comp67377_c0_seq1	GO:0015878
comp67377_c0_seq1	GO:0012506
comp67377_c0_seq1	GO:0008523
comp67377_c0_seq1	GO:0031526
comp67377_c0_seq1	GO:0015887
comp67377_c0_seq1	GO:0006812
comp67390_c0_seq1	GO:0016772	slowpoke-binding
comp67390_c0_seq1	GO:0007268
comp67390_c0_seq1	GO:0005515
comp67390_c0_seq1	GO:0065007
comp67389_c0_seq1	GO:0005743	presenilin rhomboid-like
comp67389_c0_seq1	GO:0090201
comp67389_c0_seq1	GO:2001243
comp67389_c0_seq1	GO:0016787
comp67408_c0_seq1	GO:0016020	transmembrane bax inhibitor motif containing 4
comp67428_c0_seq1	GO:0044424	poly
comp67433_c1_seq2	GO:0044444	trafficking protein particle complex subunit 6b
comp67433_c1_seq2	GO:0006810
comp67433_c1_seq2	GO:0043231
comp67433_c1_seq1	GO:0005783	trafficking protein particle complex subunit 6b
comp67433_c1_seq1	GO:0005794
comp67433_c1_seq1	GO:0016192
comp67477_c0_seq1	GO:0045176	ras-related protein rab-14
comp67477_c0_seq1	GO:0030140
comp67477_c0_seq1	GO:0000139
comp67477_c0_seq1	GO:0097208
comp67477_c0_seq1	GO:0007269
comp67477_c0_seq1	GO:0007589
comp67477_c0_seq1	GO:0005624
comp67477_c0_seq1	GO:0042175
comp67477_c0_seq1	GO:0005525
comp67477_c0_seq1	GO:0005764
comp67477_c0_seq1	GO:0015031
comp67477_c0_seq1	GO:0006184
comp67477_c0_seq1	GO:0005829
comp67477_c0_seq1	GO:0005770
comp67477_c0_seq1	GO:0001948
comp67477_c0_seq1	GO:0007264
comp67477_c0_seq1	GO:0032880
comp67477_c0_seq1	GO:0009790
comp67477_c0_seq1	GO:0005795
comp67477_c0_seq1	GO:0048471
comp67477_c0_seq1	GO:0019003
comp67477_c0_seq1	GO:0008543
comp67477_c0_seq1	GO:0006895
comp67477_c0_seq1	GO:0003924
comp67477_c0_seq1	GO:0005791
comp67477_c0_seq1	GO:0031901
comp67477_c0_seq1	GO:0016324
comp67486_c0_seq1	GO:0008152	sulfotransferase 6b1
comp67486_c0_seq1	GO:0008146
comp67486_c0_seq1	EC:2.8.2.0
comp67487_c0_seq1	GO:0005829	uridine-cytidine kinase 2
comp67487_c0_seq1	GO:0071453
comp67487_c0_seq1	GO:0004849
comp67487_c0_seq1	GO:0044211
comp67487_c0_seq1	GO:0016773
comp67487_c0_seq1	GO:0006911
comp67487_c0_seq1	GO:0005524
comp67487_c0_seq1	GO:0005792
comp67487_c0_seq1	GO:0005515
comp67487_c0_seq1	GO:0016310
comp67487_c0_seq1	GO:0044206
comp67487_c0_seq1	GO:0016579
comp67487_c0_seq1	GO:0048678
comp67487_c0_seq1	GO:0007631
comp67487_c0_seq1	GO:0006206
comp67487_c0_seq1	EC:2.7.1.48
comp67487_c0_seq1	EC:2.7.1.0
comp67487_c0_seq2	GO:0005829	uridine-cytidine kinase 2
comp67487_c0_seq2	GO:0071453
comp67487_c0_seq2	GO:0004849
comp67487_c0_seq2	GO:0044211
comp67487_c0_seq2	GO:0016773
comp67487_c0_seq2	GO:0006911
comp67487_c0_seq2	GO:0005524
comp67487_c0_seq2	GO:0005792
comp67487_c0_seq2	GO:0005515
comp67487_c0_seq2	GO:0016310
comp67487_c0_seq2	GO:0044206
comp67487_c0_seq2	GO:0016579
comp67487_c0_seq2	GO:0048678
comp67487_c0_seq2	GO:0007631
comp67487_c0_seq2	GO:0006206
comp67487_c0_seq2	EC:2.7.1.48
comp67487_c0_seq2	EC:2.7.1.0
comp67494_c0_seq2	GO:0040010	mitochondrial ribosomal protein s23
comp67494_c0_seq2	GO:0043231
comp67494_c0_seq2	GO:0018991
comp67494_c0_seq2	GO:0002119
comp67494_c0_seq2	GO:0044444
comp67494_c0_seq2	GO:0009792
comp67494_c0_seq1	GO:0040010	mitochondrial ribosomal protein s23
comp67494_c0_seq1	GO:0043231
comp67494_c0_seq1	GO:0018991
comp67494_c0_seq1	GO:0002119
comp67494_c0_seq1	GO:0044444
comp67494_c0_seq1	GO:0009792
comp67494_c0_seq3	GO:0040010	mitochondrial ribosomal protein s23
comp67494_c0_seq3	GO:0043231
comp67494_c0_seq3	GO:0018991
comp67494_c0_seq3	GO:0002119
comp67494_c0_seq3	GO:0044444
comp67494_c0_seq3	GO:0009792
comp67514_c0_seq1	GO:0000166	ras and ef-hand domain-containing protein
comp67514_c0_seq2	GO:0000166	ras and ef-hand domain-containing protein
comp67514_c0_seq3	GO:0000166	ras and ef-hand domain-containing protein
comp67514_c0_seq4	GO:0000166	ras and ef-hand domain-containing protein
comp67517_c0_seq1	GO:0016491	nadh dehydrogenase subunit 2
comp67517_c0_seq1	GO:0042773
comp67517_c0_seq1	GO:0044425
comp67517_c0_seq1	GO:0005739
comp67517_c0_seq2	GO:0016491	nadh dehydrogenase subunit 2
comp67517_c0_seq2	GO:0042773
comp67517_c0_seq2	GO:0044425
comp67517_c0_seq2	GO:0005739
comp67524_c0_seq2	GO:0016773	phosphatidylinositol-4-phosphate 3-kinase c2 domain-containing subunit alpha
comp67524_c0_seq2	GO:0031982
comp67524_c0_seq2	GO:0035004
comp67524_c0_seq2	GO:0016310
comp67524_c0_seq2	GO:0007154
comp67524_c0_seq2	GO:0005737
comp67524_c0_seq2	EC:2.7.1.0
comp67535_c0_seq1	GO:0008278	structural maintenance of chromosomes protein 1a-like
comp67535_c0_seq1	GO:0006259
comp67535_c0_seq1	GO:0016319
comp67535_c0_seq1	GO:0003677
comp67535_c0_seq1	GO:0005700
comp67535_c0_seq1	GO:0007062
comp67535_c0_seq1	GO:0010629
comp67535_c0_seq1	GO:0000166
comp67535_c0_seq1	GO:0016322
comp67535_c0_seq1	GO:0035327
comp67535_c0_seq1	GO:0048813
comp67535_c0_seq1	GO:0005634
comp67538_c0_seq1	GO:0046872	cytochrome b
comp67538_c0_seq1	GO:0016491
comp67538_c0_seq1	GO:0070469
comp67538_c0_seq1	GO:0009055
comp67538_c0_seq1	GO:0016021
comp67538_c0_seq1	GO:0022904
comp67538_c0_seq1	GO:0005739
comp67538_c0_seq1	GO:0006118
comp67538_c0_seq2	GO:0046872	cytochrome b
comp67538_c0_seq2	GO:0016491
comp67538_c0_seq2	GO:0070469
comp67538_c0_seq2	GO:0009055
comp67538_c0_seq2	GO:0016021
comp67538_c0_seq2	GO:0022904
comp67538_c0_seq2	GO:0005739
comp67538_c0_seq2	GO:0006118
comp67511_c1_seq1	GO:0005829	aldehyde dehydrogenase 7 member a1
comp67511_c1_seq1	GO:0008802
comp67511_c1_seq1	GO:0055114
comp67511_c1_seq1	GO:0004043
comp67511_c1_seq1	GO:0005515
comp67511_c1_seq1	GO:0000166
comp67511_c1_seq1	GO:0006554
comp67511_c1_seq1	GO:0006081
comp67511_c1_seq1	GO:0005759
comp67511_c1_seq1	GO:0007605
comp67511_c1_seq1	GO:0019285
comp67511_c1_seq1	GO:0005634
comp67511_c1_seq1	GO:0006544
comp67511_c1_seq1	GO:0006563
comp67511_c1_seq1	GO:0006566
comp67511_c1_seq1	GO:0009085
comp67511_c1_seq1	EC:1.2.1.8
comp67511_c1_seq1	EC:1.2.1.31
comp67538_c0_seq3	GO:0046872	cytochrome b
comp67538_c0_seq3	GO:0016491
comp67538_c0_seq3	GO:0070469
comp67538_c0_seq3	GO:0009055
comp67538_c0_seq3	GO:0016021
comp67538_c0_seq3	GO:0022904
comp67538_c0_seq3	GO:0005739
comp67538_c0_seq3	GO:0006118
comp67545_c0_seq1	GO:0045931	atrial natriuretic peptide receptor
comp67545_c0_seq1	GO:0045792
comp67545_c0_seq1	GO:0007030
comp67545_c0_seq1	GO:0008284
comp67545_c0_seq1	GO:0003824
comp67544_c1_seq1	GO:0019216	endothelial differentiation-related factor 1
comp67544_c1_seq1	GO:0043388
comp67544_c1_seq1	GO:0005516
comp67544_c1_seq1	GO:0005730
comp67544_c1_seq1	GO:0043565
comp67544_c1_seq1	GO:0003700
comp67544_c1_seq1	GO:0045446
comp67544_c1_seq1	GO:0007275
comp67544_c1_seq1	GO:0004402
comp67544_c1_seq1	GO:0003713
comp67544_c1_seq1	GO:0005669
comp67544_c1_seq1	GO:0045893
comp67544_c1_seq1	GO:0005737
comp67544_c1_seq1	GO:0008168
comp67544_c1_seq1	GO:0045449
comp67544_c1_seq1	GO:0000123
comp67544_c1_seq1	GO:0042967
comp67544_c1_seq1	GO:0045941
comp67544_c1_seq1	EC:2.3.1.48
comp67544_c1_seq1	EC:2.1.1.0
comp67545_c0_seq2	GO:0044238	atrial natriuretic peptide receptor
comp67545_c0_seq2	GO:0016829
comp67545_c0_seq2	GO:0044237
comp67549_c0_seq1	GO:0006687	acid ceramidase-like
comp67549_c0_seq1	GO:0043202
comp67549_c0_seq1	GO:0048668
comp67549_c0_seq1	GO:0017040
comp67549_c0_seq1	GO:0006672
comp67549_c0_seq1	GO:0044281
comp67549_c0_seq1	EC:3.5.1.23
comp67564_c0_seq1	GO:0021754	oligodendrocyte lineage transcription factor 2
comp67564_c0_seq1	GO:0001764
comp67564_c0_seq1	GO:0000122
comp67564_c0_seq1	GO:0045665
comp67564_c0_seq1	GO:0014003
comp67564_c0_seq1	GO:0071542
comp67564_c0_seq1	GO:0071837
comp67564_c0_seq1	GO:0021520
comp67564_c0_seq1	GO:0007403
comp67564_c0_seq1	GO:0021742
comp67564_c0_seq1	GO:0007400
comp67564_c0_seq1	GO:0021514
comp67564_c0_seq1	GO:0005737
comp67564_c0_seq1	GO:0005730
comp67564_c0_seq1	GO:0003705
comp67564_c0_seq1	GO:0003677
comp67564_c0_seq1	GO:0048714
comp67564_c0_seq1	GO:0021530
comp67564_c0_seq1	GO:0042803
comp67564_c0_seq1	GO:0042552
comp67564_c0_seq1	GO:0005886
comp67564_c0_seq1	GO:0005667
comp67567_c0_seq1	GO:0009611	abhydrolase domain containing 2
comp67567_c0_seq1	GO:0030336
comp67571_c0_seq1	GO:0005739	solute carrier family 25 member 45-like
comp67575_c0_seq1	GO:0005625	ribose-5-phosphate isomerase
comp67575_c0_seq1	GO:0009052
comp67575_c0_seq1	GO:0005792
comp67575_c0_seq1	GO:0048029
comp67575_c0_seq1	GO:0004751
comp67575_c0_seq1	GO:0005829
comp67575_c0_seq1	GO:0015976
comp67575_c0_seq1	EC:5.3.1.6
comp67577_c0_seq1	GO:0030154	cullin-associated nedd8-dissociated protein 1-like
comp67577_c0_seq1	GO:0016567
comp67577_c0_seq1	GO:0005634
comp67577_c0_seq1	GO:0043086
comp67577_c0_seq1	GO:0000151
comp67579_c1_seq1	GO:0048731	enhancer of zeste homolog 2
comp67579_c1_seq1	GO:0006351
comp67579_c1_seq1	GO:0080090
comp67579_c1_seq1	GO:0031323
comp67579_c1_seq1	GO:0016740
comp67579_c1_seq1	GO:0003677
comp67579_c1_seq1	GO:0045595
comp67579_c1_seq1	GO:0032259
comp67579_c1_seq1	GO:0006464
comp67579_c1_seq1	GO:0048523
comp67579_c1_seq1	GO:0005634
comp67579_c1_seq1	GO:0016568
comp67579_c1_seq1	GO:0060255
comp67581_c0_seq2	GO:0008152	cytoplasm protein
comp67581_c0_seq2	GO:0003824
comp67581_c0_seq3	GO:0008152	cytoplasm protein
comp67581_c0_seq3	GO:0003824
comp67581_c0_seq1	GO:0008152	cytoplasm protein
comp67581_c0_seq1	GO:0003824
comp67524_c0_seq1	GO:0009987	phosphatidylinositol-4-phosphate 3-kinase c2 domain-containing subunit beta-like
comp67524_c0_seq1	GO:0016772
comp67584_c0_seq1	GO:0005829	diablo homolog
comp67584_c0_seq1	GO:0006917
comp67584_c0_seq1	GO:0005739
comp67584_c0_seq1	GO:0005515
comp67586_c1_seq1	GO:0034040	multidrug resistance-associated protein 1
comp67586_c1_seq1	GO:0005324
comp67586_c1_seq1	GO:0043231
comp67586_c1_seq1	GO:0046624
comp67586_c1_seq1	GO:0016323
comp67586_c1_seq1	GO:0015562
comp67586_c1_seq1	GO:0015911
comp67586_c1_seq1	GO:0043526
comp67586_c1_seq1	GO:0006855
comp67586_c1_seq1	GO:0005737
comp67586_c1_seq1	GO:0034775
comp67586_c1_seq1	GO:0060326
comp67586_c1_seq1	GO:0034634
comp67586_c1_seq1	GO:0008559
comp67586_c1_seq1	GO:0015431
comp67586_c1_seq1	GO:0033700
comp67586_c1_seq1	GO:0046618
comp67586_c1_seq1	GO:0005887
comp67586_c1_seq1	GO:0030335
comp67586_c1_seq1	GO:0008152
comp67586_c1_seq1	GO:0043215
comp67586_c1_seq1	GO:0006979
comp67586_c1_seq1	GO:0042908
comp67586_c1_seq1	EC:3.6.3.44
comp67586_c3_seq1	GO:0009987	canalicular multispecific organic anion transporter 1
comp67586_c3_seq1	GO:0006810
comp67586_c3_seq1	GO:0016021
comp67586_c3_seq1	GO:0016491
comp67586_c3_seq1	GO:0016887
comp67586_c3_seq1	GO:0000166
comp67586_c3_seq1	GO:0005215
comp67586_c3_seq1	GO:0008152
comp67586_c3_seq1	GO:0016324
comp67586_c3_seq1	EC:3.6.1.3
comp67607_c0_seq1	GO:0097149	kinesin family member 23
comp67607_c0_seq1	GO:0071777
comp67607_c0_seq1	GO:0008017
comp67607_c0_seq1	GO:0005813
comp67607_c0_seq1	GO:0045171
comp67607_c0_seq1	GO:0030496
comp67607_c0_seq1	GO:0005634
comp67607_c0_seq1	GO:0051256
comp67607_c0_seq1	GO:0045298
comp67607_c0_seq2	GO:0097149	kinesin family member 23
comp67607_c0_seq2	GO:0071777
comp67607_c0_seq2	GO:0008017
comp67607_c0_seq2	GO:0005813
comp67607_c0_seq2	GO:0045171
comp67607_c0_seq2	GO:0030496
comp67607_c0_seq2	GO:0005634
comp67607_c0_seq2	GO:0051256
comp67607_c0_seq2	GO:0045298
comp67628_c0_seq1	GO:0000278	ubiquitin carboxyl-terminal hydrolase 37
comp67628_c0_seq1	GO:0008234
comp67628_c0_seq1	GO:0022403
comp67628_c0_seq1	GO:0005515
comp67628_c0_seq1	GO:0016579
comp67628_c0_seq3	GO:0000278	ubiquitin carboxyl-terminal hydrolase 37
comp67628_c0_seq3	GO:0008234
comp67628_c0_seq3	GO:0022403
comp67628_c0_seq3	GO:0005515
comp67628_c0_seq3	GO:0016579
comp67628_c0_seq2	GO:0000278	ubiquitin carboxyl-terminal hydrolase 37
comp67628_c0_seq2	GO:0008234
comp67628_c0_seq2	GO:0022403
comp67628_c0_seq2	GO:0005515
comp67628_c0_seq2	GO:0016579
comp67628_c0_seq4	GO:0000278	ubiquitin carboxyl-terminal hydrolase 37
comp67628_c0_seq4	GO:0008234
comp67628_c0_seq4	GO:0022403
comp67628_c0_seq4	GO:0005515
comp67628_c0_seq4	GO:0016579
comp67636_c0_seq1	GO:0016740	protein
comp67640_c0_seq1	GO:0003899	dna-directed rna polymerase ii subunit rpb11-a
comp67640_c0_seq1	GO:0006468
comp67640_c0_seq1	GO:0006283
comp67640_c0_seq1	GO:0030275
comp67640_c0_seq1	GO:0004672
comp67640_c0_seq1	GO:0006367
comp67640_c0_seq1	GO:0050434
comp67640_c0_seq1	GO:0005665
comp67640_c0_seq1	GO:0003677
comp67640_c0_seq1	GO:0006370
comp67640_c0_seq1	GO:0006368
comp67640_c0_seq1	GO:0000398
comp67640_c0_seq1	GO:0005666
comp67640_c0_seq1	GO:0005730
comp67640_c0_seq1	GO:0006144
comp67640_c0_seq1	GO:0006206
comp67640_c0_seq1	EC:2.7.7.6
comp67665_c0_seq1	GO:0008429	annexin a11
comp67665_c0_seq1	GO:0007109
comp67665_c0_seq1	GO:0042582
comp67665_c0_seq1	GO:0005509
comp67665_c0_seq1	GO:0006909
comp67665_c0_seq1	GO:0030496
comp67665_c0_seq1	GO:0005544
comp67665_c0_seq1	GO:0042581
comp67665_c0_seq1	GO:0044548
comp67665_c0_seq1	GO:0048306
comp67665_c0_seq1	GO:0005819
comp67665_c0_seq1	GO:0045335
comp67665_c0_seq1	GO:0005635
comp67665_c0_seq1	GO:0005654
comp67665_c0_seq1	GO:0051592
comp67658_c0_seq1	GO:0021879	homeobox protein orthopedia
comp67658_c0_seq1	GO:0021985
comp67658_c0_seq1	GO:0003677
comp67658_c0_seq1	GO:0021979
comp67658_c0_seq1	GO:0002052
comp67672_c0_seq1	GO:0004672	ctr1-like protein kinase
comp67681_c0_seq2	GO:0032501	gametogenetin-binding protein 2
comp67681_c0_seq2	GO:0031410
comp67681_c0_seq2	GO:0005634
comp67681_c0_seq2	GO:0032502
comp67681_c0_seq2	GO:0005515
comp67672_c0_seq2	GO:0004672	map3k delta-1 protein kinase
comp67681_c0_seq1	GO:0032501	gametogenetin-binding protein 2
comp67681_c0_seq1	GO:0031410
comp67681_c0_seq1	GO:0005634
comp67681_c0_seq1	GO:0032502
comp67681_c0_seq1	GO:0005515
comp67688_c0_seq1	GO:0005739	probable peptidyl-trna hydrolase
comp67691_c1_seq1	GO:0016310	rhodopsin kinase
comp67691_c1_seq1	GO:0007165
comp67691_c1_seq1	GO:0004674
comp67691_c1_seq1	GO:0000166
comp67691_c1_seq1	GO:0009069
comp67691_c1_seq1	EC:2.7.11.0
comp67691_c1_seq2	GO:0016310	rhodopsin kinase
comp67691_c1_seq2	GO:0007165
comp67691_c1_seq2	GO:0004674
comp67691_c1_seq2	GO:0000166
comp67691_c1_seq2	GO:0009069
comp67691_c1_seq2	EC:2.7.11.0
comp67699_c0_seq2	GO:0005488	lysosomal alpha-mannosidase-like
comp67699_c0_seq2	GO:0016798
comp67728_c0_seq2	GO:0008152	mitogen-activated protein kinase kinase kinase 7-interacting protein 1
comp67728_c0_seq2	GO:0016787
comp67732_c0_seq1	GO:0005083	mitogen-activated protein kinase kinase kinase kinase 5
comp67732_c0_seq1	GO:0004672
comp67732_c0_seq1	GO:0006468
comp67732_c0_seq1	GO:0005524
comp67734_c1_seq2	GO:0006904	protein rop-like isoform 1
comp67734_c0_seq1	GO:0007274	protein rop-like isoform 1
comp67734_c0_seq1	GO:0005739
comp67734_c0_seq1	GO:0060292
comp67734_c0_seq1	GO:0017075
comp67734_c0_seq1	GO:0032229
comp67734_c0_seq1	GO:0007412
comp67734_c0_seq1	GO:0007269
comp67734_c0_seq1	GO:0016188
comp67734_c0_seq1	GO:0043524
comp67734_c0_seq1	GO:0006904
comp67734_c0_seq1	GO:0015031
comp67734_c0_seq1	GO:0016020
comp67734_c1_seq1	GO:0065008	protein rop-like isoform 1
comp67734_c1_seq1	GO:0050805
comp67734_c1_seq1	GO:0005737
comp67734_c1_seq1	GO:0032502
comp67734_c1_seq1	GO:0006904
comp67734_c1_seq1	GO:0071842
comp67742_c0_seq1	GO:0018105	casein kinase alpha 1
comp67742_c0_seq1	GO:0005829
comp67742_c0_seq1	GO:0042277
comp67742_c0_seq1	GO:0016055
comp67742_c0_seq1	GO:0004674
comp67742_c0_seq1	GO:0005625
comp67742_c0_seq1	GO:0005730
comp67742_c0_seq1	GO:0001948
comp67742_c0_seq1	GO:0000902
comp67742_c0_seq1	GO:0016607
comp67742_c0_seq1	GO:0007507
comp67742_c0_seq1	GO:0005813
comp67742_c0_seq1	GO:0051301
comp67742_c0_seq1	GO:0005524
comp67742_c0_seq1	GO:0000287
comp67742_c0_seq1	GO:0007067
comp67742_c0_seq1	GO:0051219
comp67742_c0_seq1	GO:0030529
comp67742_c0_seq1	GO:0000777
comp67742_c0_seq1	GO:0005847
comp67742_c0_seq1	GO:0009069
comp67742_c0_seq1	EC:2.7.11.0
comp67741_c0_seq1	GO:0007249	interleukin-1 receptor-associated kinase 1-binding protein 1
comp67741_c0_seq1	GO:0005515
comp67758_c1_seq1	GO:0072659	gtp-binding nuclear protein
comp67758_c1_seq1	GO:0055038
comp67758_c1_seq1	GO:0005802
comp67758_c1_seq1	GO:0030133
comp67758_c1_seq1	GO:0030659
comp67758_c1_seq1	GO:0006833
comp67758_c1_seq1	GO:0040007
comp67758_c1_seq1	GO:0032467
comp67758_c1_seq1	GO:0006913
comp67758_c1_seq1	GO:0006898
comp67758_c1_seq1	GO:0051223
comp67758_c1_seq1	GO:0005525
comp67758_c1_seq1	GO:0006184
comp67758_c1_seq1	GO:0031175
comp67758_c1_seq1	GO:0006886
comp67758_c1_seq1	GO:0060471
comp67758_c1_seq1	GO:0007264
comp67758_c1_seq1	GO:0009792
comp67758_c1_seq1	GO:0032154
comp67758_c1_seq1	GO:0043234
comp67758_c1_seq1	GO:0002119
comp67758_c1_seq1	GO:0060473
comp67758_c1_seq1	GO:0055085
comp67758_c1_seq1	GO:0048169
comp67758_c1_seq1	GO:0003924
comp67758_c1_seq1	GO:0030703
comp67758_c1_seq1	GO:0005886
comp67758_c1_seq1	GO:0006952
comp67758_c1_seq1	GO:0005634
comp67758_c1_seq1	GO:0048227
comp67758_c1_seq1	GO:0007049
comp67758_c1_seq1	GO:0005739
comp67758_c1_seq1	GO:0019905
comp67765_c0_seq1	GO:0007005	dynactin subunit 6
comp67765_c0_seq1	GO:0005869
comp67765_c0_seq1	GO:0045502
comp67765_c0_seq1	GO:0008610
comp67765_c0_seq1	GO:0005813
comp67765_c0_seq1	GO:0003824
comp67765_c0_seq1	GO:0005739
comp67765_c0_seq1	GO:0030286
comp67758_c0_seq1	GO:0043231	ras-related protein rab-11b
comp67758_c0_seq1	GO:0007264
comp67758_c0_seq1	GO:0019003
comp67758_c0_seq1	GO:0006184
comp67758_c0_seq1	GO:0044444
comp67758_c0_seq1	GO:0003924
comp67758_c0_seq1	GO:0015031
comp67758_c0_seq1	GO:0005525
comp67765_c0_seq2	GO:0007005	dynactin subunit 6
comp67765_c0_seq2	GO:0005869
comp67765_c0_seq2	GO:0045502
comp67765_c0_seq2	GO:0008610
comp67765_c0_seq2	GO:0005813
comp67765_c0_seq2	GO:0016740
comp67765_c0_seq2	GO:0005739
comp67765_c0_seq2	GO:0030286
comp67767_c0_seq1	GO:0005737	-dihydroxy-3-keto-5-methylthiopentene dioxygenase
comp67767_c0_seq1	GO:0046872
comp67767_c0_seq1	GO:0019509
comp67767_c0_seq1	GO:0010309
comp67767_c0_seq1	GO:0005634
comp67767_c0_seq1	GO:0055114
comp67767_c0_seq1	EC:1.13.11.54
comp67765_c0_seq3	GO:0007005	dynactin subunit 6
comp67765_c0_seq3	GO:0005869
comp67765_c0_seq3	GO:0045502
comp67765_c0_seq3	GO:0008610
comp67765_c0_seq3	GO:0005813
comp67765_c0_seq3	GO:0003824
comp67765_c0_seq3	GO:0005739
comp67765_c0_seq3	GO:0030286
comp67774_c0_seq1	GO:0044446	dynein heavy chain axonemal-like
comp67779_c0_seq1	GO:0016525	type iv collagen
comp67779_c0_seq1	GO:0005515
comp67779_c0_seq1	GO:0071230
comp67779_c0_seq1	GO:0005201
comp67779_c0_seq1	GO:0005587
comp67779_c0_seq1	GO:0030198
comp67776_c0_seq1	GO:0005737	maleylacetoacetate isomerase
comp67776_c0_seq1	GO:0009072
comp67776_c0_seq1	GO:0003824
comp67791_c0_seq1	GO:0020037	haemoglobin type 1
comp67791_c0_seq1	GO:0005344
comp67791_c0_seq1	GO:0015671
comp67791_c0_seq1	GO:0019825
comp67785_c0_seq1	GO:0005929	upf0468 protein c16orf80 homolog
comp67785_c0_seq1	GO:0007275
comp67788_c0_seq1	GO:0001938	dna polymerase delta subunit 4
comp67788_c0_seq1	GO:0043625
comp67788_c0_seq1	GO:0006261
comp67788_c0_seq1	GO:0016740
comp67800_c0_seq1	GO:0000184	ribosomal protein s3
comp67800_c0_seq1	GO:0006415
comp67800_c0_seq1	GO:0006413
comp67800_c0_seq1	GO:0032587
comp67800_c0_seq1	GO:0003684
comp67800_c0_seq1	GO:0019901
comp67800_c0_seq1	GO:0006919
comp67800_c0_seq1	GO:0006414
comp67800_c0_seq1	GO:0051536
comp67800_c0_seq1	GO:0045738
comp67800_c0_seq1	GO:0032088
comp67800_c0_seq1	GO:0030425
comp67800_c0_seq1	GO:0006917
comp67800_c0_seq1	GO:0051059
comp67800_c0_seq1	GO:0004519
comp67800_c0_seq1	GO:0003735
comp67800_c0_seq1	GO:0019083
comp67800_c0_seq1	GO:0006614
comp67800_c0_seq1	GO:0012505
comp67800_c0_seq1	GO:0005634
comp67800_c0_seq1	GO:0003906
comp67800_c0_seq1	GO:0003729
comp67800_c0_seq1	GO:0022627
comp67800_c0_seq1	GO:0005667
comp67800_c0_seq1	GO:0042254
comp67800_c0_seq1	GO:0006284
comp67800_c0_seq1	EC:4.2.99.18
comp67808_c0_seq1	GO:0032279	glutamate ampa 3
comp67808_c0_seq1	GO:0043198
comp67808_c0_seq1	GO:0060992
comp67808_c0_seq1	GO:0030165
comp67808_c0_seq1	GO:0004971
comp67808_c0_seq1	GO:0043083
comp67808_c0_seq1	GO:0045211
comp67808_c0_seq1	GO:0014069
comp67808_c0_seq1	GO:0006811
comp67808_c0_seq1	GO:0030054
comp67808_c0_seq1	GO:0035235
comp67808_c0_seq1	GO:0005234
comp67808_c0_seq1	GO:0043195
comp67808_c0_seq1	GO:0010226
comp67808_c0_seq1	GO:0001919
comp67808_c0_seq1	GO:0043204
comp67808_c0_seq1	GO:0032281
comp67808_c0_seq1	GO:0007268
comp67828_c0_seq1	GO:0008233	mpn domain-containing protein
comp67828_c0_seq1	GO:0044424
comp67826_c0_seq1	GO:0003777	dynein heavy chain axonemal
comp67826_c0_seq1	GO:0030286
comp67826_c0_seq1	GO:0005874
comp67826_c0_seq1	GO:0006200
comp67826_c0_seq1	GO:0005524
comp67826_c0_seq1	GO:0005929
comp67826_c0_seq1	GO:0007018
comp67826_c0_seq1	GO:0016887
comp67826_c0_seq1	GO:0009434
comp67826_c0_seq1	GO:0005737
comp67826_c0_seq1	EC:3.6.1.3
comp67825_c0_seq1	GO:0050896	voltage-gated hydrogen channel 1
comp67825_c0_seq1	GO:0006811
comp67825_c0_seq1	GO:0016020
comp67825_c0_seq1	GO:0005216
comp67834_c0_seq1	GO:0006413	ribosomal protein l3
comp67834_c0_seq1	GO:0019083
comp67834_c0_seq1	GO:0003723
comp67834_c0_seq1	GO:0005730
comp67834_c0_seq1	GO:0003735
comp67834_c0_seq1	GO:0006414
comp67834_c0_seq1	GO:0006415
comp67834_c0_seq1	GO:0006614
comp67834_c0_seq1	GO:0022625
comp67834_c0_seq1	GO:0000184
comp67834_c0_seq1	GO:0042254
comp67828_c0_seq2	GO:0008233	mpn domain-containing protein
comp67828_c0_seq2	GO:0044424
comp67829_c0_seq1	GO:0080122	solute carrier family 25 member 42-like
comp67829_c0_seq1	GO:0080121
comp67829_c0_seq1	GO:0015866
comp67829_c0_seq1	GO:0005347
comp67829_c0_seq1	GO:0035349
comp67829_c0_seq1	GO:0015228
comp67829_c0_seq1	GO:0043262
comp67829_c0_seq1	GO:0016020
comp67829_c0_seq1	GO:0015217
comp67829_c0_seq1	GO:0005739
comp67829_c0_seq1	GO:0015867
comp67828_c0_seq3	GO:0008233	mpn domain-containing protein
comp67828_c0_seq3	GO:0044424
comp67842_c0_seq1	GO:0016020	protein binding
comp67865_c0_seq1	GO:0005488	-dihydroxyvitamin d 24- mitochondrial
comp67865_c0_seq1	GO:0003824
comp67865_c1_seq1	GO:0016491	cytochrome p450 mitochondrial-like
comp67873_c0_seq1	GO:0006468	serine threonine-protein kinase 17a
comp67873_c0_seq1	GO:0006917
comp67873_c0_seq1	GO:0007243
comp67873_c0_seq1	GO:0004674
comp67873_c0_seq1	GO:0005524
comp67873_c0_seq1	GO:2000377
comp67873_c0_seq1	GO:0005634
comp67873_c0_seq1	GO:0009069
comp67873_c0_seq1	EC:2.7.11.0
comp67873_c0_seq2	GO:0006468	serine threonine-protein kinase 17a
comp67873_c0_seq2	GO:0006917
comp67873_c0_seq2	GO:0007243
comp67873_c0_seq2	GO:0004674
comp67873_c0_seq2	GO:0005524
comp67873_c0_seq2	GO:2000377
comp67873_c0_seq2	GO:0005634
comp67873_c0_seq2	GO:0009069
comp67873_c0_seq2	EC:2.7.11.0
comp67880_c0_seq1	GO:0000122	protein capicua homolog
comp67880_c0_seq1	GO:0048190
comp67880_c0_seq1	GO:0046843
comp67880_c0_seq1	GO:0007362
comp67880_c0_seq1	GO:0070491
comp67880_c0_seq1	GO:0048592
comp67880_c0_seq1	GO:0043565
comp67880_c0_seq1	GO:0030308
comp67880_c0_seq1	GO:0007474
comp67880_c0_seq1	GO:0005634
comp67886_c0_seq1	GO:0022857	synaptic vesicle 2-related protein
comp67886_c0_seq1	GO:0008021
comp67886_c0_seq1	GO:0055085
comp67886_c0_seq1	GO:0016020
comp67886_c0_seq2	GO:0022857	synaptic vesicle 2-related protein
comp67886_c0_seq2	GO:0008021
comp67886_c0_seq2	GO:0055085
comp67886_c0_seq2	GO:0016020
comp67886_c0_seq3	GO:0022857	synaptic vesicle 2-related protein
comp67886_c0_seq3	GO:0008021
comp67886_c0_seq3	GO:0055085
comp67886_c0_seq3	GO:0016020
comp67886_c0_seq5	GO:0022857	synaptic vesicle 2-related protein
comp67886_c0_seq5	GO:0008021
comp67886_c0_seq5	GO:0055085
comp67886_c0_seq5	GO:0016020
comp67886_c0_seq4	GO:0022857	synaptic vesicle 2-related protein
comp67886_c0_seq4	GO:0008021
comp67886_c0_seq4	GO:0055085
comp67886_c0_seq4	GO:0016020
comp67889_c1_seq1	GO:0042802	sorting nexin-16
comp67889_c1_seq1	GO:0035091
comp67889_c1_seq1	GO:0008333
comp67889_c1_seq1	GO:0005769
comp67889_c1_seq1	GO:0045022
comp67889_c1_seq1	GO:0005770
comp67889_c1_seq1	GO:0031313
comp67889_c1_seq1	GO:0006622
comp67886_c0_seq7	GO:0022857	synaptic vesicle 2-related protein
comp67886_c0_seq7	GO:0008021
comp67886_c0_seq7	GO:0055085
comp67886_c0_seq7	GO:0016020
comp67886_c0_seq6	GO:0022857	synaptic vesicle 2-related protein
comp67886_c0_seq6	GO:0008021
comp67886_c0_seq6	GO:0055085
comp67886_c0_seq6	GO:0016020
comp67891_c1_seq1	GO:0009987	synaptojanin-1 isoform 3
comp67889_c0_seq1	GO:0035091	sorting nexin-16-like
comp67889_c0_seq1	GO:0005768
comp67889_c0_seq1	GO:0007154
comp67891_c0_seq1	GO:0030117	synaptojanin 1 isoform a
comp67891_c0_seq1	GO:0016082
comp67891_c0_seq1	GO:0046855
comp67891_c0_seq1	GO:0008022
comp67891_c0_seq1	GO:0000166
comp67891_c0_seq1	GO:0016191
comp67891_c0_seq1	GO:0032526
comp67891_c0_seq1	GO:0007612
comp67891_c0_seq1	GO:0019717
comp67891_c0_seq1	GO:0046856
comp67891_c0_seq1	GO:0034097
comp67891_c0_seq1	GO:0004445
comp67891_c0_seq1	GO:0007420
comp67891_c0_seq1	GO:0048260
comp67891_c0_seq1	GO:0014015
comp67891_c0_seq1	GO:0003723
comp67891_c0_seq1	GO:0004439
comp67891_c0_seq1	GO:0048471
comp67891_c0_seq1	GO:0032403
comp67891_c0_seq1	GO:0017124
comp67891_c0_seq1	GO:0046854
comp67891_c0_seq1	EC:3.1.3.56
comp67891_c0_seq1	EC:3.1.3.36
comp67886_c0_seq8	GO:0022857	synaptic vesicle 2-related protein
comp67886_c0_seq8	GO:0008021
comp67886_c0_seq8	GO:0055085
comp67886_c0_seq8	GO:0016020
comp67891_c2_seq1	GO:0042221	synaptojanin-1 isoform 2
comp67891_c2_seq1	GO:0005515
comp67891_c2_seq1	GO:0030258
comp67891_c2_seq1	GO:0044464
comp67891_c2_seq1	GO:0003676
comp67891_c2_seq1	GO:0046488
comp67891_c2_seq1	GO:0004445
comp67891_c2_seq1	GO:0034621
comp67891_c2_seq1	GO:0048522
comp67891_c2_seq1	GO:0071822
comp67891_c2_seq1	GO:0016311
comp67891_c2_seq1	GO:0007399
comp67891_c2_seq1	GO:0048488
comp67891_c2_seq1	EC:3.1.3.56
comp67895_c0_seq1	GO:0009887	pox neuro cg8246-pa
comp67895_c0_seq1	GO:0007283
comp67895_c0_seq1	GO:0003677
comp67895_c0_seq1	GO:0000122
comp67895_c0_seq1	GO:0006959
comp67895_c0_seq1	GO:0007399
comp67895_c0_seq1	GO:0030154
comp67895_c0_seq1	GO:0003700
comp67895_c0_seq1	GO:0051573
comp67895_c0_seq1	GO:0005634
comp67895_c0_seq1	GO:0005667
comp67895_c0_seq1	GO:0045449
comp67901_c0_seq1	GO:0003824	endonuclease-reverse transcriptase
comp67906_c0_seq1	GO:0005488	zinc finger protein 729-like
comp67906_c0_seq1	GO:0006355
comp67924_c0_seq1	GO:0005730	mitochondrial ribosomal protein l55
comp67924_c0_seq1	GO:0005762
comp67924_c0_seq1	GO:0003729
comp67924_c0_seq1	GO:0003700
comp67924_c0_seq1	GO:0003735
comp67924_c0_seq1	GO:0006412
comp67924_c0_seq1	GO:0005667
comp67924_c0_seq1	GO:0045449
comp67924_c0_seq1	GO:0042254
comp67926_c0_seq1	GO:0034040	multidrug resistance-associated protein 1-like
comp67926_c0_seq1	GO:0005324
comp67926_c0_seq1	GO:0005624
comp67926_c0_seq1	GO:0006692
comp67926_c0_seq1	GO:0046624
comp67926_c0_seq1	GO:0016323
comp67926_c0_seq1	GO:0016491
comp67926_c0_seq1	GO:0015562
comp67926_c0_seq1	GO:0015911
comp67926_c0_seq1	GO:0043526
comp67926_c0_seq1	GO:0006855
comp67926_c0_seq1	GO:0005794
comp67926_c0_seq1	GO:0005730
comp67926_c0_seq1	GO:0034775
comp67926_c0_seq1	GO:0060326
comp67926_c0_seq1	GO:0034634
comp67926_c0_seq1	GO:0008559
comp67926_c0_seq1	GO:0015431
comp67926_c0_seq1	GO:0019370
comp67926_c0_seq1	GO:0033700
comp67926_c0_seq1	GO:0046618
comp67926_c0_seq1	GO:0006200
comp67926_c0_seq1	GO:0005887
comp67926_c0_seq1	GO:0030335
comp67926_c0_seq1	GO:0005524
comp67926_c0_seq1	GO:0043215
comp67926_c0_seq1	GO:0006979
comp67926_c0_seq1	GO:0042908
comp67926_c0_seq1	EC:3.6.3.44
comp67926_c0_seq2	GO:0017111	likely vacuolar metal resistance abc transporter
comp67926_c0_seq2	EC:3.6.1.15
comp67938_c0_seq1	GO:0008094	general transcription factor iih subunit 1
comp67938_c0_seq1	GO:0005515
comp67938_c0_seq1	GO:0016032
comp67938_c0_seq1	GO:0006352
comp67938_c0_seq1	GO:0005675
comp67938_c0_seq1	GO:0006289
comp67938_c0_seq1	GO:0006468
comp67938_c0_seq1	GO:0006354
comp67938_c0_seq1	GO:0045944
comp67938_c0_seq1	GO:0008353
comp67938_c0_seq1	GO:0006360
comp67938_c0_seq1	GO:0009069
comp67938_c0_seq1	EC:2.7.11.23
comp67949_c0_seq1	GO:0016021	protein cornichon homolog 4
comp67949_c0_seq1	GO:0005783
comp67949_c0_seq1	GO:0035556
comp67955_c2_seq2	GO:0015136	solute carrier family 17 (anion sugar transporter) member 5
comp67955_c2_seq2	GO:0005765
comp67955_c2_seq2	GO:0016021
comp67955_c2_seq2	GO:0006811
comp67955_c2_seq2	GO:0015739
comp67955_c2_seq2	GO:0008643
comp67966_c0_seq1	GO:0009986	cation-dependent mannose-6-phosphate receptor
comp67966_c0_seq1	GO:0000323
comp67966_c0_seq1	GO:0014070
comp67966_c0_seq1	GO:0043539
comp67966_c0_seq1	GO:2000467
comp67966_c0_seq1	GO:0045725
comp67966_c0_seq1	GO:0005615
comp67966_c0_seq1	GO:0005159
comp67966_c0_seq1	GO:0006898
comp67966_c0_seq1	GO:0045944
comp67966_c0_seq1	GO:0050731
comp67966_c0_seq1	GO:0030546
comp67966_c0_seq1	GO:0005887
comp67966_c0_seq1	GO:0071902
comp67966_c0_seq1	GO:0006886
comp67966_c0_seq1	GO:0010740
comp67966_c0_seq1	GO:0038028
comp67966_c0_seq1	GO:0004888
comp67966_c0_seq1	GO:0046628
comp67966_c0_seq1	GO:0051146
comp67966_c0_seq1	GO:0008333
comp67966_c0_seq1	GO:2000273
comp67966_c0_seq1	GO:0005770
comp67966_c0_seq1	GO:0031017
comp67966_c0_seq1	GO:0009887
comp67955_c2_seq1	GO:0015136	solute carrier family 17 (anion sugar transporter) member 5
comp67955_c2_seq1	GO:0005765
comp67955_c2_seq1	GO:0016021
comp67955_c2_seq1	GO:0006811
comp67955_c2_seq1	GO:0015739
comp67955_c2_seq1	GO:0008643
comp67959_c0_seq1	GO:0005488	aldehyde oxidase
comp67966_c0_seq3	GO:0009986	cation-dependent mannose-6-phosphate receptor
comp67966_c0_seq3	GO:0000323
comp67966_c0_seq3	GO:0014070
comp67966_c0_seq3	GO:0043539
comp67966_c0_seq3	GO:2000467
comp67966_c0_seq3	GO:0045725
comp67966_c0_seq3	GO:0005615
comp67966_c0_seq3	GO:0005159
comp67966_c0_seq3	GO:0006898
comp67966_c0_seq3	GO:0045944
comp67966_c0_seq3	GO:0050731
comp67966_c0_seq3	GO:0030546
comp67966_c0_seq3	GO:0005887
comp67966_c0_seq3	GO:0071902
comp67966_c0_seq3	GO:0006886
comp67966_c0_seq3	GO:0010740
comp67966_c0_seq3	GO:0038028
comp67966_c0_seq3	GO:0004888
comp67966_c0_seq3	GO:0046628
comp67966_c0_seq3	GO:0051146
comp67966_c0_seq3	GO:0008333
comp67966_c0_seq3	GO:2000273
comp67966_c0_seq3	GO:0005770
comp67966_c0_seq3	GO:0031017
comp67966_c0_seq3	GO:0009887
comp67966_c0_seq2	GO:0009986	cation-dependent mannose-6-phosphate receptor
comp67966_c0_seq2	GO:0000323
comp67966_c0_seq2	GO:0014070
comp67966_c0_seq2	GO:0043539
comp67966_c0_seq2	GO:2000467
comp67966_c0_seq2	GO:0045725
comp67966_c0_seq2	GO:0005615
comp67966_c0_seq2	GO:0005159
comp67966_c0_seq2	GO:0006898
comp67966_c0_seq2	GO:0045944
comp67966_c0_seq2	GO:0050731
comp67966_c0_seq2	GO:0030546
comp67966_c0_seq2	GO:0005887
comp67966_c0_seq2	GO:0071902
comp67966_c0_seq2	GO:0006886
comp67966_c0_seq2	GO:0010740
comp67966_c0_seq2	GO:0038028
comp67966_c0_seq2	GO:0004888
comp67966_c0_seq2	GO:0046628
comp67966_c0_seq2	GO:0051146
comp67966_c0_seq2	GO:0008333
comp67966_c0_seq2	GO:2000273
comp67966_c0_seq2	GO:0005770
comp67966_c0_seq2	GO:0031017
comp67966_c0_seq2	GO:0009887
comp67966_c0_seq4	GO:0009986	cation-dependent mannose-6-phosphate receptor
comp67966_c0_seq4	GO:0000323
comp67966_c0_seq4	GO:0014070
comp67966_c0_seq4	GO:0043539
comp67966_c0_seq4	GO:2000467
comp67966_c0_seq4	GO:0045725
comp67966_c0_seq4	GO:0005615
comp67966_c0_seq4	GO:0005159
comp67966_c0_seq4	GO:0006898
comp67966_c0_seq4	GO:0045944
comp67966_c0_seq4	GO:0050731
comp67966_c0_seq4	GO:0030546
comp67966_c0_seq4	GO:0005887
comp67966_c0_seq4	GO:0071902
comp67966_c0_seq4	GO:0006886
comp67966_c0_seq4	GO:0010740
comp67966_c0_seq4	GO:0038028
comp67966_c0_seq4	GO:0004888
comp67966_c0_seq4	GO:0046628
comp67966_c0_seq4	GO:0051146
comp67966_c0_seq4	GO:0008333
comp67966_c0_seq4	GO:2000273
comp67966_c0_seq4	GO:0005770
comp67966_c0_seq4	GO:0031017
comp67966_c0_seq4	GO:0009887
comp67975_c0_seq1	GO:0005488	zinc finger protein
comp67979_c0_seq2	GO:0045924	isoform a
comp67979_c0_seq2	GO:0007525
comp67979_c0_seq2	GO:0006915
comp67979_c0_seq2	GO:0000381
comp67979_c0_seq2	GO:0007517
comp67979_c0_seq2	GO:0007476
comp67979_c0_seq2	GO:0003677
comp67979_c0_seq2	GO:0007422
comp67979_c0_seq2	GO:0048471
comp67979_c0_seq2	GO:0005634
comp67979_c0_seq2	GO:0009790
comp67979_c0_seq2	GO:0001751
comp67979_c0_seq1	GO:0045924	isoform a
comp67979_c0_seq1	GO:0007525
comp67979_c0_seq1	GO:0006915
comp67979_c0_seq1	GO:0000381
comp67979_c0_seq1	GO:0007517
comp67979_c0_seq1	GO:0007476
comp67979_c0_seq1	GO:0003677
comp67979_c0_seq1	GO:0007422
comp67979_c0_seq1	GO:0048471
comp67979_c0_seq1	GO:0005634
comp67979_c0_seq1	GO:0009790
comp67979_c0_seq1	GO:0001751
comp67979_c0_seq3	GO:0045924	isoform a
comp67979_c0_seq3	GO:0007525
comp67979_c0_seq3	GO:0006915
comp67979_c0_seq3	GO:0000381
comp67979_c0_seq3	GO:0007517
comp67979_c0_seq3	GO:0007476
comp67979_c0_seq3	GO:0003677
comp67979_c0_seq3	GO:0007422
comp67979_c0_seq3	GO:0048471
comp67979_c0_seq3	GO:0005634
comp67979_c0_seq3	GO:0009790
comp67979_c0_seq3	GO:0001751
comp67979_c0_seq6	GO:0045924	isoform c
comp67979_c0_seq6	GO:0008270
comp67979_c0_seq6	GO:0007525
comp67979_c0_seq6	GO:0006915
comp67979_c0_seq6	GO:0000381
comp67979_c0_seq6	GO:0007517
comp67979_c0_seq6	GO:0007476
comp67979_c0_seq6	GO:0003677
comp67979_c0_seq6	GO:0007422
comp67979_c0_seq6	GO:0048471
comp67979_c0_seq6	GO:0005634
comp67979_c0_seq6	GO:0009790
comp67979_c0_seq6	GO:0001751
comp67979_c0_seq5	GO:0045924	isoform a
comp67979_c0_seq5	GO:0007525
comp67979_c0_seq5	GO:0006915
comp67979_c0_seq5	GO:0000381
comp67979_c0_seq5	GO:0007517
comp67979_c0_seq5	GO:0007476
comp67979_c0_seq5	GO:0003677
comp67979_c0_seq5	GO:0007422
comp67979_c0_seq5	GO:0048471
comp67979_c0_seq5	GO:0005634
comp67979_c0_seq5	GO:0009790
comp67979_c0_seq5	GO:0001751
comp67979_c0_seq4	GO:0045924	isoform a
comp67979_c0_seq4	GO:0007525
comp67979_c0_seq4	GO:0006915
comp67979_c0_seq4	GO:0000381
comp67979_c0_seq4	GO:0007517
comp67979_c0_seq4	GO:0007476
comp67979_c0_seq4	GO:0003677
comp67979_c0_seq4	GO:0007422
comp67979_c0_seq4	GO:0048471
comp67979_c0_seq4	GO:0005634
comp67979_c0_seq4	GO:0009790
comp67979_c0_seq4	GO:0001751
comp67979_c0_seq7	GO:0045924	protein muscleblind
comp67979_c0_seq7	GO:0008270
comp67979_c0_seq7	GO:0007525
comp67979_c0_seq7	GO:0006915
comp67979_c0_seq7	GO:0000381
comp67979_c0_seq7	GO:0007517
comp67979_c0_seq7	GO:0007476
comp67979_c0_seq7	GO:0003677
comp67979_c0_seq7	GO:0007422
comp67979_c0_seq7	GO:0048471
comp67979_c0_seq7	GO:0005634
comp67979_c0_seq7	GO:0009790
comp67979_c0_seq7	GO:0001751
comp67979_c0_seq10	GO:0045924	protein muscleblind
comp67979_c0_seq10	GO:0008270
comp67979_c0_seq10	GO:0007525
comp67979_c0_seq10	GO:0006915
comp67979_c0_seq10	GO:0000381
comp67979_c0_seq10	GO:0007517
comp67979_c0_seq10	GO:0007476
comp67979_c0_seq10	GO:0003677
comp67979_c0_seq10	GO:0007422
comp67979_c0_seq10	GO:0048471
comp67979_c0_seq10	GO:0005634
comp67979_c0_seq10	GO:0009790
comp67979_c0_seq10	GO:0001751
comp67979_c0_seq8	GO:0045924	isoform c
comp67979_c0_seq8	GO:0008270
comp67979_c0_seq8	GO:0007525
comp67979_c0_seq8	GO:0006915
comp67979_c0_seq8	GO:0000381
comp67979_c0_seq8	GO:0007517
comp67979_c0_seq8	GO:0007476
comp67979_c0_seq8	GO:0003677
comp67979_c0_seq8	GO:0007422
comp67979_c0_seq8	GO:0048471
comp67979_c0_seq8	GO:0005634
comp67979_c0_seq8	GO:0009790
comp67979_c0_seq8	GO:0001751
comp67979_c0_seq9	GO:0045924	isoform a
comp67979_c0_seq9	GO:0007525
comp67979_c0_seq9	GO:0006915
comp67979_c0_seq9	GO:0000381
comp67979_c0_seq9	GO:0007517
comp67979_c0_seq9	GO:0007476
comp67979_c0_seq9	GO:0003677
comp67979_c0_seq9	GO:0007422
comp67979_c0_seq9	GO:0048471
comp67979_c0_seq9	GO:0005634
comp67979_c0_seq9	GO:0009790
comp67979_c0_seq9	GO:0001751
comp67985_c0_seq1	GO:0006501	phosphatidylinositol n-acetylglucosaminyltransferase subunit p
comp67985_c0_seq1	GO:0016021
comp67985_c0_seq1	GO:0017176
comp67985_c0_seq1	GO:0016254
comp67985_c0_seq1	GO:0000506
comp67985_c0_seq1	GO:0005789
comp67985_c0_seq1	EC:2.4.1.198
comp67986_c0_seq1	GO:0005840	30s ribosomal protein chloroplastic
comp67988_c0_seq1	GO:0050896	nek1 protein
comp67988_c0_seq1	GO:0006468
comp67988_c0_seq1	GO:0004674
comp67988_c0_seq1	GO:0031965
comp67988_c0_seq1	GO:0005730
comp67988_c0_seq1	GO:0046872
comp67988_c0_seq1	GO:0051301
comp67988_c0_seq1	GO:0004713
comp67988_c0_seq1	GO:0005524
comp67988_c0_seq1	GO:0005515
comp67988_c0_seq1	GO:0007067
comp67988_c0_seq1	GO:0042384
comp67988_c0_seq1	GO:0000242
comp67988_c0_seq1	GO:0009069
comp67988_c0_seq1	EC:2.7.11.0
comp67988_c0_seq1	EC:2.7.10.0
comp67988_c0_seq2	GO:0006468	serine threonine-protein kinase nek1
comp67988_c0_seq2	GO:0004674
comp67988_c0_seq2	GO:0010212
comp67988_c0_seq2	GO:0031965
comp67988_c0_seq2	GO:0005730
comp67988_c0_seq2	GO:0046872
comp67988_c0_seq2	GO:0051301
comp67988_c0_seq2	GO:0004713
comp67988_c0_seq2	GO:0005524
comp67988_c0_seq2	GO:0005515
comp67988_c0_seq2	GO:0007067
comp67988_c0_seq2	GO:0042384
comp67988_c0_seq2	GO:0000242
comp67988_c0_seq2	GO:0006974
comp67988_c0_seq2	GO:0009069
comp67988_c0_seq2	EC:2.7.11.0
comp67988_c0_seq2	EC:2.7.10.0
comp67997_c0_seq1	GO:0005730	oxysterol-binding protein 1
comp67997_c0_seq1	GO:0005770
comp67997_c0_seq1	GO:0005515
comp67997_c0_seq1	GO:0006810
comp67997_c0_seq3	GO:0005730	oxysterol-binding protein 1
comp67997_c0_seq3	GO:0005543
comp67997_c0_seq3	GO:0005770
comp67997_c0_seq3	GO:0005515
comp67997_c0_seq3	GO:0016192
comp67997_c0_seq3	GO:0008203
comp67997_c0_seq4	GO:0005730	oxysterol-binding protein 1
comp67997_c0_seq4	GO:0005543
comp67997_c0_seq4	GO:0005770
comp67997_c0_seq4	GO:0005515
comp67997_c0_seq4	GO:0016192
comp67997_c0_seq4	GO:0008203
comp67997_c0_seq2	GO:0005730	oxysterol-binding protein 1
comp67997_c0_seq2	GO:0005770
comp67997_c0_seq2	GO:0005515
comp67997_c0_seq2	GO:0006810
comp68011_c0_seq1	GO:0016021	upf0542 protein c5orf43 homolog
comp68011_c0_seq2	GO:0016021	upf0542 protein c5orf43 homolog
comp68032_c0_seq1	GO:0005739	cyt-b5-pb
comp68032_c0_seq1	GO:0051726
comp68032_c0_seq1	GO:0002168
comp68032_c0_seq1	GO:0009055
comp68032_c0_seq1	GO:0016491
comp68032_c0_seq1	GO:0045610
comp68032_c0_seq1	GO:0005792
comp68032_c0_seq1	GO:0035206
comp68032_c0_seq1	GO:0020037
comp68032_c0_seq1	GO:0008152
comp68032_c0_seq1	GO:0005811
comp68032_c0_seq1	GO:0016020
comp68032_c0_seq1	GO:0006118
comp68028_c0_seq1	GO:0015700	atpase asna1
comp68028_c0_seq1	GO:0005625
comp68028_c0_seq1	GO:0005730
comp68028_c0_seq1	GO:0015446
comp68028_c0_seq1	GO:0046872
comp68028_c0_seq1	GO:0006200
comp68028_c0_seq1	GO:0005524
comp68028_c0_seq1	GO:0071722
comp68028_c0_seq1	GO:0005783
comp68028_c0_seq1	GO:0006812
comp68028_c0_seq1	EC:3.6.3.16
comp68035_c0_seq1	GO:0050865	lim domain transcription factor lmo4
comp68035_c0_seq1	GO:0045665
comp68035_c0_seq1	GO:0003712
comp68035_c0_seq1	GO:0042659
comp68035_c0_seq1	GO:0007498
comp68035_c0_seq1	GO:0030900
comp68035_c0_seq1	GO:0021514
comp68035_c0_seq1	GO:0005667
comp68035_c0_seq1	GO:0046872
comp68035_c0_seq1	GO:0031333
comp68035_c0_seq1	GO:0021527
comp68035_c0_seq1	GO:0001843
comp68035_c0_seq1	GO:0048538
comp68035_c0_seq1	GO:0031076
comp68035_c0_seq1	GO:0003700
comp68035_c0_seq1	GO:0045944
comp68035_c0_seq1	GO:0001158
comp68035_c0_seq1	GO:0003281
comp68035_c0_seq1	GO:0008134
comp68035_c0_seq1	GO:0021522
comp68035_c0_seq1	GO:0045449
comp68040_c0_seq1	GO:0005792	hydroxysteroid (17-beta) dehydrogenase 2
comp68040_c0_seq1	GO:0050327
comp68040_c0_seq1	GO:0006702
comp68040_c0_seq1	GO:0004303
comp68040_c0_seq1	GO:0071248
comp68040_c0_seq1	GO:0006703
comp68040_c0_seq1	GO:0060348
comp68040_c0_seq1	EC:1.1.1.63
comp68040_c0_seq1	EC:1.1.1.62
comp68040_c0_seq2	GO:0005792	hydroxysteroid (17-beta) dehydrogenase 2
comp68040_c0_seq2	GO:0050327
comp68040_c0_seq2	GO:0006702
comp68040_c0_seq2	GO:0004303
comp68040_c0_seq2	GO:0071248
comp68040_c0_seq2	GO:0006703
comp68040_c0_seq2	GO:0060348
comp68040_c0_seq2	EC:1.1.1.63
comp68040_c0_seq2	EC:1.1.1.62
comp68047_c0_seq1	GO:0003747	mitochondrial translational release factor 1-like
comp68047_c0_seq1	GO:0005739
comp68047_c0_seq1	GO:0005840
comp68047_c0_seq1	GO:0006444
comp68047_c0_seq1	GO:0006449
comp68047_c0_seq1	GO:0018444
comp68063_c0_seq1	GO:0005743	presenilin rhomboid-like
comp68063_c0_seq1	GO:0090201
comp68063_c0_seq1	GO:2001243
comp68063_c0_seq1	GO:0016787
comp68056_c0_seq1	GO:0042572	retinol dehydrogenase 7
comp68056_c0_seq1	GO:0055114
comp68056_c0_seq1	GO:0042904
comp68056_c0_seq1	GO:0004745
comp68056_c0_seq1	GO:0047035
comp68056_c0_seq1	GO:0008209
comp68056_c0_seq1	GO:0008210
comp68056_c0_seq1	EC:1.1.1.105
comp68056_c0_seq1	EC:1.1.1.239
comp68081_c0_seq1	GO:0016021	protein yipf6
comp68095_c0_seq2	GO:0005829	e3 ubiquitin-protein ligase smurf2
comp68095_c0_seq2	GO:0030579
comp68095_c0_seq2	GO:0042802
comp68095_c0_seq2	GO:0030509
comp68095_c0_seq2	GO:0046332
comp68095_c0_seq2	GO:0017015
comp68095_c0_seq2	GO:0004842
comp68095_c0_seq2	GO:0042787
comp68095_c0_seq2	GO:0000151
comp68095_c0_seq2	GO:0005160
comp68095_c0_seq2	GO:0045892
comp68095_c0_seq2	GO:0016020
comp68095_c0_seq2	GO:0005634
comp68095_c0_seq2	GO:0016049
comp68095_c0_seq2	EC:6.3.2.19
comp68095_c0_seq1	GO:0005829	e3 ubiquitin-protein ligase smurf2
comp68095_c0_seq1	GO:0030579
comp68095_c0_seq1	GO:0042802
comp68095_c0_seq1	GO:0030509
comp68095_c0_seq1	GO:0046332
comp68095_c0_seq1	GO:0017015
comp68095_c0_seq1	GO:0004842
comp68095_c0_seq1	GO:0042787
comp68095_c0_seq1	GO:0045121
comp68095_c0_seq1	GO:0000151
comp68095_c0_seq1	GO:0005160
comp68095_c0_seq1	GO:0045892
comp68095_c0_seq1	GO:0005634
comp68095_c0_seq1	GO:0005886
comp68095_c0_seq1	GO:0016049
comp68095_c0_seq1	EC:6.3.2.19
comp68100_c0_seq1	GO:0010466	proteinase inhibitor -containing protein
comp68100_c0_seq1	GO:0004869
comp68102_c0_seq1	GO:0005515	ragulator complex protein lamtor1
comp68102_c0_seq1	GO:0034613
comp68102_c0_seq1	GO:0010872
comp68102_c0_seq1	GO:0005764
comp68102_c0_seq1	GO:0005794
comp68102_c0_seq1	GO:0071986
comp68102_c0_seq1	GO:0032008
comp68102_c0_seq1	GO:0060620
comp68102_c0_seq1	GO:0016049
comp68102_c0_seq1	GO:0010874
comp68102_c0_seq1	GO:0005886
comp68102_c0_seq1	GO:0071230
comp68102_c0_seq1	GO:0042632
comp68109_c0_seq1	GO:0044464	myeloid differentiation primary response protein 88
comp68109_c0_seq1	GO:0060255
comp68109_c0_seq1	GO:0010033
comp68109_c0_seq1	GO:0005515
comp68109_c0_seq1	GO:0007166
comp68109_c0_seq1	GO:0001817
comp68109_c0_seq1	GO:0048522
comp68109_c0_seq1	GO:0002224
comp68109_c0_seq1	GO:0051707
comp68116_c0_seq1	GO:0008380	u6 snrna-associated sm-like protein lsm4
comp68116_c0_seq1	GO:0005688
comp68116_c0_seq1	GO:0043928
comp68116_c0_seq1	GO:0003723
comp68116_c0_seq1	GO:0005515
comp68116_c0_seq1	GO:0006397
comp68116_c0_seq1	GO:0005829
comp68115_c0_seq1	GO:0005840	40s ribosomal protein
comp68115_c0_seq1	GO:0003735
comp68115_c0_seq1	GO:0006412
comp68115_c0_seq1	GO:0042254
comp68118_c0_seq1	GO:0006281	actin-related protein 5
comp68118_c0_seq1	GO:0005634
comp68123_c0_seq1	GO:0005626	1-phosphatidylinositol- -bisphosphate phosphodiesterase beta-4 isoform 1
comp68123_c0_seq1	GO:0035556
comp68123_c0_seq1	GO:0004435
comp68123_c0_seq1	GO:0005509
comp68123_c0_seq1	GO:0004871
comp68123_c0_seq1	GO:0043267
comp68123_c0_seq1	GO:0051019
comp68123_c0_seq1	GO:0014069
comp68123_c0_seq1	GO:0005634
comp68123_c0_seq1	GO:0005790
comp68123_c0_seq1	GO:0007242
comp68123_c0_seq1	GO:0009395
comp68123_c0_seq1	GO:0046339
comp68123_c0_seq1	EC:3.1.4.11
comp68123_c1_seq2	GO:0005626	phospholipase beta 4
comp68123_c1_seq2	GO:0005829
comp68123_c1_seq2	GO:0035556
comp68123_c1_seq2	GO:0004435
comp68123_c1_seq2	GO:0005509
comp68123_c1_seq2	GO:0004871
comp68123_c1_seq2	GO:0007602
comp68123_c1_seq2	GO:0043267
comp68123_c1_seq2	GO:0051019
comp68123_c1_seq2	GO:0014069
comp68123_c1_seq2	GO:0005634
comp68123_c1_seq2	GO:0005790
comp68123_c1_seq2	GO:0007242
comp68123_c1_seq2	GO:0009395
comp68123_c1_seq2	GO:0046339
comp68123_c1_seq2	EC:3.1.4.11
comp68123_c1_seq1	GO:0005626	1-phosphatidylinositol- -bisphosphate phosphodiesterase beta-4-like
comp68123_c1_seq1	GO:0005829
comp68123_c1_seq1	GO:0004629
comp68123_c1_seq1	GO:0007602
comp68123_c1_seq1	GO:0043267
comp68123_c1_seq1	GO:0051019
comp68123_c1_seq1	GO:0014069
comp68123_c1_seq1	GO:0005634
comp68123_c1_seq1	GO:0005790
comp68123_c1_seq1	GO:0007242
comp68123_c1_seq1	GO:0009395
comp68125_c0_seq1	GO:0031672	multidrug resistance-associated protein 1
comp68125_c0_seq1	GO:0042803
comp68125_c0_seq1	GO:0015911
comp68125_c0_seq1	GO:0000146
comp68125_c0_seq1	GO:0043215
comp68125_c0_seq1	GO:0005703
comp68125_c0_seq1	GO:0007527
comp68125_c0_seq1	GO:0030898
comp68125_c0_seq1	GO:0034775
comp68125_c0_seq1	GO:0016323
comp68125_c0_seq1	GO:0034040
comp68125_c0_seq1	GO:0046624
comp68125_c0_seq1	GO:0006200
comp68125_c0_seq1	GO:0030241
comp68125_c0_seq1	GO:0006364
comp68125_c0_seq1	GO:0016491
comp68125_c0_seq1	GO:0007427
comp68125_c0_seq1	GO:0007517
comp68125_c0_seq1	GO:0006855
comp68125_c0_seq1	GO:0031427
comp68125_c0_seq1	GO:0006979
comp68125_c0_seq1	GO:0005863
comp68125_c0_seq1	GO:0005887
comp68125_c0_seq1	GO:0015431
comp68125_c0_seq1	GO:0006941
comp68125_c0_seq1	GO:0005324
comp68125_c0_seq1	GO:0005794
comp68125_c0_seq1	GO:0042908
comp68125_c0_seq1	GO:0060361
comp68125_c0_seq1	GO:0005524
comp68125_c0_seq1	GO:0030335
comp68125_c0_seq1	GO:0008559
comp68125_c0_seq1	GO:0046618
comp68125_c0_seq1	GO:0015562
comp68125_c0_seq1	GO:0060326
comp68125_c0_seq1	GO:0008307
comp68125_c0_seq1	GO:0034634
comp68125_c0_seq1	GO:0043526
comp68125_c0_seq1	GO:0005730
comp68125_c0_seq1	GO:0033700
comp68125_c0_seq1	GO:0005884
comp68125_c0_seq1	EC:3.6.3.44
comp68123_c1_seq3	GO:0005626	phospholipase beta 4
comp68123_c1_seq3	GO:0005829
comp68123_c1_seq3	GO:0004629
comp68123_c1_seq3	GO:0043267
comp68123_c1_seq3	GO:0051019
comp68123_c1_seq3	GO:0014069
comp68123_c1_seq3	GO:0005634
comp68123_c1_seq3	GO:0005790
comp68123_c1_seq3	GO:0007242
comp68123_c1_seq3	GO:0009395
comp68135_c0_seq1	GO:0043517	sprouty- evh1 domain-containing protein 2
comp68135_c0_seq1	GO:0090311
comp68135_c0_seq1	GO:0019901
comp68135_c0_seq1	GO:0030291
comp68135_c0_seq1	GO:0031410
comp68135_c0_seq1	GO:0000188
comp68135_c0_seq1	GO:0010801
comp68135_c0_seq1	GO:0005173
comp68135_c0_seq1	GO:0005886
comp68141_c0_seq1	GO:0005524	arginine kinase
comp68141_c0_seq1	GO:0016310
comp68141_c0_seq1	GO:0004054
comp68141_c0_seq1	GO:0006525
comp68141_c0_seq1	GO:0006560
comp68141_c0_seq1	EC:2.7.3.3
comp68146_c0_seq1	GO:0031325	protein kinase c delta type
comp68146_c0_seq1	GO:0004672
comp68146_c0_seq1	GO:0051716
comp68146_c0_seq1	GO:0044248
comp68146_c0_seq1	GO:0080090
comp68146_c0_seq1	GO:0000166
comp68146_c0_seq1	GO:0044424
comp68146_c0_seq1	GO:0007154
comp68146_c0_seq1	GO:0006468
comp68148_c0_seq1	GO:0005763	28s ribosomal protein mitochondrial
comp68148_c0_seq1	GO:0043043
comp68146_c1_seq1	GO:0005488	mitogen-activated protein kinase kinase kinase 7-like
comp68146_c1_seq1	GO:0003824
comp68150_c0_seq1	GO:0005840	mitochondrial ribosomal protein l11
comp68161_c0_seq1	GO:0005488	e3 sumo-protein ligase nse2
comp68161_c0_seq1	GO:0006310
comp68161_c0_seq1	GO:0044427
comp68161_c0_seq1	GO:0090068
comp68161_c0_seq1	GO:0051276
comp68161_c0_seq1	GO:0006302
comp68161_c0_seq1	GO:0007088
comp68161_c0_seq1	GO:0016874
comp68161_c0_seq1	GO:0010638
comp68161_c0_seq1	GO:0005634
comp68161_c0_seq3	GO:0005488	e3 sumo-protein ligase nse2
comp68161_c0_seq3	GO:0006310
comp68161_c0_seq3	GO:0044427
comp68161_c0_seq3	GO:0090068
comp68161_c0_seq3	GO:0051276
comp68161_c0_seq3	GO:0006302
comp68161_c0_seq3	GO:0007088
comp68161_c0_seq3	GO:0016874
comp68161_c0_seq3	GO:0010638
comp68161_c0_seq3	GO:0005634
comp68161_c0_seq4	GO:0005488	e3 sumo-protein ligase nse2
comp68161_c0_seq4	GO:0006310
comp68161_c0_seq4	GO:0044427
comp68161_c0_seq4	GO:0090068
comp68161_c0_seq4	GO:0051276
comp68161_c0_seq4	GO:0006302
comp68161_c0_seq4	GO:0007088
comp68161_c0_seq4	GO:0016874
comp68161_c0_seq4	GO:0010638
comp68161_c0_seq4	GO:0005634
comp68161_c0_seq2	GO:0005488	e3 sumo-protein ligase nse2
comp68161_c0_seq2	GO:0006310
comp68161_c0_seq2	GO:0044427
comp68161_c0_seq2	GO:0090068
comp68161_c0_seq2	GO:0051276
comp68161_c0_seq2	GO:0006302
comp68161_c0_seq2	GO:0007088
comp68161_c0_seq2	GO:0016874
comp68161_c0_seq2	GO:0010638
comp68161_c0_seq2	GO:0005634
comp68164_c0_seq1	GO:0005515	lebercilin
comp68164_c0_seq1	GO:0042995
comp68164_c0_seq1	GO:0044424
comp68175_c0_seq1	GO:0005737	zinc finger ccch domain-containing protein 14
comp68175_c0_seq1	GO:0005515
comp68175_c0_seq1	GO:0005634
comp68175_c0_seq2	GO:0005737	zinc finger ccch domain-containing protein 14
comp68175_c0_seq2	GO:0005515
comp68175_c0_seq2	GO:0005634
comp68175_c0_seq3	GO:0005737	zinc finger ccch domain-containing protein 14 isoform 2
comp68175_c0_seq3	GO:0003723
comp68175_c0_seq3	GO:0005515
comp68175_c0_seq3	GO:0016607
comp68175_c0_seq3	GO:0006397
comp68175_c0_seq3	GO:0008270
comp68178_c0_seq1	GO:0072546	neighbor of cox4
comp68176_c0_seq1	GO:0005515	neuroligin- x-linked
comp68176_c0_seq1	GO:0016020
comp68176_c0_seq1	GO:0065008
comp68176_c0_seq1	GO:0044464
comp68176_c0_seq1	GO:0048856
comp68176_c0_seq1	GO:0007268
comp68176_c0_seq1	GO:0016043
comp68176_c0_seq1	GO:0045202
comp68178_c0_seq2	GO:0072546	neighbor of cox4
comp68181_c0_seq1	GO:0010466	proteinase inhibitor -containing protein
comp68181_c0_seq1	GO:0004869
comp68185_c0_seq1	GO:0005840	28s ribosomal protein mitochondrial-like
comp68217_c2_seq1	GO:0044444	39s ribosomal protein mitochondrial-like
comp68217_c2_seq1	GO:0043229
comp68217_c2_seq1	GO:0030529
comp68222_c0_seq1	GO:0021955	acetyl-coenzyme a transporter 1
comp68222_c0_seq1	GO:0015876
comp68222_c0_seq1	GO:0008521
comp68222_c0_seq1	GO:0016021
comp68233_c0_seq1	GO:0050796	dna-binding protein rfx6-like
comp68233_c0_seq1	GO:0006355
comp68233_c0_seq1	GO:0042593
comp68233_c0_seq1	GO:0090104
comp68233_c0_seq1	GO:0003677
comp68233_c0_seq1	GO:0003311
comp68233_c0_seq1	GO:0005515
comp68233_c0_seq1	GO:0003309
comp68233_c0_seq1	GO:0003310
comp68233_c0_seq1	GO:0005634
comp68240_c0_seq1	GO:0003743	transcription initiation factor tfiid subunit 10
comp68240_c0_seq1	GO:0030331
comp68240_c0_seq1	GO:0000125
comp68240_c0_seq1	GO:0016578
comp68240_c0_seq1	GO:0051260
comp68240_c0_seq1	GO:0070063
comp68240_c0_seq1	GO:0043966
comp68240_c0_seq1	GO:0033276
comp68240_c0_seq1	GO:0030914
comp68240_c0_seq1	GO:0003700
comp68240_c0_seq1	GO:0048471
comp68240_c0_seq1	GO:0006352
comp68240_c0_seq1	GO:0004402
comp68240_c0_seq1	GO:0003713
comp68240_c0_seq1	GO:0005669
comp68240_c0_seq1	GO:0005840
comp68240_c0_seq1	GO:0006446
comp68240_c0_seq1	GO:0007165
comp68240_c0_seq1	GO:0045449
comp68240_c0_seq1	GO:0042967
comp68240_c0_seq1	GO:0045941
comp68240_c0_seq1	EC:2.3.1.48
comp68260_c0_seq1	GO:0040010	mitochondrial ribosomal protein s23
comp68260_c0_seq1	GO:0043231
comp68260_c0_seq1	GO:0018991
comp68260_c0_seq1	GO:0002119
comp68260_c0_seq1	GO:0044444
comp68260_c0_seq1	GO:0009792
comp68260_c0_seq2	GO:0040010	mitochondrial ribosomal protein s23
comp68260_c0_seq2	GO:0043231
comp68260_c0_seq2	GO:0018991
comp68260_c0_seq2	GO:0002119
comp68260_c0_seq2	GO:0044444
comp68260_c0_seq2	GO:0009792
comp68260_c0_seq3	GO:0040010	mitochondrial ribosomal protein s23
comp68260_c0_seq3	GO:0043231
comp68260_c0_seq3	GO:0018991
comp68260_c0_seq3	GO:0002119
comp68260_c0_seq3	GO:0044444
comp68260_c0_seq3	GO:0009792
comp68266_c0_seq1	GO:0016491	oxidoreductase
comp68266_c0_seq2	GO:0016491	oxidoreductase
comp68262_c1_seq1	GO:0034244	e2f-associated phosphoprotein
comp68262_c1_seq1	GO:0032968
comp68262_c1_seq1	GO:0008284
comp68262_c1_seq1	GO:0005794
comp68262_c1_seq1	GO:0005634
comp68268_c0_seq1	GO:0005737	sh3 domain-binding glutamic acid-rich-like protein 3
comp68275_c1_seq1	GO:0044424	dynein heavy chain axonemal-like
comp68278_c0_seq1	GO:0006810	protein
comp68276_c0_seq1	GO:0010510	pyruvate dehydrogenase component x
comp68276_c0_seq1	GO:0005759
comp68276_c0_seq1	GO:0016740
comp68278_c2_seq1	GO:0006810	protein
comp68281_c0_seq1	GO:0051013	wd repeat-containing protein 82-like
comp68281_c0_seq1	GO:0048188
comp68281_c0_seq1	GO:0051568
comp68281_c0_seq1	GO:0016905
comp68281_c0_seq1	GO:0008352
comp68281_c0_seq1	GO:0009069
comp68281_c0_seq1	GO:0016310
comp68281_c0_seq1	GO:0016459
comp68281_c0_seq1	EC:2.7.11.7
comp68287_c0_seq1	GO:0005515	protein vprbp
comp68287_c0_seq1	GO:0008180
comp68287_c0_seq2	GO:0005515	protein vprbp
comp68287_c0_seq2	GO:0008180
comp68287_c0_seq3	GO:0005515	protein vprbp
comp68287_c0_seq3	GO:0008180
comp68291_c0_seq1	GO:0008233	serine protease
comp68287_c0_seq4	GO:0005515	protein vprbp
comp68287_c0_seq4	GO:0008180
comp68299_c0_seq1	GO:0003677	dna-binding protein satb1
comp68299_c2_seq1	GO:0016348	dna-binding protein satb1
comp68299_c2_seq1	GO:0007476
comp68299_c2_seq1	GO:0003680
comp68299_c2_seq1	GO:0015677
comp68299_c2_seq1	GO:0000122
comp68299_c2_seq1	GO:0007494
comp68299_c2_seq1	GO:0003700
comp68299_c2_seq1	GO:0005634
comp68299_c2_seq1	GO:0005667
comp68299_c2_seq1	GO:0045449
comp68298_c0_seq1	GO:0052632	cytoplasmic aconitate hydratase
comp68298_c0_seq1	GO:0005829
comp68298_c0_seq1	GO:0006417
comp68298_c0_seq1	GO:0005625
comp68298_c0_seq1	GO:0005739
comp68298_c0_seq1	GO:0030350
comp68298_c0_seq1	GO:0046872
comp68298_c0_seq1	GO:0010040
comp68298_c0_seq1	GO:0052633
comp68298_c0_seq1	GO:0006879
comp68298_c0_seq1	GO:0006099
comp68298_c0_seq1	GO:0051539
comp68298_c0_seq1	GO:0048027
comp68298_c0_seq1	GO:0005792
comp68298_c0_seq1	GO:0009791
comp68298_c0_seq1	GO:0050892
comp68298_c0_seq1	GO:0005794
comp68298_c0_seq1	GO:0006101
comp68298_c0_seq1	GO:0005783
comp68298_c0_seq1	EC:4.2.1.3
comp68298_c0_seq2	GO:0052632	cytoplasmic aconitate hydratase
comp68298_c0_seq2	GO:0005829
comp68298_c0_seq2	GO:0006417
comp68298_c0_seq2	GO:0005625
comp68298_c0_seq2	GO:0005739
comp68298_c0_seq2	GO:0030350
comp68298_c0_seq2	GO:0046872
comp68298_c0_seq2	GO:0010040
comp68298_c0_seq2	GO:0052633
comp68298_c0_seq2	GO:0006879
comp68298_c0_seq2	GO:0006099
comp68298_c0_seq2	GO:0051539
comp68298_c0_seq2	GO:0048027
comp68298_c0_seq2	GO:0005792
comp68298_c0_seq2	GO:0009791
comp68298_c0_seq2	GO:0050892
comp68298_c0_seq2	GO:0005794
comp68298_c0_seq2	GO:0006101
comp68298_c0_seq2	GO:0005783
comp68298_c0_seq2	EC:4.2.1.3
comp68302_c1_seq1	GO:0005730	protein lin-9 homolog isoform 1
comp68302_c1_seq1	GO:0000278
comp68302_c1_seq1	GO:0005654
comp68299_c2_seq2	GO:0016348	dna-binding protein satb1
comp68299_c2_seq2	GO:0007476
comp68299_c2_seq2	GO:0003680
comp68299_c2_seq2	GO:0015677
comp68299_c2_seq2	GO:0000122
comp68299_c2_seq2	GO:0007494
comp68299_c2_seq2	GO:0003700
comp68299_c2_seq2	GO:0005634
comp68299_c2_seq2	GO:0005667
comp68299_c2_seq2	GO:0045449
comp68302_c1_seq2	GO:0005730	protein lin-9 homolog
comp68302_c1_seq2	GO:0000278
comp68302_c1_seq2	GO:0006260
comp68302_c1_seq2	GO:0005654
comp68314_c2_seq1	GO:0046914	xanthine dehydrogenase oxidase-like
comp68314_c2_seq1	GO:0050660
comp68314_c2_seq1	GO:0007595
comp68314_c2_seq1	GO:0043546
comp68314_c2_seq1	GO:2001213
comp68314_c2_seq1	GO:1900747
comp68314_c2_seq1	GO:1900745
comp68314_c2_seq1	GO:0045453
comp68314_c2_seq1	GO:0010629
comp68314_c2_seq1	GO:0004854
comp68314_c2_seq1	GO:0006919
comp68314_c2_seq1	GO:0010044
comp68314_c2_seq1	GO:0005829
comp68314_c2_seq1	GO:0001933
comp68314_c2_seq1	GO:0051537
comp68314_c2_seq1	GO:0001937
comp68314_c2_seq1	GO:0016614
comp68314_c2_seq1	GO:0045602
comp68314_c2_seq1	GO:0055114
comp68314_c2_seq1	GO:0042803
comp68314_c2_seq1	GO:0004855
comp68314_c2_seq1	GO:0051898
comp68314_c2_seq1	GO:0009115
comp68314_c2_seq1	GO:2000379
comp68314_c2_seq1	EC:1.17.1.4
comp68314_c2_seq1	EC:1.17.3.2
comp68314_c0_seq1	GO:0007595	xanthine dehydrogenase
comp68314_c0_seq1	GO:0042221
comp68314_c0_seq1	GO:0045596
comp68314_c0_seq1	GO:0005515
comp68314_c0_seq1	GO:0010605
comp68314_c0_seq1	GO:0031323
comp68314_c0_seq1	GO:0004854
comp68314_c0_seq1	GO:0009968
comp68314_c0_seq1	GO:0051536
comp68314_c0_seq1	GO:0010627
comp68314_c0_seq1	GO:0046872
comp68314_c0_seq1	GO:0050662
comp68314_c0_seq1	GO:0048522
comp68314_c0_seq1	GO:0055114
comp68314_c0_seq1	GO:0044444
comp68314_c0_seq1	GO:0030856
comp68314_c0_seq1	GO:0006144
comp68314_c0_seq1	EC:1.17.1.4
comp68325_c0_seq1	GO:0017111	dynein heavy chain axonemal-like
comp68325_c0_seq1	GO:0044446
comp68325_c0_seq1	EC:3.6.1.15
comp68325_c1_seq1	GO:0044424	dynein heavy chain axonemal
comp68339_c0_seq1	GO:0005739	ferm domain-containing protein 6-like
comp68343_c0_seq1	GO:0004721	protein phosphatase 2c
comp68343_c0_seq1	GO:0006470
comp68343_c0_seq1	EC:3.1.3.16
comp68359_c0_seq1	GO:0009987	f-box wd repeat-containing protein 7-like
[truncated: 14,631,790 more chars]
