# Supplementary material for: Deep, multi-stage transcriptome of the schistosomiasis vector Biomphalaria glabrata provides platform for understanding molluscan disease-related pathways
Source: BMC Infect Dis. 2016 Oct 28;16:618. doi: 10.1186/s12879-016-1944-x (PMC5084317; doi:10.1186/s12879-016-1944-x)
Supplement: Additional file 4: — Sequences of all genes referred to in text. (XLSX 130 kb) [file 12879_2016_1944_MOESM4_ESM.xlsx]

## Sheet: Rel
All sequences are separated by homology (see tabs for different genes). To retrieve sequence, copy entire cell into desired program - please note that text wrapping may occur in some versons of excel
Rel: 10 isoforms, alleles or splice variants detected:
>comp89844_c0_seq1 len=3558 path=[1:0-1101 1123:1102-1177 1199:1178-1200 1222:1201-1368 1390:1369-1379 1401:1380-1416 1438:1417-3557]
AAAAAAAAAAAAATTCTACTATTCTTCTTTCCAACAAGCATTGAAACATTTTTTAGAGTTAAAAATTTGAAACTAGCATTTTTGATAAATCACTTGGACATTGTAAAATTATTTTGTTTTTACAAAGATACAGCAATCTCTAATTTAAAGACTTTTTAAAAAAATGTATAATATATTCATTATCAATGCAACTATAATTTTAACAGTAGTTCATTATTGAGTAAAATATATTCTCTAACATCCAGCAATTCACAATAAGCACTGTGTGTATAAAACAAAAAGATATACACAAACAATTTGATAAAAATATATTTACATTTACATATATACAGTACAATAAAGAATCTATCAAATGATACTTTAATATGGCAAAATGCTCAAAGTCAACACGAAATACAT…
>comp89844_c0_seq2 len=3555 path=[1:0-1101 1103:1102-1121 1123:1122-1197 1222:1198-1365 1390:1366-1376 1401:1377-1413 1438:1414-3554]
AAAAAAAAAAAAATTCTACTATTCTTCTTTCCAACAAGCATTGAAACATTTTTTAGAGTTAAAAATTTGAAACTAGCATTTTTGATAAATCACTTGGACATTGTAAAATTATTTTGTTTTTACAAAGATACAGCAATCTCTAATTTAAAGACTTTTTAAAAAAATGTATAATATATTCATTATCAATGCAACTATAATTTTAACAGTAGTTCATTATTGAGTAAAATATATTCTCTAACATCCAGCAATTCACAATAAGCACTGTGTGTATAAAACAAAAAGATATACACAAACAATTTGATAAAAATATATTTACATTTACATATATACAGTACAATAAAGAATCTATCAAATGATACTTTAATATGGCAAAATGCTCAAAGTCAACACGAAATACAT…
>comp89844_c0_seq3 len=3547 path=[1:0-1101 1123:1102-1177 1199:1178-1200 1222:1201-1368 1401:1369-1405 1438:1406-3546]
AAAAAAAAAAAAATTCTACTATTCTTCTTTCCAACAAGCATTGAAACATTTTTTAGAGTTAAAAATTTGAAACTAGCATTTTTGATAAATCACTTGGACATTGTAAAATTATTTTGTTTTTACAAAGATACAGCAATCTCTAATTTAAAGACTTTTTAAAAAAATGTATAATATATTCATTATCAATGCAACTATAATTTTAACAGTAGTTCATTATTGAGTAAAATATATTCTCTAACATCCAGCAATTCACAATAAGCACTGTGTGTATAAAACAAAAAGATATACACAAACAATTTGATAAAAATATATTTACATTTACATATATACAGTACAATAAAGAATCTATCAAATGATACTTTAATATGGCAAAATGCTCAAAGTCAACACGAAATACAT…
>comp89844_c0_seq4 len=3544 path=[1:0-1101 1103:1102-1121 1123:1122-1197 1222:1198-1365 1401:1366-1402 1438:1403-3543]
AAAAAAAAAAAAATTCTACTATTCTTCTTTCCAACAAGCATTGAAACATTTTTTAGAGTTAAAAATTTGAAACTAGCATTTTTGATAAATCACTTGGACATTGTAAAATTATTTTGTTTTTACAAAGATACAGCAATCTCTAATTTAAAGACTTTTTAAAAAAATGTATAATATATTCATTATCAATGCAACTATAATTTTAACAGTAGTTCATTATTGAGTAAAATATATTCTCTAACATCCAGCAATTCACAATAAGCACTGTGTGTATAAAACAAAAAGATATACACAAACAATTTGATAAAAATATATTTACATTTACATATATACAGTACAATAAAGAATCTATCAAATGATACTTTAATATGGCAAAATGCTCAAAGTCAACACGAAATACAT…
>comp91314_c1_seq1 len=3325 path=[1:0-411 413:412-2139 2141:2140-2153 2155:2154-2184 2186:2185-2347 3910:2348-2370 2349:2371-2447 2426:2448-3324]
CTATGATAGCTCTTGTTATTCTCAGTAACCTAAACTTAGAAACATAGCTTTCTGGGATTTCTCGTTGAGTAAAATGGCGTAAAGTTTATAGTGTTCTTAACATTTTTGCAATAGGAAGTCTATTATTTAACTAAACTAATTGATGATGGCTATGTCATTTTCTGACGCCGATCTTGATTTGGGAGATTTGCAAAATATGAACAGCAGTGAATTGATGAGATTTGTTCAGAACATGAATGATGATACTGCTGGGCAACTGATCAATCAAATGCAGCAGATTCATTCCCCTCCACAGAATATAACTAACTCCCACCCTGTTCATCCTGTGCAAGATTCCCACCATCATGCTATGCAGCAGTACTCAAATAACCCTGCTGTTTATGCAGCACCAGTCTATTA…
>comp91314_c1_seq2 len=3322 path=[1:0-411 413:412-2139 2141:2140-2153 2155:2154-2184 2186:2185-2347 2349:2348-2424 3851:2425-2444 2426:2445-3321]
CTATGATAGCTCTTGTTATTCTCAGTAACCTAAACTTAGAAACATAGCTTTCTGGGATTTCTCGTTGAGTAAAATGGCGTAAAGTTTATAGTGTTCTTAACATTTTTGCAATAGGAAGTCTATTATTTAACTAAACTAATTGATGATGGCTATGTCATTTTCTGACGCCGATCTTGATTTGGGAGATTTGCAAAATATGAACAGCAGTGAATTGATGAGATTTGTTCAGAACATGAATGATGATACTGCTGGGCAACTGATCAATCAAATGCAGCAGATTCATTCCCCTCCACAGAATATAACTAACTCCCACCCTGTTCATCCTGTGCAAGATTCCCACCATCATGCTATGCAGCAGTACTCAAATAACCCTGCTGTTTATGCAGCACCAGTCTATTA…
>comp91314_c1_seq3 len=3314 path=[1:0-411 413:412-2139 4007:2140-2142 2155:2143-2173 2186:2174-2336 3910:2337-2359 2349:2360-2436 2426:2437-3313]
CTATGATAGCTCTTGTTATTCTCAGTAACCTAAACTTAGAAACATAGCTTTCTGGGATTTCTCGTTGAGTAAAATGGCGTAAAGTTTATAGTGTTCTTAACATTTTTGCAATAGGAAGTCTATTATTTAACTAAACTAATTGATGATGGCTATGTCATTTTCTGACGCCGATCTTGATTTGGGAGATTTGCAAAATATGAACAGCAGTGAATTGATGAGATTTGTTCAGAACATGAATGATGATACTGCTGGGCAACTGATCAATCAAATGCAGCAGATTCATTCCCCTCCACAGAATATAACTAACTCCCACCCTGTTCATCCTGTGCAAGATTCCCACCATCATGCTATGCAGCAGTACTCAAATAACCCTGCTGTTTATGCAGCACCAGTCTATTA…
>comp91314_c1_seq4 len=3314 path=[1:0-411 413:412-2139 2141:2140-2153 4058:2154-2173 2186:2174-2336 3910:2337-2359 2349:2360-2436 2426:2437-3313]
CTATGATAGCTCTTGTTATTCTCAGTAACCTAAACTTAGAAACATAGCTTTCTGGGATTTCTCGTTGAGTAAAATGGCGTAAAGTTTATAGTGTTCTTAACATTTTTGCAATAGGAAGTCTATTATTTAACTAAACTAATTGATGATGGCTATGTCATTTTCTGACGCCGATCTTGATTTGGGAGATTTGCAAAATATGAACAGCAGTGAATTGATGAGATTTGTTCAGAACATGAATGATGATACTGCTGGGCAACTGATCAATCAAATGCAGCAGATTCATTCCCCTCCACAGAATATAACTAACTCCCACCCTGTTCATCCTGTGCAAGATTCCCACCATCATGCTATGCAGCAGTACTCAAATAACCCTGCTGTTTATGCAGCACCAGTCTATTA…
>comp91314_c1_seq5 len=3311 path=[1:0-411 413:412-2139 2141:2140-2153 4058:2154-2173 2186:2174-2336 2349:2337-2413 3851:2414-2433 2426:2434-3310]
CTATGATAGCTCTTGTTATTCTCAGTAACCTAAACTTAGAAACATAGCTTTCTGGGATTTCTCGTTGAGTAAAATGGCGTAAAGTTTATAGTGTTCTTAACATTTTTGCAATAGGAAGTCTATTATTTAACTAAACTAATTGATGATGGCTATGTCATTTTCTGACGCCGATCTTGATTTGGGAGATTTGCAAAATATGAACAGCAGTGAATTGATGAGATTTGTTCAGAACATGAATGATGATACTGCTGGGCAACTGATCAATCAAATGCAGCAGATTCATTCCCCTCCACAGAATATAACTAACTCCCACCCTGTTCATCCTGTGCAAGATTCCCACCATCATGCTATGCAGCAGTACTCAAATAACCCTGCTGTTTATGCAGCACCAGTCTATTA…
>comp91314_c1_seq6 len=3311 path=[1:0-411 413:412-2139 4007:2140-2142 2155:2143-2173 2186:2174-2336 2349:2337-2413 3851:2414-2433 2426:2434-3310]
CTATGATAGCTCTTGTTATTCTCAGTAACCTAAACTTAGAAACATAGCTTTCTGGGATTTCTCGTTGAGTAAAATGGCGTAAAGTTTATAGTGTTCTTAACATTTTTGCAATAGGAAGTCTATTATTTAACTAAACTAATTGATGATGGCTATGTCATTTTCTGACGCCGATCTTGATTTGGGAGATTTGCAAAATATGAACAGCAGTGAATTGATGAGATTTGTTCAGAACATGAATGATGATACTGCTGGGCAACTGATCAATCAAATGCAGCAGATTCATTCCCCTCCACAGAATATAACTAACTCCCACCCTGTTCATCCTGTGCAAGATTCCCACCATCATGCTATGCAGCAGTACTCAAATAACCCTGCTGTTTATGCAGCACCAGTCTATTA…

## Sheet: Relish
All sequences are separated by homology (see tabs for different genes). To retrieve sequence, copy entire cell into desired program - please note that text wrapping may occur in some versons of excel
Relish: 11 isoforms, alleles or splice variants detected:
>comp98599_c2_seq1 len=4928 path=[1:0-89 16925:90-156 158:157-170 172:171-254 256:255-411 16056:412-429 16074:430-673 657:674-683 667:684-910 894:911-911 895:912-1249 1233:1250-1496 1480:1497-1544 1528:1545-2716 2700:2717-2735 2719:2736-2827 2811:2828-2849 2833:2850-3659 3643:3660-3678 3662:3679-3781 15356:3782-3784 3765:3785-3810 14806:3811-3832 3813:3833-3872 14586:3873-3886 3867:3887-3951 1485…
CAACAAATGAAAATATTCACACACCTTAACTAGGGAAAGTCCCTACAATATTGATTCCGGAATAAGGTTCCTCGCTAATGAAAATGTCTAGCTAGACTCAAGATCTAGATGATCACTAGATCTAAAACAAATGACAAAGGTTACATTCTTGAAAAAGGAAATTAGTTTGGTTTATTTAGAATCTAATCTAGATATTCCAGAACAAGTGTATCTAGATCTATATTAAAATGAAGATGCCAAATAAATAATAGCAATAGATCAAAAATGAGTTCTTATGGAAGTTCTTCCAATGATTCCGACACCTTGAATGAAAACAACTTACCTGTGGACCTTCAGTCAAGGAATGTTATTGCGTCTCCATTTTCAATCTCACCAATTCCCTCTGCCAATGGCCTAATT…
>comp98599_c2_seq2 len=4910 path=[1:0-89 16925:90-156 158:157-170 172:171-254 256:255-411 16074:412-655 657:656-665 667:666-892 894:893-893 895:894-1231 1233:1232-1478 1480:1479-1526 1528:1527-2698 2700:2699-2717 2719:2718-2809 2811:2810-2831 2833:2832-3641 3643:3642-3660 3662:3661-3763 15356:3764-3766 3765:3767-3792 14806:3793-3814 3813:3815-3854 14586:3855-3868 3867:3869-3933 14851:3934-3957 39…
CAACAAATGAAAATATTCACACACCTTAACTAGGGAAAGTCCCTACAATATTGATTCCGGAATAAGGTTCCTCGCTAATGAAAATGTCTAGCTAGACTCAAGATCTAGATGATCACTAGATCTAAAACAAATGACAAAGGTTACATTCTTGAAAAAGGAAATTAGTTTGGTTTATTTAGAATCTAATCTAGATATTCCAGAACAAGTGTATCTAGATCTATATTAAAATGAAGATGCCAAATAAATAATAGCAATAGATCAAAAATGAGTTCTTATGGAAGTTCTTCCAATGATTCCGACACCTTGAATGAAAACAACTTACCTGTGGACCTTCAGTCAAGGAATGTTATTGCGTCTCCATTTTCAATCTCACCAATTCCCTCTGCCAATGGCCTAATT…
>comp98599_c2_seq3 len=4693 path=[15461:0-19 256:20-176 16056:177-194 16074:195-438 657:439-448 667:449-675 894:676-676 895:677-1014 1233:1015-1261 1480:1262-1309 1528:1310-2481 2700:2482-2500 2719:2501-2592 2811:2593-2614 2833:2615-3424 3643:3425-3443 3662:3444-3546 15356:3547-3549 3765:3550-3575 14806:3576-3597 3813:3598-3637 14586:3638-3651 3867:3652-3716 14851:3717-3740 3956:3741-3817 16895:3…
TGCGCAGTGGTTTCCAAATCAGATCAAAAATGAGTTCTTATGGAAGTTCTTCCAATGATTCCGACACCTTGAATGAAAACAACTTACCTGTGGACCTTCAGTCAAGGAATGTTATTGCGTCTCCATTTTCAATCTCACCAATTCCCTCTGCCAATGGCCTAATTAAAACTATTCCAAGTAATAATTACACCAATGGTTCACCGCAAGCTAAACCCTATGTTGTAATAACTGAACAGCCCCAGCAAAGGGGATTCCGTTTTAGATACGAGTGTGAGGGTCCCAGTCATGGAGGACTTCAAGGTACAAAAAGTGAACGAAGTCGCAAGTCTTATCCTTCAATAAAAATAGAGAACTACTCAGGTGCAGCCAGAGTCGTGGTCAGTTTAGTTACTGATGAGA…
>comp98599_c2_seq4 len=4675 path=[15461:0-19 256:20-176 16074:177-420 657:421-430 667:431-657 894:658-658 895:659-996 1233:997-1243 1480:1244-1291 1528:1292-2463 2700:2464-2482 2719:2483-2574 2811:2575-2596 2833:2597-3406 3643:3407-3425 3662:3426-3528 15356:3529-3531 3765:3532-3557 14806:3558-3579 3813:3580-3619 14586:3620-3633 3867:3634-3698 14851:3699-3722 3956:3723-3799 16895:3800-3803 8394:38…
TGCGCAGTGGTTTCCAAATCAGATCAAAAATGAGTTCTTATGGAAGTTCTTCCAATGATTCCGACACCTTGAATGAAAACAACTTACCTGTGGACCTTCAGTCAAGGAATGTTATTGCGTCTCCATTTTCAATCTCACCAATTCCCTCTGCCAATGGCCTAATTAAAACTATTCCAAGTTCACCGCAAGCTAAACCCTATGTTGTAATAACTGAACAGCCCCAGCAAAGGGGATTCCGTTTTAGATACGAGTGTGAGGGTCCCAGTCATGGAGGACTTCAAGGTACAAAAAGTGAACGAAGTCGCAAGTCTTATCCTTCAATAAAAATAGAGAACTACTCAGGTGCAGCCAGAGTCGTGGTCAGTTTAGTTACTGATGAGAAAGTGCCAAGGCCCCATG…
>comp98599_c2_seq5 len=4474 path=[1:0-89 16925:90-156 158:157-170 172:171-254 256:255-411 16056:412-429 16074:430-673 657:674-683 667:684-910 894:911-911 895:912-1249 1233:1250-1496 1480:1497-1544 1528:1545-2716 2700:2717-2735 2719:2736-2827 2811:2828-2849 2833:2850-3659 3643:3660-3678 3662:3679-3781 15356:3782-3784 3765:3785-3810 14806:3811-3832 3813:3833-3872 14586:3873-3886 3867:3887-3951 1485…
CAACAAATGAAAATATTCACACACCTTAACTAGGGAAAGTCCCTACAATATTGATTCCGGAATAAGGTTCCTCGCTAATGAAAATGTCTAGCTAGACTCAAGATCTAGATGATCACTAGATCTAAAACAAATGACAAAGGTTACATTCTTGAAAAAGGAAATTAGTTTGGTTTATTTAGAATCTAATCTAGATATTCCAGAACAAGTGTATCTAGATCTATATTAAAATGAAGATGCCAAATAAATAATAGCAATAGATCAAAAATGAGTTCTTATGGAAGTTCTTCCAATGATTCCGACACCTTGAATGAAAACAACTTACCTGTGGACCTTCAGTCAAGGAATGTTATTGCGTCTCCATTTTCAATCTCACCAATTCCCTCTGCCAATGGCCTAATT…
>comp98599_c2_seq6 len=4456 path=[1:0-89 16925:90-156 158:157-170 172:171-254 256:255-411 16074:412-655 657:656-665 667:666-892 894:893-893 895:894-1231 1233:1232-1478 1480:1479-1526 1528:1527-2698 2700:2699-2717 2719:2718-2809 2811:2810-2831 2833:2832-3641 3643:3642-3660 3662:3661-3763 15356:3764-3766 3765:3767-3792 14806:3793-3814 3813:3815-3854 14586:3855-3868 3867:3869-3933 14851:3934-3957 39…
CAACAAATGAAAATATTCACACACCTTAACTAGGGAAAGTCCCTACAATATTGATTCCGGAATAAGGTTCCTCGCTAATGAAAATGTCTAGCTAGACTCAAGATCTAGATGATCACTAGATCTAAAACAAATGACAAAGGTTACATTCTTGAAAAAGGAAATTAGTTTGGTTTATTTAGAATCTAATCTAGATATTCCAGAACAAGTGTATCTAGATCTATATTAAAATGAAGATGCCAAATAAATAATAGCAATAGATCAAAAATGAGTTCTTATGGAAGTTCTTCCAATGATTCCGACACCTTGAATGAAAACAACTTACCTGTGGACCTTCAGTCAAGGAATGTTATTGCGTCTCCATTTTCAATCTCACCAATTCCCTCTGCCAATGGCCTAATT…
>comp98599_c2_seq7 len=4239 path=[15461:0-19 256:20-176 16056:177-194 16074:195-438 657:439-448 667:449-675 894:676-676 895:677-1014 1233:1015-1261 1480:1262-1309 1528:1310-2481 2700:2482-2500 2719:2501-2592 2811:2593-2614 2833:2615-3424 3643:3425-3443 3662:3444-3546 15356:3547-3549 3765:3550-3575 14806:3576-3597 3813:3598-3637 14586:3638-3651 3867:3652-3716 14851:3717-3740 3956:3741-3817 16895:3…
TGCGCAGTGGTTTCCAAATCAGATCAAAAATGAGTTCTTATGGAAGTTCTTCCAATGATTCCGACACCTTGAATGAAAACAACTTACCTGTGGACCTTCAGTCAAGGAATGTTATTGCGTCTCCATTTTCAATCTCACCAATTCCCTCTGCCAATGGCCTAATTAAAACTATTCCAAGTAATAATTACACCAATGGTTCACCGCAAGCTAAACCCTATGTTGTAATAACTGAACAGCCCCAGCAAAGGGGATTCCGTTTTAGATACGAGTGTGAGGGTCCCAGTCATGGAGGACTTCAAGGTACAAAAAGTGAACGAAGTCGCAAGTCTTATCCTTCAATAAAAATAGAGAACTACTCAGGTGCAGCCAGAGTCGTGGTCAGTTTAGTTACTGATGAGA…
>comp98599_c2_seq8 len=4221 path=[15461:0-19 256:20-176 16074:177-420 657:421-430 667:431-657 894:658-658 895:659-996 1233:997-1243 1480:1244-1291 1528:1292-2463 2700:2464-2482 2719:2483-2574 2811:2575-2596 2833:2597-3406 3643:3407-3425 3662:3426-3528 15356:3529-3531 3765:3532-3557 14806:3558-3579 3813:3580-3619 14586:3620-3633 3867:3634-3698 14851:3699-3722 3956:3723-3799 16895:3800-3803 4037:38…
TGCGCAGTGGTTTCCAAATCAGATCAAAAATGAGTTCTTATGGAAGTTCTTCCAATGATTCCGACACCTTGAATGAAAACAACTTACCTGTGGACCTTCAGTCAAGGAATGTTATTGCGTCTCCATTTTCAATCTCACCAATTCCCTCTGCCAATGGCCTAATTAAAACTATTCCAAGTTCACCGCAAGCTAAACCCTATGTTGTAATAACTGAACAGCCCCAGCAAAGGGGATTCCGTTTTAGATACGAGTGTGAGGGTCCCAGTCATGGAGGACTTCAAGGTACAAAAAGTGAACGAAGTCGCAAGTCTTATCCTTCAATAAAAATAGAGAACTACTCAGGTGCAGCCAGAGTCGTGGTCAGTTTAGTTACTGATGAGAAAGTGCCAAGGCCCCATG…
>comp97901_c0_seq1 len=4065 path=[8300:0-19 3088:20-42 3111:43-62 3131:63-86 3155:87-100 3169:101-147 3216:148-189 3258:190-226 3295:227-243 3312:244-288 3357:289-291 3360:292-311 3380:312-719 3788:720-743 3812:744-836 3905:837-860 3929:861-1050 4119:1051-1067 4136:1068-1091 4160:1092-1223 4292:1224-1235 4304:1236-1268 4337:1269-1271 4340:1272-1295 4364:1296-1312 4381:1313-1336 4405:1337-1337 440…
TGGGCTAGGATGTAATTATATTCAAATCTGAAGGAACATCAGAAACAGGTAAAACAAACAAGCAGTGGAACACTCAAAAGGCAGCCAGATTATTGAAATGACACTTTTAATAGGCTTAGGATTTAGTCCTCACAGAGAACATTATTCCCCTCCTCATCAGTGACACTTGACTAAGTGAATCCTTTCAATCGGCAGCACATACAATTGATCACAACTAATTCTCTACAACAGATGTTCCTCCTATCACAATGTATTATGCTGTGTGAGCTTATTCAAGGAATAGTTTAGCCATAAGAATACACAATGCAATTACATGTACAATGTCCATTGCTTAACAAGTAACAACTTTTGCTTTGGTATGCCACACTGTACAGATGAACAAAGAGATCTACATTACTA…
>comp97901_c0_seq2 len=4047 path=[8300:0-19 3088:20-42 3111:43-62 3131:63-86 3155:87-100 3169:101-147 3216:148-189 3258:190-226 3295:227-243 3312:244-288 3357:289-291 3360:292-311 3380:312-719 3788:720-743 3812:744-836 3905:837-860 3929:861-1050 4119:1051-1067 4136:1068-1091 4160:1092-1223 4292:1224-1235 4304:1236-1268 4337:1269-1271 4340:1272-1295 4364:1296-1312 4381:1313-1336 4405:1337-1337 440…
TGGGCTAGGATGTAATTATATTCAAATCTGAAGGAACATCAGAAACAGGTAAAACAAACAAGCAGTGGAACACTCAAAAGGCAGCCAGATTATTGAAATGACACTTTTAATAGGCTTAGGATTTAGTCCTCACAGAGAACATTATTCCCCTCCTCATCAGTGACACTTGACTAAGTGAATCCTTTCAATCGGCAGCACATACAATTGATCACAACTAATTCTCTACAACAGATGTTCCTCCTATCACAATGTATTATGCTGTGTGAGCTTATTCAAGGAATAGTTTAGCCATAAGAATACACAATGCAATTACATGTACAATGTCCATTGCTTAACAAGTAACAACTTTTGCTTTGGTATGCCACACTGTACAGATGAACAAAGAGATCTACATTACTA…
>comp97901_c0_seq8 len=883 path=[5327:0-859 11672:860-882]
ATATTGGCATCTGGAAACTTTTTGGATGTTTTTGGTGAAAGTTGATTTTGATTTTTATGGTCCTCAAATATTGGTCTAGTTGGCATTATGGCAGCATCCACCTCAATATCTAAATCTTCAGTCACTAGCCATGGATCACCAGATATTGGACTAGAATTGCTTCCCCTTTGTTCTAACACTGTTCGTAGCCGTTGACTGTCTAGCACTTGATTTCTATTCTCATATTCTTCTCTCACGGCTTCTTCAACTAAAGTTGGAATAGGCAACTGCTGAAGAACATTATTATGCATCATCATCATGCTACCACCATTTCCTCCATTGCCCATTCCTCCTTGCATCATGCCACCTCCACCAGAGTGACCCATACTCATGCCTCCGCCATCGCCGCCTAGATCTGAG…

## Sheet: NFAT
All sequences are separated by homology (see tabs for different genes). To retrieve sequence, copy entire cell into desired program - please note that text wrapping may occur in some versons of excel
nuclear factor of activated T cells - 2 orthologues, with 2/6 isoforms, alleles or splice variants detected:
>comp99436_c0_seq1 len=7386 path=[1:0-474 9062:475-493 495:494-984 986:985-988 990:989-1445 1447:1446-1575 1577:1576-1586 1588:1587-1649 11456:1650-1656 1658:1657-2109 11517:2110-3577 3579:3578-3611 3613:3612-4576 4578:4577-4595 4597:4596-4678 8704:4679-4703 4705:4704-4770 11747:4771-5623 5625:5624-5625 5627:5626-6035 6037:6036-6047 6049:6048-6074 6076:6075-6095 6097:6096-6134 6136:6135-6142 6144…
CAAAATCTGGCAACTTGTCTGTTCTAGCAAATGTTCTGTTGGTTAGGACTAAACATAGATCTAGTATAATATATCTATTTATAGAATACCATAATTTGCTGATATTTAAATATCTTTGTCTTTGGATTGAAATGTATACATTTTACAGGTGACATTATGAGCTCTTCAGATACAACAACACACAATGAGTTTCACAATGGGCCACTTCATGACCTCATTACTAGTGAAAGCATTAGTAAAGATGAAAGTTCTATTCAAGATCTGGCTCGCTACTTATCATGTGCAACTTCTTCTGAGAAAGATACAATGATTATGGAGAACAAAGGGAGCTTACCAGATCCTTGCTATAATCAACAAACTGTCTTTAATTCACTCCAGGATGTCAACCAGGGTCCCATG…
>comp99436_c0_seq2 len=7346 path=[1:0-474 9062:475-493 495:494-984 986:985-988 990:989-1445 1447:1446-1575 1577:1576-1586 1588:1587-1649 11456:1650-1656 1658:1657-2109 11517:2110-3577 3579:3578-3611 3613:3612-4576 4578:4577-4595 4597:4596-4678 8704:4679-4703 4705:4704-4770 11747:4771-5623 5625:5624-5625 5627:5626-6035 6037:6036-6047 6049:6048-6074 6076:6075-6095 6097:6096-6134 6136:6135-6142 6144…
CAAAATCTGGCAACTTGTCTGTTCTAGCAAATGTTCTGTTGGTTAGGACTAAACATAGATCTAGTATAATATATCTATTTATAGAATACCATAATTTGCTGATATTTAAATATCTTTGTCTTTGGATTGAAATGTATACATTTTACAGGTGACATTATGAGCTCTTCAGATACAACAACACACAATGAGTTTCACAATGGGCCACTTCATGACCTCATTACTAGTGAAAGCATTAGTAAAGATGAAAGTTCTATTCAAGATCTGGCTCGCTACTTATCATGTGCAACTTCTTCTGAGAAAGATACAATGATTATGGAGAACAAAGGGAGCTTACCAGATCCTTGCTATAATCAACAAACTGTCTTTAATTCACTCCAGGATGTCAACCAGGGTCCCATG…
>comp99884_c0_seq1 len=8422 path=[1:0-197 9343:198-214 216:215-521 8377:522-534 533:535-617 9170:618-647 646:648-965 964:966-975 974:976-1145 1144:1146-1160 1159:1161-1324 10800:1325-1327 1326:1328-1335 1334:1336-1640 9665:1641-1681 1640:1682-1794 9036:1795-1815 1773:1816-1955 8836:1956-2001 1956:2002-2170 2125:2171-2248 2203:2249-2265 2220:2266-2301 10986:2302-2303 10988:2304-2304 2259:2305-2311…
GTTAGTTCAAATCACTATGATGTATTGGTAAATGTAGGACATTCAATAATACTGGTCTATGGTGACTATATCATGTTAAAAAATGACATTATAATATCAATTATCTTTCATTCCAATGTTCCAGACAGCACATCCCTTGTTACATACAATACTTCAGGTAGAATCCAATGTTATGTAAAAGTGTAGCCCATTTATTTGTCACTCAACTCTCCAAACAGTTTACTGATGGTGTAAAAACAATACAGTTTAGTCTGGTTTACATTTTATTCCATAAAATATACACATTAATGTTTTAACACAAAGACAGACGAACCATTCAGCCCTTCATTGAAGGGAATATACTATACATAAGAATAAAATACACCCAGTTTTTTTAAATATAAATACTGAAACATCCTC…
>comp99884_c0_seq2 len=8399 path=[1:0-197 9343:198-214 216:215-521 8377:522-534 533:535-617 9170:618-647 646:648-965 964:966-975 974:976-1145 1144:1146-1160 1159:1161-1324 10800:1325-1327 1326:1328-1335 1334:1336-1640 9665:1641-1681 1640:1682-1794 9036:1795-1815 1773:1816-1955 8836:1956-2001 1956:2002-2170 2125:2171-2248 2203:2249-2265 2220:2266-2301 10986:2302-2303 10988:2304-2304 2259:2305-2311…
GTTAGTTCAAATCACTATGATGTATTGGTAAATGTAGGACATTCAATAATACTGGTCTATGGTGACTATATCATGTTAAAAAATGACATTATAATATCAATTATCTTTCATTCCAATGTTCCAGACAGCACATCCCTTGTTACATACAATACTTCAGGTAGAATCCAATGTTATGTAAAAGTGTAGCCCATTTATTTGTCACTCAACTCTCCAAACAGTTTACTGATGGTGTAAAAACAATACAGTTTAGTCTGGTTTACATTTTATTCCATAAAATATACACATTAATGTTTTAACACAAAGACAGACGAACCATTCAGCCCTTCATTGAAGGGAATATACTATACATAAGAATAAAATACACCCAGTTTTTTTAAATATAAATACTGAAACATCCTC…
>comp99884_c0_seq3 len=8382 path=[1:0-197 9343:198-214 216:215-521 8377:522-534 533:535-617 9170:618-647 646:648-965 964:966-975 974:976-1145 1144:1146-1160 1159:1161-1324 10800:1325-1327 1326:1328-1335 1334:1336-1640 1639:1641-1641 1640:1642-1754 9036:1755-1775 1773:1776-1915 8836:1916-1961 1956:1962-2130 2125:2131-2208 2203:2209-2225 2220:2226-2261 10986:2262-2263 10988:2264-2264 2259:2265-2271…
GTTAGTTCAAATCACTATGATGTATTGGTAAATGTAGGACATTCAATAATACTGGTCTATGGTGACTATATCATGTTAAAAAATGACATTATAATATCAATTATCTTTCATTCCAATGTTCCAGACAGCACATCCCTTGTTACATACAATACTTCAGGTAGAATCCAATGTTATGTAAAAGTGTAGCCCATTTATTTGTCACTCAACTCTCCAAACAGTTTACTGATGGTGTAAAAACAATACAGTTTAGTCTGGTTTACATTTTATTCCATAAAATATACACATTAATGTTTTAACACAAAGACAGACGAACCATTCAGCCCTTCATTGAAGGGAATATACTATACATAAGAATAAAATACACCCAGTTTTTTTAAATATAAATACTGAAACATCCTC…
>comp99884_c0_seq4 len=8359 path=[1:0-197 9343:198-214 216:215-521 8377:522-534 533:535-617 9170:618-647 646:648-965 964:966-975 974:976-1145 1144:1146-1160 1159:1161-1324 10800:1325-1327 1326:1328-1335 1334:1336-1640 1639:1641-1641 1640:1642-1754 9036:1755-1775 1773:1776-1915 8836:1916-1961 1956:1962-2130 2125:2131-2208 2203:2209-2225 2220:2226-2261 10986:2262-2263 10988:2264-2264 2259:2265-2271…
GTTAGTTCAAATCACTATGATGTATTGGTAAATGTAGGACATTCAATAATACTGGTCTATGGTGACTATATCATGTTAAAAAATGACATTATAATATCAATTATCTTTCATTCCAATGTTCCAGACAGCACATCCCTTGTTACATACAATACTTCAGGTAGAATCCAATGTTATGTAAAAGTGTAGCCCATTTATTTGTCACTCAACTCTCCAAACAGTTTACTGATGGTGTAAAAACAATACAGTTTAGTCTGGTTTACATTTTATTCCATAAAATATACACATTAATGTTTTAACACAAAGACAGACGAACCATTCAGCCCTTCATTGAAGGGAATATACTATACATAAGAATAAAATACACCCAGTTTTTTTAAATATAAATACTGAAACATCCTC…
>comp99884_c0_seq5 len=5078 path=[10173:0-61 3360:62-68 3367:69-310 11309:311-398 3697:399-423 3722:424-506 3805:507-525 3824:526-1015 4314:1016-1490 4789:1491-1524 4823:1525-2264 5563:2265-3904 11658:3905-4098 11695:4099-4113 7412:4114-4117 7416:4118-4258 7557:4259-4316 7615:4317-4608 7907:4609-4627 7926:4628-5012 10031:5013-5077]
AAAAGGGGGAAATGGAGGGTCAGTACCAACTTAAAAGATGTTCAAACAATCTGAATACTTACTACACACCACAGGGTTAGAGACAGCCTGTAATATATGAACGGAGCCATCTAATTTCTCAACTGCGGCACGCATTACTAGACGGGCCTTGGTATTATTCTTTTTTTTATCTCTGGCTCGTTTAGCTCCAATTCTTCTCTCCACGTCTGCATTTCTCAGTTTCAATATACCAATACAGTCCATTTTGACAGTCATATGGTTCTCTGGTAGAAGATCTATTTCAATGACTGTAGTTCCTTCAATCTCTTGTTCTGTACAAGCTGTAGAGTTTTTCCCAAAGACACGACAAGCTTGATAGAACCCATGGGGCTTAACTCTGCCACTCTCATCCCCAATAAA…
>comp99884_c0_seq6 len=5055 path=[10173:0-61 3360:62-68 3367:69-310 11309:311-398 3697:399-423 3722:424-506 3805:507-525 3824:526-1015 4314:1016-1490 4789:1491-1524 4823:1525-2264 5563:2265-3904 11658:3905-4098 11695:4099-4113 7412:4114-4117 7416:4118-4258 7557:4259-4316 7615:4317-4608 7907:4609-4627 7926:4628-5012 8311:5013-5054]
AAAAGGGGGAAATGGAGGGTCAGTACCAACTTAAAAGATGTTCAAACAATCTGAATACTTACTACACACCACAGGGTTAGAGACAGCCTGTAATATATGAACGGAGCCATCTAATTTCTCAACTGCGGCACGCATTACTAGACGGGCCTTGGTATTATTCTTTTTTTTATCTCTGGCTCGTTTAGCTCCAATTCTTCTCTCCACGTCTGCATTTCTCAGTTTCAATATACCAATACAGTCCATTTTGACAGTCATATGGTTCTCTGGTAGAAGATCTATTTCAATGACTGTAGTTCCTTCAATCTCTTGTTCTGTACAAGCTGTAGAGTTTTTCCCAAAGACACGACAAGCTTGATAGAACCCATGGGGCTTAACTCTGCCACTCTCATCCCCAATAAA…

## Sheet: CREB
All sequences are separated by homology (see tabs for different genes). To retrieve sequence, copy entire cell into desired program - please note that text wrapping may occur in some versons of excel
CREB genes: 2 isoforms, alleles or splice variants detected:
>comp83169_c0_seq1 len=1968 path=[1:0-258 2143:259-262 261:263-420 419:421-421 420:422-748 747:749-1106 2006:1107-1112 1105:1113-1738 1731:1739-1744 1737:1745-1967]
ATAAATGAAAATCAAAACAAGCATACGTCATAAAAGTTTGAAGGAAAGAATGCAGAAAAGTTTCTCCAAATTTTAGGTTTATTTACTTTCTCAAATAAAACAGTTAAATATTGTGCTAATGTAATATATATTATATGTACTGAAGTTCAACACAAAACTAATTACAAAAATAAAATTATCCAATAAGCATGATAAAAATTTTCAAACTTATTTGTCATAGCCTTAGATCAACAAAAAAACAAAAACAAATGTTAAACTCGAGGGATCTCTACACAAGTTTCATTAATGTTAAAGTATATATACACAAGGAGAAATGAATAAAGTTTTCTTGTAGTGGAAATAATCTACCACATAACCATTCCTCTTAATTAGATTCATTGCTAGCAGAAATGAAAATCA…
>comp80125_c0_seq1 len=1882 path=[1:0-212 214:213-218 220:219-843 1933:844-849 845:850-1525 1521:1526-1526 1522:1527-1694 2047:1695-1698 1691:1699-1881]
CAACAAGCCAACTTTTCTGATGCAATTTTGTAAAGGAAATAGAGGCATCAAAATATAGTTCACATTTGTATCATCTCTAAATCTGGTACATTGGAAACAGCCATCTAAAGTCACATTTGCCACGTTAACGATACAATGAACAAGTTTGAGACAAATATGTCTGCCTAGATTTCTTCCCAACTTTCGCCCACCGGGGCACAGTTTCACCATGGCTTTCAGACTTCAAGATGTTTACCTAGCTACGGCTACCCTCCCTGCAACCATTTACTTAAACCATTTTATATTGTCTGAACATTCAACTGTACTTAGAGATGGAATTAAACTACTGGAACGAGGATTTCTCGCTTGGTCTGGACAACGGGCCGGACATGTTCGATCAGCTAAATGGCCCGTTCGGTG…

## Sheet: STAT
All sequences are separated by homology (see tabs for different genes). To retrieve sequence, copy entire cell into desired program - please note that text wrapping may occur in some versons of excel
Stat genes: 19 isoforms, alleles or splice variants detected:
>comp53991_c0_seq1 len=974 path=[1:0-973]
CAAAAATCAGGCACAGGATTGGCTATCAAAGAAACCAGTTGGAACATTTCTTTTAAGATTTAGTGATTCACAGCTAGGAGGCATAACTATTGCCTATACAGGTCTTAAACAGGAAGTTCTGAATTTAGCTCCCTTCACTTCAAAAGACTTTCACATTCGAGGCCTTGCAGATAGATTGAAGGATTTGGATAATTTGGTTTATCTTTATCCCAACAAACCCAAAGATGATGTTTTCTCCAAGAACTATACTTTAACAGATGAGGGTACAACTAAAAATGGCTACATCCCATCACTCATTAAGATTACATTACCTAACGGTTTCCACCACACTGCAGAATCAGAAAACAAGCAGCCTTGCTCTCCAGATGTTATCTATGAGTCCACTGAAAACTCATTGCA…
>comp70810_c0_seq1 len=974 path=[1:0-579 581:580-644 646:645-973]
CAGAGTGGTTATTGTGTTGGCTTGAGAAATGTGTTTGAATTCAGGTCCTCTTTGCTTAGGAGTTAAACGTTACTTTTAAAACCGGAAAAGTAGCTATTGGATTAAGCCACACCCCTATATCAAACAGGACCACCTAATTCTGAATAAAGAGTATCCCAAAAGCCAAGGGCTTAACAACTTTGAACTATTATTTTCCCAAGTGATCTTTACTTAAATTTTGTGTGTTCCTAGTGCAGTCAATGCACTTTCTAGCACAAATTGTAGTTAGCAGAGTTCATCACAGTTACTTAGAAGCAGAAGTAAGGCATGAAAATGAATTGTCATACACTCAGAGGAACTTGAATGTTGTTTGTTATTATTTTATTCAAGCAAATGAATATAGCAACTCTGTTTCCAGTT…
>comp95360_c2_seq1 len=4591 path=[1005:0-61 11169:62-69 7200:70-143 11716:144-159 7290:160-250 7381:251-256 7387:257-775 7906:776-784 7915:785-836 7967:837-852 7983:853-964 8095:965-970 8101:971-1044 14624:1045-1046 14626:1047-1054 8183:1055-1073 8202:1074-1269 8398:1270-1283 8412:1284-1306 15263:1307-1567 8888:1568-1569 1841:1570-1837 12349:1838-1848 2109:1849-3105 3366:3106-3146 3407:3147-3183 …
GAGCAAAGATAACTTTAGACATGTCTGTTCACAGCTCGCTATCATCATTAGAACAGAAATAATAAAAAAAATGGGGTAGGTATTTCAGCAATGGATCATTCAGCATTAATGGGTGAATCATTTTTAACTTTACTAGAACAGTTAAAATTTTTTTATTTGGTAAGAAGAAGTCTGTAAAGCTGCATTTTGTTTCCTTGCATTGTGCTGAATGAAAGTTTAGTGAAGGTTGTAACACATGGCATGCATTAATCCTCGCAATTAACACTTTTTCACTTGTGAGTTAGATCACAGCAAAAATACTTTTAAAAATGAAATTGTCAAATTAAATGGGTTTATTAACTTTGATCTTGATACGATAACTAATGAATGAAGGATAGATTTTATACCCCGTCCATAAAA…
>comp95360_c2_seq2 len=4580 path=[1005:0-61 11169:62-69 7200:70-143 11716:144-159 7290:160-250 7381:251-256 7387:257-775 7906:776-784 7915:785-836 7967:837-852 7983:853-964 8095:965-970 8101:971-1044 14624:1045-1046 14626:1047-1054 8183:1055-1073 8202:1074-1269 8398:1270-1283 8412:1284-1306 15263:1307-1567 8888:1568-1569 1841:1570-1837 2109:1838-3094 3366:3095-3135 3407:3136-3172 15011:3173-3206 …
GAGCAAAGATAACTTTAGACATGTCTGTTCACAGCTCGCTATCATCATTAGAACAGAAATAATAAAAAAAATGGGGTAGGTATTTCAGCAATGGATCATTCAGCATTAATGGGTGAATCATTTTTAACTTTACTAGAACAGTTAAAATTTTTTTATTTGGTAAGAAGAAGTCTGTAAAGCTGCATTTTGTTTCCTTGCATTGTGCTGAATGAAAGTTTAGTGAAGGTTGTAACACATGGCATGCATTAATCCTCGCAATTAACACTTTTTCACTTGTGAGTTAGATCACAGCAAAAATACTTTTAAAAATGAAATTGTCAAATTAAATGGGTTTATTAACTTTGATCTTGATACGATAACTAATGAATGAAGGATAGATTTTATACCCCGTCCATAAAA…
>comp95360_c2_seq3 len=4431 path=[7290:0-90 12657:91-96 7387:97-615 7906:616-624 7915:625-676 7967:677-692 7983:693-804 8095:805-810 8101:811-884 14624:885-886 14626:887-894 8183:895-913 8202:914-1109 8398:1110-1123 8412:1124-1146 15263:1147-1407 8888:1408-1409 1841:1410-1677 12349:1678-1688 2109:1689-2945 3366:2946-2986 3407:2987-3023 15011:3024-3057 3478:3058-3693 4114:3694-3736 4157:3737-3846 …
TAAGAAGAAGTCTGTAAAGCTGCATTTTGTTTCCTTGCATTGTGCTGAATGAAAGTTTAGTGAAGGTTGTAACACATGGCATGCATTAATCATCACGATTAACACTTTTTCACTTGTGAGTTAGATCACAGCAAAAATACTTTTAAAAATGAAATTGTCAAATTAAATGGGTTTATTAACTTTGATCTTGATACGATAACTAATGAATGAAGGATAGATTTTATACCCCGTCCATAAAATTCAGTTTGGTGATCCAAATATGATAACAAAAAGACAGTAGTCTAGACTGCTTTTAGTTTAAGATATAGAATCAATAATGCGTATTAATAAACTGTATTAGTATTATAAACATATGAAAATTGTTACAAATTAATTCTATCAGCCCAGCTAATGAATTCT…
>comp95360_c2_seq4 len=4420 path=[7290:0-90 12657:91-96 7387:97-615 7906:616-624 7915:625-676 7967:677-692 7983:693-804 8095:805-810 8101:811-884 14624:885-886 14626:887-894 8183:895-913 8202:914-1109 8398:1110-1123 8412:1124-1146 15263:1147-1407 8888:1408-1409 1841:1410-1677 2109:1678-2934 3366:2935-2975 3407:2976-3012 15011:3013-3046 3478:3047-3682 4114:3683-3725 4157:3726-3835 13239:3836-3836 …
TAAGAAGAAGTCTGTAAAGCTGCATTTTGTTTCCTTGCATTGTGCTGAATGAAAGTTTAGTGAAGGTTGTAACACATGGCATGCATTAATCATCACGATTAACACTTTTTCACTTGTGAGTTAGATCACAGCAAAAATACTTTTAAAAATGAAATTGTCAAATTAAATGGGTTTATTAACTTTGATCTTGATACGATAACTAATGAATGAAGGATAGATTTTATACCCCGTCCATAAAATTCAGTTTGGTGATCCAAATATGATAACAAAAAGACAGTAGTCTAGACTGCTTTTAGTTTAAGATATAGAATCAATAATGCGTATTAATAAACTGTATTAGTATTATAAACATATGAAAATTGTTACAAATTAATTCTATCAGCCCAGCTAATGAATTCT…
>comp95360_c2_seq5 len=3753 path=[13365:0-14 7983:15-126 8095:127-132 8101:133-206 14624:207-208 14626:209-216 8183:217-235 8202:236-431 8398:432-445 8412:446-468 15263:469-729 8888:730-731 1841:732-999 12349:1000-1010 2109:1011-2267 3366:2268-2308 3407:2309-2345 15011:2346-2379 3478:2380-3015 4114:3016-3058 4157:3059-3168 13239:3169-3169 4267:3170-3401 12790:3402-3402 4499:3403-3752]
CAATAAAAAAACTTGAATTTAAACTATACTATACTATTTTTTTTAGCAATGTCATTTACATAAATTAAGATACTCCAACACCATAAATAATCCATTTCTCATAGTAAAGAAACATAGGGTTAAGTCATTTGTTTTTGTTTTTTTTTAATTCTCATACATTTGACTGGCCTGCACACAAACACACATCATGAGGATTATAGAATATATAAGTCTTTCTGTGAATACATACATATGGAAAAAAAAAATGATGGAAAATAAAACAGGTCTAAACTCTAGTCTACTATATGAACAAAGACTATTCTATTTACATTGAAGTAAAAAACAAATAAGTTTAGAAAAGTTATGTGGGCTAAAGATATTTGTTTCTGGTATTGATGTCCAATACAGCCTTCCACAGCT…
>comp95360_c2_seq6 len=3742 path=[13365:0-14 7983:15-126 8095:127-132 8101:133-206 14624:207-208 14626:209-216 8183:217-235 8202:236-431 8398:432-445 8412:446-468 15263:469-729 8888:730-731 1841:732-999 2109:1000-2256 3366:2257-2297 3407:2298-2334 15011:2335-2368 3478:2369-3004 4114:3005-3047 4157:3048-3157 13239:3158-3158 4267:3159-3390 12790:3391-3391 4499:3392-3741]
CAATAAAAAAACTTGAATTTAAACTATACTATACTATTTTTTTTAGCAATGTCATTTACATAAATTAAGATACTCCAACACCATAAATAATCCATTTCTCATAGTAAAGAAACATAGGGTTAAGTCATTTGTTTTTGTTTTTTTTTAATTCTCATACATTTGACTGGCCTGCACACAAACACACATCATGAGGATTATAGAATATATAAGTCTTTCTGTGAATACATACATATGGAAAAAAAAAATGATGGAAAATAAAACAGGTCTAAACTCTAGTCTACTATATGAACAAAGACTATTCTATTTACATTGAAGTAAAAAACAAATAAGTTTAGAAAAGTTATGTGGGCTAAAGATATTTGTTTCTGGTATTGATGTCCAATACAGCCTTCCACAGCT…
>comp95360_c2_seq10 len=3305 path=[14701:0-20 15263:21-281 8888:282-283 1841:284-551 12349:552-562 2109:563-1819 3366:1820-1860 3407:1861-1897 15011:1898-1931 3478:1932-2567 4114:2568-2610 4157:2611-2720 13239:2721-2721 4267:2722-2953 12790:2954-2954 4499:2955-3304]
GAAAAAAAAAAAAAAAAAAAAAAAAAAAAAAAAAAAAACCAGACAAAAACTCTTTGTCTCTATCATACTTTTATCTACTTTATTTAAAAATTGAATAATATTGTCAAATAATAATTTGGTTTCAGCAGCACTAAATACTAGAGGCTTTCTTTTACTGTCAATTTTATGTTTAAAAAAAAATATTATTATACTTGTGTCTAATTTTTTAAAAAGTTGTATTGAATTTCTATTAAAATTTAGAATGTAAATTGGATCACTGAAACATTTTGCTCAGTCTTCTTTGTTTTTTTGTAGACATTTCAACTATCACTTAGACCTAGCCTCAACGAGAACATTTTGTAAAATGGGTGTATGCTGTTTTTTTTTCTCTCTCATTCCTTACCATACAATTAATGTTTT…
>comp95360_c2_seq12 len=3294 path=[14701:0-20 15263:21-281 8888:282-283 1841:284-551 2109:552-1808 3366:1809-1849 3407:1850-1886 15011:1887-1920 3478:1921-2556 4114:2557-2599 4157:2600-2709 13239:2710-2710 4267:2711-2942 12790:2943-2943 4499:2944-3293]
GAAAAAAAAAAAAAAAAAAAAAAAAAAAAAAAAAAAAACCAGACAAAAACTCTTTGTCTCTATCATACTTTTATCTACTTTATTTAAAAATTGAATAATATTGTCAAATAATAATTTGGTTTCAGCAGCACTAAATACTAGAGGCTTTCTTTTACTGTCAATTTTATGTTTAAAAAAAAATATTATTATACTTGTGTCTAATTTTTTAAAAAGTTGTATTGAATTTCTATTAAAATTTAGAATGTAAATTGGATCACTGAAACATTTTGCTCAGTCTTCTTTGTTTTTTTGTAGACATTTCAACTATCACTTAGACCTAGCCTCAACGAGAACATTTTGTAAAATGGGTGTATGCTGTTTTTTTTTCTCTCTCATTCCTTACCATACAATTAATGTTTT…
>comp95360_c2_seq17 len=1486 path=[15011:0-33 9723:34-669 4114:670-712 10382:713-1303 10973:1304-1392 15234:1393-1485]
ATTTTCTTTAATTGCATATTTCTAAAACTGATACCCAGTTGACCTGTGGTTGGTTGGTACTCCATGGTGCCAGTATTGTTTAAAATGTCACCACTAGTATTATTATTGGTCTTAACTCCATTGCTCATCGATTCTTTAGCTTGATTTTCACTTATAATAGTGGCTTTAACTTGAGGCAGGTTCATATGTATGTTCAAAGTTTTCCCCACAAGAAACCGAAGAACAGCTCCGAATCTTGCATCTTTTTTTAAAACTTGTGGTGGTTGAACTTCTATGATAAAGGTGCTGGTAACTAATGATGAAAGAATCCTAGTGATTGCATCATTTAGTTTGGGCAGCATGTCCTCCGTACCTTCAGGAAACATGATGTGCAAATGTTGTTGGAGTTGTGAGCATTTT…
>comp95360_c2_seq19 len=1397 path=[15011:0-33 9723:34-669 4114:670-712 10382:713-1303 15234:1304-1396]
ATTTTCTTTAATTGCATATTTCTAAAACTGATACCCAGTTGACCTGTGGTTGGTTGGTACTCCATGGTGCCAGTATTGTTTAAAATGTCACCACTAGTATTATTATTGGTCTTAACTCCATTGCTCATCGATTCTTTAGCTTGATTTTCACTTATAATAGTGGCTTTAACTTGAGGCAGGTTCATATGTATGTTCAAAGTTTTCCCCACAAGAAACCGAAGAACAGCTCCGAATCTTGCATCTTTTTTTAAAACTTGTGGTGGTTGAACTTCTATGATAAAGGTGCTGGTAACTAATGATGAAAGAATCCTAGTGATTGCATCATTTAGTTTGGGCAGCATGTCCTCCGTACCTTCAGGAAACATGATGTGCAAATGTTGTTGGAGTTGTGAGCATTTT…
>comp97125_c4_seq1 len=3326 path=[12912:0-651 13564:652-756 4173:757-799 13788:800-1435 17437:1436-1469 15391:1470-1506 4923:1507-2803 14786:2804-2814 6220:2815-3083 12838:3084-3085 6490:3086-3325]
GACGGAGTTACCTTACTTGCTTTCCAAGAAAACATGAACAAGTAAGCCATGGATTCTGGAAACCCTAACACTATTCGAAGAGGAGTGTACCTTAGGTATTGAAGTGACAGTGATGCAAGGTAGCTAACTCTGTTTGAGAGCTGCTGGTTGTTACTCCTAGTGTAAGGTTTTACCTAAAGTCTCAGTATTACACAGATTCATGTCACAGTGGGCCAAGGTTGAGCGTAGCTCAAACATCTTCCGGCAAATGCAACAGTATTATCCACCTCATTTCCCTTTGGAAGTGCGGTACTTTTTATGTGAATGGATTGAGGAACAACAGTGGGATGAAATAGATGAAATTAATCCTGAGCATGCAAAACAAGTTTTGGACATAATGTTGGATTTGCTACGCCAGAA…
>comp97125_c4_seq2 len=3315 path=[12912:0-651 13564:652-756 4173:757-799 13788:800-1435 17437:1436-1469 15391:1470-1506 4923:1507-2803 6220:2804-3072 12838:3073-3074 6490:3075-3314]
GACGGAGTTACCTTACTTGCTTTCCAAGAAAACATGAACAAGTAAGCCATGGATTCTGGAAACCCTAACACTATTCGAAGAGGAGTGTACCTTAGGTATTGAAGTGACAGTGATGCAAGGTAGCTAACTCTGTTTGAGAGCTGCTGGTTGTTACTCCTAGTGTAAGGTTTTACCTAAAGTCTCAGTATTACACAGATTCATGTCACAGTGGGCCAAGGTTGAGCGTAGCTCAAACATCTTCCGGCAAATGCAACAGTATTATCCACCTCATTTCCCTTTGGAAGTGCGGTACTTTTTATGTGAATGGATTGAGGAACAACAGTGGGATGAAATAGATGAAATTAATCCTGAGCATGCAAAACAAGTTTTGGACATAATGTTGGATTTGCTACGCCAGAA…
>comp97125_c4_seq3 len=3286 path=[3457:0-109 3567:110-599 15820:600-600 4057:601-716 4173:717-759 4216:760-1395 17437:1396-1429 4886:1430-1466 4923:1467-2763 14786:2764-2774 6220:2775-3043 12838:3044-3045 6490:3046-3285]
GTTAAATATAGATTAGATTCTAGAGCTAGAACAAACATGGCTTTCTTAGAAAGCTTTATTTCCTAAGTAAAATAAAAGTTCTTGAAACAATCATAGTATTTATATGTTTGGTTTTGCCAAAAACTTCAAGGCTACAGACAATCATGTCACAGTGGGCCAAAGTGCAGCAGAGTCCAAACATCTTCAGGCAGATGCAGCAGTATTATCCACCCCATTTTCCAATGGAGGTGAGGTACTTTCTGTGTCAGTGGATTGAGGAGCAGCAATGGGATCAGATAGATGAAAGCAATCACCAGTATGCTGAACTAATTCTAAATGACATGTTGACTTTGTTGCGCCAGAAAGCTGAGGAGCTGACAAGTCAAGAGTTTTTTATTATTAGAATGAAGTTGGAGGAGT…
>comp97125_c4_seq4 len=3275 path=[3457:0-109 3567:110-599 15820:600-600 4057:601-716 4173:717-759 4216:760-1395 17437:1396-1429 4886:1430-1466 4923:1467-2763 6220:2764-3032 12838:3033-3034 6490:3035-3274]
GTTAAATATAGATTAGATTCTAGAGCTAGAACAAACATGGCTTTCTTAGAAAGCTTTATTTCCTAAGTAAAATAAAAGTTCTTGAAACAATCATAGTATTTATATGTTTGGTTTTGCCAAAAACTTCAAGGCTACAGACAATCATGTCACAGTGGGCCAAAGTGCAGCAGAGTCCAAACATCTTCAGGCAGATGCAGCAGTATTATCCACCCCATTTTCCAATGGAGGTGAGGTACTTTCTGTGTCAGTGGATTGAGGAGCAGCAATGGGATCAGATAGATGAAAGCAATCACCAGTATGCTGAACTAATTCTAAATGACATGTTGACTTTGTTGCGCCAGAAAGCTGAGGAGCTGACAAGTCAAGAGTTTTTTATTATTAGAATGAAGTTGGAGGAGT…
>comp97125_c4_seq5 len=3259 path=[15532:0-82 3567:83-572 15820:573-573 4057:574-689 4173:690-732 4216:733-1368 17437:1369-1402 4886:1403-1439 4923:1440-2736 14786:2737-2747 6220:2748-3016 12838:3017-3018 6490:3019-3258]
TGTTAACGTGTTCAAAAGTTGAATCTGAAACTAACTTTCAGTTTAAATGTTCTTGAGTCTTGAACAATGAGATAATCACAAATGTTTTGCCAAAAACTTCAAGGCTACAGACAATCATGTCACAGTGGGCCAAAGTGCAGCAGAGTCCAAACATCTTCAGGCAGATGCAGCAGTATTATCCACCCCATTTTCCAATGGAGGTGAGGTACTTTCTGTGTCAGTGGATTGAGGAGCAGCAATGGGATCAGATAGATGAAAGCAATCACCAGTATGCTGAACTAATTCTAAATGACATGTTGACTTTGTTGCGCCAGAAAGCTGAGGAGCTGACAAGTCAAGAGTTTTTTATTATTAGAATGAAGTTGGAGGAGTCCGTTCAAAAACTGGATAGCATTGTTA…
>comp97125_c4_seq6 len=3248 path=[15532:0-82 3567:83-572 15820:573-573 4057:574-689 4173:690-732 4216:733-1368 17437:1369-1402 4886:1403-1439 4923:1440-2736 6220:2737-3005 12838:3006-3007 6490:3008-3247]
TGTTAACGTGTTCAAAAGTTGAATCTGAAACTAACTTTCAGTTTAAATGTTCTTGAGTCTTGAACAATGAGATAATCACAAATGTTTTGCCAAAAACTTCAAGGCTACAGACAATCATGTCACAGTGGGCCAAAGTGCAGCAGAGTCCAAACATCTTCAGGCAGATGCAGCAGTATTATCCACCCCATTTTCCAATGGAGGTGAGGTACTTTCTGTGTCAGTGGATTGAGGAGCAGCAATGGGATCAGATAGATGAAAGCAATCACCAGTATGCTGAACTAATTCTAAATGACATGTTGACTTTGTTGCGCCAGAAAGCTGAGGAGCTGACAAGTCAAGAGTTTTTTATTATTAGAATGAAGTTGGAGGAGTCCGTTCAAAAACTGGATAGCATTGTTA…
>comp97125_c4_seq7 len=767 path=[12912:0-651 16070:652-766]
ACGGAGTTACCTTACTTGCTTTCCAAGAAAACATGAACAAGTAAGCCATGGATTCTGGAAACCCTAACACTATTCGAAGAGGAGTGTACCTTAGGTATTGAAGTGACAGTGATGCAAGGTAGCTAACTCTGTTTGAGAGCTGCTGGTTGTTACTCCTAGTGTAAGGTTTTACCTAAAGTCTCAGTATTACACAGATTCATGTCACAGTGGGCCAAGGTTGAGCGTAGCTCAAACATCTTCCGGCAAATGCAACAGTATTATCCACCTCATTTCCCTTTGGAAGTGCGGTACTTTTTATGTGAATGGATTGAGGAACAACAGTGGGATGAAATAGATGAAATTAATCCTGAGCATGCAAAACAAGTTTTGGACATAATGTTGGATTTGCTACGCCAGAAA…

## Sheet: FREP_CREP_GREP
All sequences are separated by homology (see tabs for different genes). To retrieve sequence, copy entire cell into desired program - please note that text wrapping may occur in some versons of excel
FREP/CREP/GREP genes: 81 isoforms, alleles or splice variants detected: (NB many more partial hits in transcriptome)
>comp213634_c0_seq1
CACATTCACCGGGCCTGGCACAACCACCGGGCCTGACGCAACTCCCGGACCTGGCACGACCATCAGGCTTGATACCACCTCCGGAACTGGCACAACCTCCGGCCCGCGAGTAGCCGACAGCTGCGAAGACGTCACCGACAGCGTCCAATCCAAAGTCATCGTCCAGCTACCGAATGGACTTGAAGTCATGTGTGACACTGAGACAGACGGAGGAGGCTGGACAGTCGTCCAGAGAAGACACAATGGGATGCTGAACTTCTACCGCGGATGGGAAGACTACAAGCATGGATTCGGCGACTATTCCAACGGAGAATTTTATCTCGGGAACGAGATGATCCATCGCTTGACGGCTAACGGAACTTACGAGCTAAGAATCGATATAGATTACAAGCAAGGACG…
>comp24198_c0_seq1
CTCCATTTCGCTGACAGTTAAGTCTTAACAATATCTTTCATCCTTACTTCTAGAGGAATACCTGGTGGCCCGACACTGAAGTTTACTGGAAACTCTGAGGTACTTAAAGAACATATCGAGCCATTGACATTGACATGTTCGTTTAAGGTCAGTGACAATGAGGTCTACGCAGACGTTGATCTAGAGGTCAATATCTTGTACCTACTTCACGAAACAAAACGAACCATTGCAAGCATTTCTAAAGGTCAACCTGTGGCTACAGTCCAATACCCTGGTTATGCTAAAGTTCAAGGACAAATCTACGACAGCAAGGATTTAAAAGAGTCTTATCTTCAAGTAACGTGGAAAAATCCGAAACTCTCGGAGTCTGGGAAATATTTCTGTCTTGCGCATGCCAGT…
>comp25201_c0_seq1
AAAGTTTACAAATATTTTCTTGTGCTTTTTAAAGAAACATAAGTTGTCAAATAGTCCTTTATGTTATATACCGGAAACACCTAAAAGCTAACTGTTTTAACATTTCCCGCCATACATGAAATGCTCCAATACATTCAAGATGTTGTACCAACTCAATGTGGTCAATAGCTCTTTGAATAATGTGAAATAAAACGGACTAATGGAACATAATATGTAAATTTTTTTTTTCATGAAATATAATTTACAATTGATGATCATTCAACTATTTGATAGCAGCGATGCAATTTATAATAATCTAAAAACACAAAACTTATGCAAAGCGTGCCCAGGAATAAGTTTTCCGAAACACATTCTGACAATGCTAATAGTTCCTGCCTGTAGAAAATTGTAACGAAGTTC…
>comp360883_c0_seq1
AGCACCTTTATATAAATCAGCACAGTTCCCAGCATAGATATCATTGTCTTTGTCAAACGTCGTAAATTTAACATTATCAAATTGTCCAAGATTATCTCCAGCGTTACCCGAATAGAAGCTAACTTTTAGTCTGTATCCTTCTGGTTCTCCGTACAAACTAAATCTAGAATATGTGGCGCTGAATTTTGCTTGGTTAAAGGTCAAATCGATTCGAAGCTGATGCCTTCGTTTTGTTGTTATTTGATGTATGTTCTCATTCCCAAGATAAAATTCTCCCGTAGCCACATCACCAAAACCATATTTGTATTCTTCCCATCCTCTGTAGAAACTTAAATTTCCAGTAATTCGTCTTTGAAAGATTGTCCACCCTCCGCCATCAGTGTCTGTGTCGCACATGAC…
>comp386942_c0_seq1
GTTATTTTCAAATCATCTTTAACAGTTTCAATGTGACTTTGAATAAACCTGAAATCCTCTTTGACACTTTGGATGTTTTGTTGACTTGTTGTTAAATCTTTTCTAAAACTTTCTATGTTTTGTTGATTGTTTTTCAAGTCTTCCTTAACACTCATCATACTATTGTTATATGTCCTGAGGTCGTCATTGATGTTACTTATGTTTTGTTCGCTAAATTGTTGGCTGTCCATCCATTTATCCACCTGTCTTTGTAATTCATGCACAACTTTGACCAAATCCTCATGTGTTGGCCTCTGTACACTGACTACTAACTCCTCCTGGAACATATCTCTCTGGCCATTCACGTTGTTGACATACGCTCTGCAACGATATTTCCCAGAGTCTGAAAATTTAGCATTT…
>comp48358_c0_seq1
GTATTTCCTATAATAATAAGTCACTCTATTCCATTTATAGACAATCAATGCTCTTATATCAACAACAATTGTAGACACTACATATCCACTAAAAAAAGAAGGAGGTATCTAGTAATGTAATTGAAATTTGTTCCCGGATCAAATATGTATAGTTTCCTACACTTTCAAAAATAACAAACTTATGTAACCTTTCTAAATTAACTGAAAAATGTGCATGCTATTTAACTTCATATTTTTTTTCCTCAAAACCAATAAAATACATACTTCACGAATTCTAAATTTTCAGAAGTATTTCTTTCTAATAATGTGTTCAGCTAATACAAAAACTAGGCATAAATTTCATATAAATTAGAGAGACTGTTCACAGATGAAATATTTTGTATCTGAGCAGAAAACGTC…
>comp512048_c0_seq1
GGAGAATGTACGACCAACCCTAACTTTATGCTTGATAACTGTAGGAAGGCTTGCGGGTTATGTGCTGAAGTTGCAGGTCTCTCGTTTACAGCTGACGATTACGTCATCAACGAATGTCTGCCACTTCATCTCAAGTGTACTTTAACGGCTGAAGGTGAAAAATTGAGTTCCTCACTGCAGTTCATGTACATCAAACATGATCAAGCAGGAGTTATCGCCACTGTAGCCGATGGTGCAACGATAACCATAAACCCAAATGTCGGTTTAGGTCAAGCAAAAGGCGAGATCTCCGAAAAGTTGGGTTCCTTTATAGAGCTGGCATGGAAAAACCCAACAAGGCAGCAGGCTGGAAGCTACTTGTGCTTGGCCCAGTTCAAGAAAGCAGACGGCAAGGAAGTT…
>comp543947_c0_seq1
CAATTGGCGAATTTTATTTGGGGAACGAATATATTTCTAAGTTAACATCCACAAGAAATTTCGATCTGAGAATTGATTTTAAGTTTAACCACAAGACCTATTTTGTGGAATTCTCGGATTTTAGGATATTGAATGAAACAAACAACTACCAATTAAAGATAGGAAAATATAAAGGAAATGCTAGTGACGACTTCTCGTACCACAATAATATGCAATTTAGTACCTTTGATAGAGATAACGACGTCGATACAAGAAACTGTGCACTACAATTCACAGGTGCATGGTGGTACAAATCTTGCCATAATACTAACCTTAACGGTCAATGGGGAAGTAAGGAATATAGCAAGGGCGCTAACTGGGTAAGCATAACTGGATATGGAGCTAGTGTCTCCTTTGTAG…
>comp55013_c0_seq1
CTTATTTGTTTAGCTACTACGTAAATAAATCAATGTTCTGTGTATAGATGATCAAAAAGTATTCAATGAACAGAAAATAATGATGTGTGTTGTACACTATGTGTAAATATATAAGCCTCTGTTTGGCTTTAGTTTTTATTTTGTCTTTATTTTCGAGCTTTTCTAATCTTGATCTCAGTTCTTGAAGCCGAGTCGTTCAATGTGGTGACTGACATCCAGTTCACTCCCTTGCCGTAGTCCTTGCTGCCCCAGACTCCGTTAAGATTGGAGTCATGGCAAGCGTTGTACCACCAACCGCCTCTATACAGCACTGCGCAGTTGCCTATACTGTAGTTATCCAAATCTTTATCAAAGGTGGAAAACTTATTGTTGTTCTGGTGAGCCAGACTGTCGCCAGCA…
>comp55861_c0_seq1
ATTTTCTCACGTCACCAGGGAGAGGGGGGGAATTTAGCGCTGATTGGCTCAAGATTATAGCAAAAGTAAAAAAGTGTAACCTCAGCACTATTTCGTTTAGCGGCGGCATGCGAATGTATTTATAGCGCGTGTTTACATCGAGGTCAGAAAATGTATAGTCGCCTGTCTCCAGTGATTGTACTTCTGATTGACACACGGGCTCACGATCATAAATCAAAGTGTCGCTGAATGAATCATTGGACAGTTTCCTAGTCGGTAGTATTGAGTCAACAATCTTTAGTGCATCCATCTTGAAAACGCTCGGTAAGATACTTCCATAGAAGCAGCATCCACTTAGACCCCCAAGTACTGGTTTGAAAATACTGTCTTCAACAATGTCACTGTCTACACAATGGAAGC…
>comp572868_c0_seq1 len=655 path=[1:0-654]
CAAAAGATCAAGAGTTCACTTTTCAGGAAGTTCTGAAATCATTAAAGAACGGATCGAGACTGTGACATTGAACTGTACCTACCAGGCTTTAAAACATCAACGAAATGAAACCTCACTTCAGTCTTTGTACATTCTTCATGAGGCCAATGGTGTTATAGCTAATATAAATAAAGGCCAACCCGTTGTCCAAGGAAGTAAATTAAAAAATGCTGAAGGTGAAATTTTCGACAACGAATCAAAAGATTCATATCTTCAAGTCACTTGGAGCAATCTGAAATTTTCAGATTCTGGGAAATATTTCTGTGAAGCTAATGTTTAACATTCCGATGGAAGAGCTGAGAGACTCAGTGAGATGTTGATCCTTACAGTCGTGAGTCCAACTGTGGATGATTTGGTCAA…
>comp64445_c0_seq1
CCGCACAATGACTTATCAACGTCTTGTTGGGTTACTGTTGATGCTAACAGCAACCGAGGCGGCGTTGATTATCGAAGTAAACCCAAAGATGGTGGTTCCTGGTCTAACAAAAAACCTTGTAGTGAACTGTGCACTGACTGACAACCCAGAATCATCTAACGTAGAGTCTCTAGTGCTGTATCGCCTGAATAGCACCAAAGAAGGATTCGATGAACTTCTGGAAAGAAATCTGAACGAGGTCAAAGATCATGAGGTCAATGAAACGTTCAAAATAAACGATTCGGTCGTGGACTTTGGCTCCTATTTCGTGAGTTTCACAGTGACAGACCCTACAACTGAAGACGTGACAGTTTATAAATGTGTTGCTCTTGGCAACGGTGACGTCATCTGGACAACTGA…
>comp64872_c0_seq1 len=2560 path=[56:0-54 2697:55-73 102:74-2493 2522:2494-2526 2700:2527-2559]
GGATACATTCAAATGTTTCCTTAAACATAATATGTCATATTTACTTATTGTGGTATACAAATCACTGGAGCGACGGATCCATTCGATCATTAAGTTATCTTAAGGTTAGTCTACGACTTTGTCTGATCATCATGATTGTTGACTTTAACTGAATCCAGTCCTTCCCTTCTCTATTGTACCAGACCATCCCGACACTGAAAGGTCCATTTAGGTTGCTGACATGGCACTGGCTGTACCACCAACCTCCGCCATTGTATTCGGCGCAGTGGCTGGCGCTGTCGTCGTTGTCCCTGTCCATGGTGCTGAACGCCATGGTGTTGGAGTAACGCAGTGCGTCGGTTGCGTTGCCTTTGTAGCCTGCGACTAGTAAGCGGTAATTGTCGTTCTCGGAGCTGACCT…
>comp64872_c0_seq2 len=2505 path=[2698:0-18 102:19-2438 2522:2439-2471 2700:2472-2504]
TACAAATCACTGGAGCGACGGATCCATTCGATCATTAAGTTATCTTAAGGTTAGTCTACGACTTTGTCTGATCATCATGATTGTTGACTTTAACTGAATCCAGTCCTTCCCTTCTCTATTGTACCAGACCATCCCGACACTGAAAGGTCCATTTAGGTTGCTGACATGGCACTGGCTGTACCACCAACCTCCGCCATTGTATTCGGCGCAGTGGCTGGCGCTGTCGTCGTTGTCCCTGTCCATGGTGCTGAACGCCATGGTGTTGGAGTAACGCAGTGCGTCGGTTGCGTTGCCTTTGTAGCCTGCGACTAGTAAGCGGTAATTGTCGTTCTCGGAGCTGACCTTGAAAGTATCGTATCTGGCTTCCCATATTTCGGAGTTAATATCCTCCATTCTTAT…
>comp71345_c0_seq1
AATTGTGTAAACTGTTGTTCCTTGGTATCCAAATCTTTATTAATTCTGATGATGTTCAGTTTTTGATTATCCAAGTCTTGTTTAATGTTTATGATGTTTTGTTGTTTCGAATCCAAATCTGTATTTATTCTTATAAAGTTTTCTTTATAATTATCCAAATCTTTGTTAATTCTTAGGACATTGTTACTCAAGTCCTTTTGAATGCTTTTTATATTTTGTTTATTGTCTTGTAGAATTTCCCTGTCACCATTAACCTGAATCAATAATTTGTGCATTACGTTTACCAGATCATCCAATGTTGCACGCTTAATCATGATTGTTACCATCTCGTTCAGTCTCTCAGACCTTCCTTCAGCATCAATGACATGAGCTCCACAGAAGTACTTTCCAGAATCTGAG…
>comp87197_c1_seq1
TGCCTGAAACAACTAGTGAACCATCTAATCAAAAACAAGATTTGGAGTTTTCTAACTCTGAGGTTACTTTAACAAAAAATATTTTAGATGTAAATGTAACAGGTACTGAGATACAAATCAATGGCTCGATATCAACTTTTATTTCAAACTTCAGTGACTACATAGTTAACACTACTGAGTCAAGTACACTCAATGAAACAACTCATACATTCACTAACTCTTTAACAGAGTCAAGTACAATGAATGTAACAACCCAACCTTTAAATAACTCATTTACTGAGTCAACAGACTTTAACAGTTTAGGAAACGAAACCCAGAACTTGTTTGATTACAGTCCAAGTGCATTGAACAATTCCAATCAAGATTCTCTACACCAAGTGTCCACTGTTATCAACAATA…
>comp88797_c1_seq10 len=1973 path=[4444:0-70 407:71-540 5098:541-547 884:548-888 4576:889-916 1252:917-1665 108:1666-1691 5260:1692-1747 4404:1748-1763 202:1764-1806 245:1807-1825 5493:1826-1849 5318:1850-1851 5320:1852-1873 2046:1874-1893 2066:1894-1972]
TAACACTGGTGAGGTTTAGGGATACATCCTGGTCAGTCACTGAACTAGTCACACAGAGAAGCTCTTGAAAAAAGGAAAATGTCTGTAGGCAAAACGTGTGTGGCCTTCTTGCTCTGCTGTGCAGTTTTCATCGAGGCAAGTCCGTACTCCACAGACTACACTGAAGCATTAAATGCTAATGACAAGACACAACATAAAGATTGTAGGTCCATAATGAAAGCTGGCTACAACGTGTCCGGAGTTTACAGACTATCACTGAACGGTACCAACTACAATTTACCCTGTGAGTTCAAGGATGGAAATGCATTCACTGTGATACTTCGTCGCTGGAGTAACTCCATATCATTTATACAGAGCTGGGGCGCTTATGAGAGTGGCTTTGGTCACCCTCAGGACAAC…
>comp88797_c1_seq1 len=3618 path=[288:0-117 406:118-118 407:119-588 5098:589-595 884:596-936 4576:937-964 1252:965-1713 108:1714-1739 2177:1740-2113 2551:2114-2114 2552:2115-2828 3266:2829-2847 3285:2848-3388 3826:3389-3399 3837:3400-3452 5471:3453-3492 3930:3493-3617]
GACAGATCTTAGGTAGATTTGTCATTCTGTCATAAAGACACTAGACTATAAAAAAGCGGACGAAGGACTTAACAACAGTCGGCTTTAACTTGATGTCAACATAATCTCTATGCAAACCGAAGGAAAATGTCTGTAGGCAAAACGTGTGTGGCCTTCTTGCTCTGCTGTGCAGTTTTCATCGAGGCAAGTCCGTACTCCACAGACTACACTGAAGCATTAAATGCTAATGACAAGACACAACATAAAGATTGTAGGTCCATAATGAAAGCTGGCTACAACGTGTCCGGAGTTTACAGACTATCACTGAACGGTACCAACTACAATTTACCCTGTGAGTTCAAGGATGGAAATGCATTCACTGTGATACTTCGTCGCTGGAGTAACTCCATATCATTTATA…
>comp88797_c1_seq2 len=3611 path=[4270:0-110 406:111-111 407:112-581 5098:582-588 884:589-929 4576:930-957 1252:958-1706 108:1707-1732 2177:1733-2106 2551:2107-2107 2552:2108-2821 3266:2822-2840 3285:2841-3381 3826:3382-3392 3837:3393-3445 5471:3446-3485 3930:3486-3610]
CTTTAAATAGTTCGCAAGGCTTTAAGTGTTTACCTTGAATACGACATTTCCCTAGATGTCATGTAAAATCAAGTTGACACTGCATTTATTATTATTTTCAATTCAATTGCAGAAGGAAAATGTCTGTAGGCAAAACGTGTGTGGCCTTCTTGCTCTGCTGTGCAGTTTTCATCGAGGCAAGTCCGTACTCCACAGACTACACTGAAGCATTAAATGCTAATGACAAGACACAACATAAAGATTGTAGGTCCATAATGAAAGCTGGCTACAACGTGTCCGGAGTTTACAGACTATCACTGAACGGTACCAACTACAATTTACCCTGTGAGTTCAAGGATGGAAATGCATTCACTGTGATACTTCGTCGCTGGAGTAACTCCATATCATTTATACAGAGCT…
>comp88797_c1_seq3 len=3570 path=[4444:0-70 407:71-540 5098:541-547 884:548-888 4576:889-916 1252:917-1665 108:1666-1691 2177:1692-2065 2551:2066-2066 2552:2067-2780 3266:2781-2799 3285:2800-3340 3826:3341-3351 3837:3352-3404 5471:3405-3444 3930:3445-3569]
TAACACTGGTGAGGTTTAGGGATACATCCTGGTCAGTCACTGAACTAGTCACACAGAGAAGCTCTTGAAAAAAGGAAAATGTCTGTAGGCAAAACGTGTGTGGCCTTCTTGCTCTGCTGTGCAGTTTTCATCGAGGCAAGTCCGTACTCCACAGACTACACTGAAGCATTAAATGCTAATGACAAGACACAACATAAAGATTGTAGGTCCATAATGAAAGCTGGCTACAACGTGTCCGGAGTTTACAGACTATCACTGAACGGTACCAACTACAATTTACCCTGTGAGTTCAAGGATGGAAATGCATTCACTGTGATACTTCGTCGCTGGAGTAACTCCATATCATTTATACAGAGCTGGGGCGCTTATGAGAGTGGCTTTGGTCACCCTCAGGACAAC…
>comp88797_c1_seq4 len=2064 path=[288:0-117 406:118-118 407:119-588 5098:589-595 884:596-936 4576:937-964 1252:965-1713 108:1714-1739 5260:1740-1795 4404:1796-1811 202:1812-1854 245:1855-1873 5493:1874-1897 5495:1898-1916 5494:1917-1940 5318:1941-1942 5320:1943-1964 2046:1965-1984 2066:1985-2063]
GACAGATCTTAGGTAGATTTGTCATTCTGTCATAAAGACACTAGACTATAAAAAAGCGGACGAAGGACTTAACAACAGTCGGCTTTAACTTGATGTCAACATAATCTCTATGCAAACCGAAGGAAAATGTCTGTAGGCAAAACGTGTGTGGCCTTCTTGCTCTGCTGTGCAGTTTTCATCGAGGCAAGTCCGTACTCCACAGACTACACTGAAGCATTAAATGCTAATGACAAGACACAACATAAAGATTGTAGGTCCATAATGAAAGCTGGCTACAACGTGTCCGGAGTTTACAGACTATCACTGAACGGTACCAACTACAATTTACCCTGTGAGTTCAAGGATGGAAATGCATTCACTGTGATACTTCGTCGCTGGAGTAACTCCATATCATTTATA…
>comp88797_c1_seq5 len=2057 path=[4270:0-110 406:111-111 407:112-581 5098:582-588 884:589-929 4576:930-957 1252:958-1706 108:1707-1732 5260:1733-1788 4404:1789-1804 202:1805-1847 245:1848-1866 5493:1867-1890 5495:1891-1909 5494:1910-1933 5318:1934-1935 5320:1936-1957 2046:1958-1977 2066:1978-2056]
CTTTAAATAGTTCGCAAGGCTTTAAGTGTTTACCTTGAATACGACATTTCCCTAGATGTCATGTAAAATCAAGTTGACACTGCATTTATTATTATTTTCAATTCAATTGCAGAAGGAAAATGTCTGTAGGCAAAACGTGTGTGGCCTTCTTGCTCTGCTGTGCAGTTTTCATCGAGGCAAGTCCGTACTCCACAGACTACACTGAAGCATTAAATGCTAATGACAAGACACAACATAAAGATTGTAGGTCCATAATGAAAGCTGGCTACAACGTGTCCGGAGTTTACAGACTATCACTGAACGGTACCAACTACAATTTACCCTGTGAGTTCAAGGATGGAAATGCATTCACTGTGATACTTCGTCGCTGGAGTAACTCCATATCATTTATACAGAGCT…
>comp88797_c1_seq6 len=2021 path=[288:0-117 406:118-118 407:119-588 5098:589-595 884:596-936 4576:937-964 1252:965-1713 108:1714-1739 5260:1740-1795 4404:1796-1811 202:1812-1854 245:1855-1873 5493:1874-1897 5318:1898-1899 5320:1900-1921 2046:1922-1941 2066:1942-2020]
GACAGATCTTAGGTAGATTTGTCATTCTGTCATAAAGACACTAGACTATAAAAAAGCGGACGAAGGACTTAACAACAGTCGGCTTTAACTTGATGTCAACATAATCTCTATGCAAACCGAAGGAAAATGTCTGTAGGCAAAACGTGTGTGGCCTTCTTGCTCTGCTGTGCAGTTTTCATCGAGGCAAGTCCGTACTCCACAGACTACACTGAAGCATTAAATGCTAATGACAAGACACAACATAAAGATTGTAGGTCCATAATGAAAGCTGGCTACAACGTGTCCGGAGTTTACAGACTATCACTGAACGGTACCAACTACAATTTACCCTGTGAGTTCAAGGATGGAAATGCATTCACTGTGATACTTCGTCGCTGGAGTAACTCCATATCATTTATA…
>comp88797_c1_seq7 len=2016 path=[4444:0-70 407:71-540 5098:541-547 884:548-888 4576:889-916 1252:917-1665 108:1666-1691 5260:1692-1747 4404:1748-1763 202:1764-1806 245:1807-1825 5493:1826-1849 5495:1850-1868 5494:1869-1892 5318:1893-1894 5320:1895-1916 2046:1917-1936 2066:1937-2015]
TAACACTGGTGAGGTTTAGGGATACATCCTGGTCAGTCACTGAACTAGTCACACAGAGAAGCTCTTGAAAAAAGGAAAATGTCTGTAGGCAAAACGTGTGTGGCCTTCTTGCTCTGCTGTGCAGTTTTCATCGAGGCAAGTCCGTACTCCACAGACTACACTGAAGCATTAAATGCTAATGACAAGACACAACATAAAGATTGTAGGTCCATAATGAAAGCTGGCTACAACGTGTCCGGAGTTTACAGACTATCACTGAACGGTACCAACTACAATTTACCCTGTGAGTTCAAGGATGGAAATGCATTCACTGTGATACTTCGTCGCTGGAGTAACTCCATATCATTTATACAGAGCTGGGGCGCTTATGAGAGTGGCTTTGGTCACCCTCAGGACAAC…
>comp88797_c1_seq8 len=2014 path=[4270:0-110 406:111-111 407:112-581 5098:582-588 884:589-929 4576:930-957 1252:958-1706 108:1707-1732 5260:1733-1788 4404:1789-1804 202:1805-1847 245:1848-1866 5493:1867-1890 5318:1891-1892 5320:1893-1914 2046:1915-1934 2066:1935-2013]
CTTTAAATAGTTCGCAAGGCTTTAAGTGTTTACCTTGAATACGACATTTCCCTAGATGTCATGTAAAATCAAGTTGACACTGCATTTATTATTATTTTCAATTCAATTGCAGAAGGAAAATGTCTGTAGGCAAAACGTGTGTGGCCTTCTTGCTCTGCTGTGCAGTTTTCATCGAGGCAAGTCCGTACTCCACAGACTACACTGAAGCATTAAATGCTAATGACAAGACACAACATAAAGATTGTAGGTCCATAATGAAAGCTGGCTACAACGTGTCCGGAGTTTACAGACTATCACTGAACGGTACCAACTACAATTTACCCTGTGAGTTCAAGGATGGAAATGCATTCACTGTGATACTTCGTCGCTGGAGTAACTCCATATCATTTATACAGAGCT…
>comp91310_c0_seq1
ATTATTACAGAACAAATTGAGCCATTGACATTAAAATGTTTATTTAAGGTACCAAATCAAGATCCAAAAGAAATTTCCACACTCCAGTCTCTGTTCATACTTCATGAGACCAATGGTGTCATTGCTTACGTAAACAAAGGTCAACCCGTTGTTATAATCACCAGAGGAGTTCCTTCAAAAAATGTCAAAGGTAAAATCTATGTCAACGAACCGGAAGACTCCTACCTTCAAGTCACGTGGAGCAACCTCAAATTCTCAGACTCTGGAAAATATTTTTGTGAAGCCCATGTCAAATATTCAGGTGGAAGAACTGACAAGCTGACTGAAATGTTAACTATCACAGTCAAAAGTCCAACAATTGATGAGTTGGTGAAAGTGCTACAGAAAGTCGTCACCCAA…
>comp91310_c1_seq1 len=1387 path=[1215:0-53 1269:54-109 1325:110-147 1363:148-277 1493:278-296 1512:297-300 1516:301-431 7184:432-436 1652:437-437 1653:438-491 1707:492-565 1781:566-580 1796:581-607 7308:608-609 1825:610-652 7332:653-653 505:654-715 567:716-725 577:726-742 7373:743-809 7404:810-852 704:853-853 705:854-880 7451:881-884 7455:885-899 751:900-902 754:903-935 787:936-1161 1013:1162-13…
AAATGACTCTGCTTCAACACTTTCTTCTATTTGTTTCTTTATTTTTATTATCCTCCTCAGAACTTGTCATTGATGTCCAACCAAACGTCATATCAGCGGAGATAACTGCACAACTTGTGATCAACTGTTCTATAACCAACAACCAAGTTCAACATCTGGATGTTATCAGATCTCTAACTCTTTCTCGTTATAATGAAACTTTGAAAGAGTTTTTGGATCTTCTAACTTTAGAAGCTAAAACTTTAAATCTCTCACAGCTAGTCCAACTACATCATGCAAAAATCAGTTTCGGAAATCTGTATATTAGTTTAACTTTACACAATCCAACTCAGTTTGATGCCAAAGTTTACAGATGTAAGGTTGAAGGAGATAAAACAAATGCAGCCAACTCATCTATAG…
>comp91310_c1_seq2 len=1353 path=[1215:0-53 1269:54-109 1325:110-147 1363:148-277 1493:278-296 1512:297-300 1516:301-431 7184:432-436 1652:437-437 1653:438-491 1707:492-565 1781:566-580 1796:581-607 7308:608-609 1825:610-652 7332:653-653 505:654-715 567:716-725 577:726-742 7373:743-809 7404:810-852 704:853-853 705:854-880 2949:881-1190 3259:1191-1214 3283:1215-1279 6845:1280-1305 3374:1306-1352]
AAATGACTCTGCTTCAACACTTTCTTCTATTTGTTTCTTTATTTTTATTATCCTCCTCAGAACTTGTCATTGATGTCCAACCAAACGTCATATCAGCGGAGATAACTGCACAACTTGTGATCAACTGTTCTATAACCAACAACCAAGTTCAACATCTGGATGTTATCAGATCTCTAACTCTTTCTCGTTATAATGAAACTTTGAAAGAGTTTTTGGATCTTCTAACTTTAGAAGCTAAAACTTTAAATCTCTCACAGCTAGTCCAACTACATCATGCAAAAATCAGTTTCGGAAATCTGTATATTAGTTTAACTTTACACAATCCAACTCAGTTTGATGCCAAAGTTTACAGATGTAAGGTTGAAGGAGATAAAACAAATGCAGCCAACTCATCTATAG…
>comp91310_c1_seq3 len=1237 path=[1:0-42 44:43-106 108:107-502 7332:503-503 505:504-565 567:566-575 577:576-592 7373:593-659 7404:660-702 704:703-703 705:704-730 7451:731-734 7455:735-749 751:750-752 754:753-785 787:786-1011 1013:1012-1236]
CTGACATAGAGAAGGAAAATATACTAGAAAATAAACAGAATATATATCACATTAAAGAAGATATCAATAGTAAACAACAAAATATTCTAAGCATAAAAGATGGATTAGACACTAACAGTCAAAACATTAAAAGCATTACAGATGATTTGAATGCTAACAAACAAAACATTGCACGCCATAATGATGAATTGAATACTCTCCGACAAATAGTTAACAGTCTAAAAGATGACTTAAGAATTAACAAACAAAGTCTACAAAACATTACAGCTGAAGTAAATACTAATAAAGAAAATATAAATCAGTTGAAAGAGAACTTGGAATCAAACAAACAGAATATACAAAACATTACACAAGAAGTCAATACTAACAGACACAGCATAATAAACTTAGACAAAAATT…
>comp91310_c1_seq4 len=1203 path=[1:0-42 44:43-106 108:107-502 7332:503-503 505:504-565 567:566-575 577:576-592 7373:593-659 7404:660-702 704:703-703 705:704-730 2949:731-1040 3259:1041-1064 3283:1065-1129 6845:1130-1155 3374:1156-1202]
CTGACATAGAGAAGGAAAATATACTAGAAAATAAACAGAATATATATCACATTAAAGAAGATATCAATAGTAAACAACAAAATATTCTAAGCATAAAAGATGGATTAGACACTAACAGTCAAAACATTAAAAGCATTACAGATGATTTGAATGCTAACAAACAAAACATTGCACGCCATAATGATGAATTGAATACTCTCCGACAAATAGTTAACAGTCTAAAAGATGACTTAAGAATTAACAAACAAAGTCTACAAAACATTACAGCTGAAGTAAATACTAATAAAGAAAATATAAATCAGTTGAAAGAGAACTTGGAATCAAACAAACAGAATATACAAAACATTACACAAGAAGTCAATACTAACAGACACAGCATAATAAACTTAGACAAAAATT…
>comp91310_c1_seq5 len=1039 path=[2412:0-27 2356:28-56 7258:57-61 7263:62-83 3854:84-377 577:378-394 7373:395-461 7404:462-504 704:505-505 705:506-532 7451:533-536 7455:537-551 751:552-554 754:555-587 787:588-813 1013:814-1038]
ACAAAGATTTGAACGCTACAGAACACAGTATTATAAGAATTGACAAAGATTTGAATGCTACAGAACACAGTATTATACGAATTACTAAAGATTTAGACTCTAAACAACAAACTATTTTCAGCATACAACAAGACTGTAAGAGCACTAAAAAAGACTTCAATGAGTATAAACAAAATATGAGCATCTTCAAAGAAACTCAGGAGACAGTCTTTTTAAATGTGTCATCTTCATTGACAGAAGTCAAACAAGAAGTGGAGAAAGTTTCCCTAGAATTGTCAGATGGCGCACTAAGCACCACAGGTTATAAACACACAGCGTCTTGTCGTCAAGTCAGAAGTATTGACTCCCGCGTGATTGTGCTGTTAGCTTCCGAATTACAGGTCATGTGTGACACCAAGA…
>comp91310_c1_seq6 len=1005 path=[2412:0-27 2356:28-56 7258:57-61 7263:62-83 3854:84-377 577:378-394 7373:395-461 7404:462-504 704:505-505 705:506-532 2949:533-842 3259:843-866 3283:867-931 6845:932-957 3374:958-1004]
ACAAAGATTTGAACGCTACAGAACACAGTATTATAAGAATTGACAAAGATTTGAATGCTACAGAACACAGTATTATACGAATTACTAAAGATTTAGACTCTAAACAACAAACTATTTTCAGCATACAACAAGACTGTAAGAGCACTAAAAAAGACTTCAATGAGTATAAACAAAATATGAGCATCTTCAAAGAAACTCAGGAGACAGTCTTTTTAAATGTGTCATCTTCATTGACAGAAGTCAAACAAGAAGTGGAGAAAGTTTCCCTAGAATTGTCAGATGGCGCACTAAGCACCACAGGTTATAAACACACAGCGTCTTGTCGTCAAGTCAGAAGTATTGACTCCCGCGTGATTGTGCTGTTAGCTTCCGAATTACAGGTCATGTGTGACACCAAGA…
>comp91310_c1_seq7 len=1000 path=[1215:0-53 1269:54-109 1325:110-147 1363:148-277 1493:278-296 1512:297-300 1516:301-431 7184:432-436 1652:437-437 1653:438-491 1707:492-565 1781:566-580 1796:581-607 7308:608-609 1825:610-652 7332:653-653 7333:654-655 6029:656-771 2675:772-999]
AAATGACTCTGCTTCAACACTTTCTTCTATTTGTTTCTTTATTTTTATTATCCTCCTCAGAACTTGTCATTGATGTCCAACCAAACGTCATATCAGCGGAGATAACTGCACAACTTGTGATCAACTGTTCTATAACCAACAACCAAGTTCAACATCTGGATGTTATCAGATCTCTAACTCTTTCTCGTTATAATGAAACTTTGAAAGAGTTTTTGGATCTTCTAACTTTAGAAGCTAAAACTTTAAATCTCTCACAGCTAGTCCAACTACATCATGCAAAAATCAGTTTCGGAAATCTGTATATTAGTTTAACTTTACACAATCCAACTCAGTTTGATGCCAAAGTTTACAGATGTAAGGTTGAAGGAGATAAAACAAATGCAGCCAACTCATCTATAG…
>comp91310_c1_seq8 len=947 path=[4148:0-302 7373:303-369 7404:370-412 704:413-413 705:414-440 7451:441-444 7455:445-459 751:460-462 754:463-495 787:496-721 1013:722-946]
ATTACAATGCTTAAAAAAGACATTGGTACTAATGCAGGAAATATTACAATCTTGAGAGAAGATATAAATGAGAATATTACTAAGCTTAAAGAAGATTTAGATACAAACAAACAATTACAAATTAATTTGCAAGAGAATCTCAGAATGGAGGTGGCAAATATTTCAACGGATCTAACAGAGCTGAGGAACCAAATGGATGAAGTTAAAAAAAATATTTTTCTTACTTCCTGTCTTGACGTGCAAAGTTTTGAAGCCCGTGCCATTGTGATGCTGTCATCGGGGTTAAAGGTCATGTGTGACACTAAGACAGACGGCGGTGGATGGATCATCTTTCAGAGAAGAATCAACGGAAAAGTAGATTTCTATAGAGGCTGGAAGGAGTATCGTGACGGCTTTGGA…
>comp91310_c1_seq9 len=946 path=[4148:0-302 7373:303-369 7404:370-412 704:413-413 705:414-440 7451:441-444 7455:445-459 751:460-462 754:463-495 787:496-721 5314:722-831 5424:832-888 7461:889-945]
ATTACAATGCTTAAAAAAGACATTGGTACTAATGCAGGAAATATTACAATCTTGAGAGAAGATATAAATGAGAATATTACTAAGCTTAAAGAAGATTTAGATACAAACAAACAATTACAAATTAATTTGCAAGAGAATCTCAGAATGGAGGTGGCAAATATTTCAACGGATCTAACAGAGCTGAGGAACCAAATGGATGAAGTTAAAAAAAATATTTTTCTTACTTCCTGTCTTGACGTGCAAAGTTTTGAAGCCCGTGCCATTGTGATGCTGTCATCGGGGTTAAAGGTCATGTGTGACACTAAGACAGACGGCGGTGGATGGATCATCTTTCAGAGAAGAATCAACGGAAAAGTAGATTTCTATAGAGGCTGGAAGGAGTATCGTGACGGCTTTGGA…
>comp91310_c1_seq10 len=913 path=[4148:0-302 7373:303-369 7404:370-412 704:413-413 705:414-440 2949:441-750 3259:751-774 3283:775-839 6845:840-865 3374:866-912]
ATTACAATGCTTAAAAAAGACATTGGTACTAATGCAGGAAATATTACAATCTTGAGAGAAGATATAAATGAGAATATTACTAAGCTTAAAGAAGATTTAGATACAAACAAACAATTACAAATTAATTTGCAAGAGAATCTCAGAATGGAGGTGGCAAATATTTCAACGGATCTAACAGAGCTGAGGAACCAAATGGATGAAGTTAAAAAAAATATTTTTCTTACTTCCTGTCTTGACGTGCAAAGTTTTGAAGCCCGTGCCATTGTGATGCTGTCATCGGGGTTAAAGGTCATGTGTGACACTAAGACAGACGGCGGTGGATGGATCATCTTTCAGAGAAGAATCAACGGAAAAGTAGATTTCTATAGAGGCTGGAAGGAGTATCGTGACGGCTTTGGA…
>comp91310_c1_seq11 len=695 path=[1215:0-53 1269:54-109 1325:110-147 1363:148-277 1493:278-296 1512:297-300 1516:301-431 7184:432-436 1652:437-437 1653:438-491 1707:492-565 1781:566-580 1796:581-607 7308:608-609 1825:610-652 7332:653-653 7333:654-655 6560:656-694]
AAATGACTCTGCTTCAACACTTTCTTCTATTTGTTTCTTTATTTTTATTATCCTCCTCAGAACTTGTCATTGATGTCCAACCAAACGTCATATCAGCGGAGATAACTGCACAACTTGTGATCAACTGTTCTATAACCAACAACCAAGTTCAACATCTGGATGTTATCAGATCTCTAACTCTTTCTCGTTATAATGAAACTTTGAAAGAGTTTTTGGATCTTCTAACTTTAGAAGCTAAAACTTTAAATCTCTCACAGCTAGTCCAACTACATCATGCAAAAATCAGTTTCGGAAATCTGTATATTAGTTTAACTTTACACAATCCAACTCAGTTTGATGCCAAAGTTTACAGATGTAAGGTTGAAGGAGATAAAACAAATGCAGCCAACTCATCTATAG…
>comp91310_c1_seq12 len=544 path=[1868:0-99 1968:100-487 2356:488-516 7258:517-521 7263:522-543]
CTCTCTGGCACAAAATTACAAGATTCATATCTTCGTGTCACATGGAAAGATTTGAAATCCTCAGATTCTGGAAAGTACTTCTGTGGAGCTCATGTCATTGATGCTGAAGGAAGGTCTGAGAGACTGAACGAGATGGTAACAATCATGATTAAGCGTGCAACATTGGATGATCTGGTAAACGTAATGCACAAATTATTGATTCAGGTTAATGGTGACAGGGAAATTCTACAAGACAATAAACAAAATATAAAAAGCATTCAAAAGGACTTGAGTAACAATGTCCTAAGAATTAACAAAGATTTGGATAATTATAAAGAAAACTTTATAAGAATAAATACAGATTTGGATTCGAAACAACAAAACATCATAAACATTAAACAAGACTTGGATAATCAAAAA…
>comp91320_c0_seq1
AAAAAACAACCTACTTCTATATGTAAAGTTTGTACTCAGTTCTCTACGGCATTCAGATAAGAAACAACGCCATAAGGACTGGCGTACACTTTATAGCCGTAATAGAACAATCATGGATTTCTTGAAGATAGTAGTCATCTTTTTGCTCACAGCTTGCCTCTACGTCTCAGCTGAAAAAGTCACAGCCGAGATTGCTGCACTCCCACAGAAGATTCGTATTGGTTTAACCACGGACTTTAGTATTCGATGTCTGGCCATTCCCAACCAACATGACACAGGTTTATCCAAAATCTTAACTCTCTCCATCAAGAAAGTTCAAAATGACGTCCCCGTTACACTGGCGGTGGTAACCCCACTCTCAGCTGCCAATGTTATGCCCGAGGCTAGAGCCGCAAAGGC…
>comp91807_c1_seq1
TGTTGCCAGTTTGGATTTCTGTTTTCTTTTCGATGTTGTTCAAGGCGATGCTATAGTCATCACTGGAAGCTACATAGACAGTTTTCGAAAAAGTTACAGATTGATTGAGTACATTCATCCCCAACACTTCACATTTGTAAAGTCCAGCGTTTTTAGGTTCTGGCAATGTCCAGCTGATGCTCAGACGCAAATTATTGGTGTTGTTGGTGAAGGTAACAAAGGATGTTAAATCTTTATTGTCTAAGTCTATTTCCTCATCACGATTTTTAGCGATGACAATTTCTTTGTAAATGGGTGCGTCCGTCTTGGCTGAGTAGAGCAAAGTTAGAGATGTAAGATAAACCCATTCGCCATAGTCTTTCCCATTAATAGAACACTTTAAACTGAAACTTTGTGTGT…
>comp91875_c0_seq1
TCTCTTGAATTTTTTATGCTAAATATTTTATTATTGACATTTCAAATATAAACTTAAGCATTTTCTTACATTGAAATGTGCTTGTTTTTATACTCTAACCGGAGATGGGAAGGGCCTGAACTTCATCTCCGTAGCCTGCATAGAGTGAGTTGGGTGATTGTAGATCTCGTACCAGAACATGGAAGCCTCTCCTGAAGCGAGCCCCCACAGGCCGTTAATATTGACGAAGCCACAGCCTTCGTGGAACCACCAACCAGCGAGACGCAGACTTGAAGGGCACCCAAGGGAGTGATCGTTGTCGTAGGTGGAGAACTTGGCGCCAGAGTTCTCGGACAGACCCTTGCCTCCGTCGCTGTATCCATCAGCGATCAGGGTGTAGCCGTCTCCTGGACCTACTCG…
>comp93359_c1_seq1 len=5072 path=[1:0-1518 1520:1519-1531 1533:1532-1803 1805:1804-1828 1830:1829-1975 1977:1976-1993 1995:1994-2041 2043:2042-2096 2098:2097-3224 3226:3225-3328 3330:3329-5071]
CTTGTCTACATCTCTTTTCTTCGCCATATTGCGGTGGCAGACGCATCGCCTCTGCAGTAAGTCCAATCATGTCTGCCGCCAAAAAGAAAAACAAGAGTGAGGCAGCCAATGATCAGCTGACAAGGATTGCTATTGTCAGCAATGATAAATGCAAACCAAAGAGATGTAGACAAGAGTGCAAGAAATTTTGTCCTGTTGTTAGAATGGGCAAATTGTGCATTGAAGTTGCACCAACAGATAAAATAGCTTTCATCTCTGAGGAATTGTGCATTGGCTGTGGTATCTGTTCTAAGAAATGTCCATTTGAAGCAATCACAATCATCAATCTTCCTAGCAACTTGGAGCGAGATACAACACATCGTTATAGTGCTAACTCCTTCAAACTACACAGATTACCTA…
>comp93359_c1_seq2 len=3874 path=[6514:0-967 7482:968-986 7501:987-1691 8206:1692-1692 8207:1693-2075 5334:2076-2101 5559:2102-2130 3330:2131-3873]
AGAAATCTCAGGGCGGCCTAACTAACGAGTTACACACAGGCCTAGATCTAGTTGTAGGCCTAGTGTGTTACTTTCATCAATGAAATAGGTTTTGGGCTGTACTCTCTTTTGACACAATAGTCTCTCCACCCTTTTGCTACGACCTTGAGTGACTAGCCTTCAACAAAACAAAAAAAGACAAAAGGCGACACTTTATCTGACTATGCCCATGTCAAGGTTATCCCAACAACGCTGACCACATGGGAGAATAATACTAGGTCCTGATAGTGGGACTCTGTATAGATACCACTGGAGTAAGGAGCACGAGAGATAGCTAGCTTGCTGCTTAGTTTGCTTACAACTGCACCAGACAGCAAGGACTTCGGAGAGTTTGGAAATATATACTTCTAGAAAGGATCG…
>comp93359_c1_seq3 len=2696 path=[5633:0-108 5742:109-158 5792:159-160 5794:161-190 5824:191-198 5832:199-384 13607:385-390 6022:391-570 6202:571-592 6224:593-848 3226:849-952 3330:953-2695]
ATAAAATATATTTAAATTCTCTTTTGTTCAAGTTTTGTGAAATATACAACATATAAAATGTGCCGTTTACATATAAAAATACGCAACCATAAAATAAAAAAGTACTCAAATATTGCAGTGTTTACAGTAATCATACATACATTTTTTTTAAATGTCAAAGTTATGTATTTCAGTGCAGACCAATAAAGACATCAAATCTAAGAAACAGTTTACAGTAATAATGCTCACATCTTTATATTTGACTAAACTACCTTACAAAAACAATGCTTTGATTGTGCCAAATAATTTTTAGATAGAAAACATTAAAATCTGAAGATTTAGTTGTTACAAGACTATTGTGGAGCGACTTATTTATTTTTAAGATCAGCAATTATATATATGAAAACAACTGTTTTTTGA…
>comp93359_c1_seq4 len=2348 path=[12413:0-493 5278:494-549 5334:550-575 5559:576-604 3330:605-2347]
AAACAAGAAAAAAAAAACAAAAATAAAAACTCCAGTTCATATCTACAGAGCTTCTAATACTGGACAAACAAATCTGATACAAATGGCAATTTAGTACAAGTTCTCAAGCTAATAAAACAACTGTTTTTAAAAAAATAAAATAAAATATTTAACGAAATAACCCAAATTAGTAATTCTAGTAAGTACATATTTTTCTTGAAAGCTATCTTTTTTTTGACCCACACCTATGTCTCCATGCTTAGCATCATTCAGTTAATCATGTTTGTAAGACTGAGGGGCAAGGGTCGCCTATGAATGCCTATGAACTACCGGTACTTTAACAGTACAGTGTTCTTAAATTACTACACTGTTGACTAAAAACTTGTACTTGCATTATTAATAGCATTCCTAGAATGATTC…
>comp93873_c0_seq1 len=4643 path=[1:0-367 369:368-474 476:475-475 477:476-3264 3266:3265-3403 3405:3404-4528 4530:4529-4554 5567:4555-4642]
CTGTACGTGAGGTCTAACGCGGCGATTCGAAACCTTGGGAGTCAGTACTGAGTTTATATCGCGTACATCGCGCGCACATACACGCGAGAGAGAGAGAGAGAAAAATTGTTGAGCCTGGAGTCTGGCACTTTTCTCTGATATTGTTTAATTTCATGTTCTCTTTGATTCTGGTGATTATTATAAAGTACACTCAATGTACATCTATAGAAATAAAGGGGGAAAAAGTGAAGTTTGTTCCGCAAGAGGAGTTCAGTAAAGTTTTGTGAAGTTCTATGTTCTACTCATTCTTTCGGGAATTGGATTTTTGTTGTTTTCGTCTGCTGAAGAACCTGTTTGTTTTGGATGTACCTGTTTTCAGAAGGTCACAGATTTCACAGATTAGAATCTGATTGTGATGAC…
>comp93873_c0_seq2 len=4400 path=[5655:0-124 369:125-231 476:232-232 477:233-3021 3266:3022-3160 3405:3161-4285 4530:4286-4311 5567:4312-4399]
TGACAATGATAATCGACTGACCTGGTCGTCCATTGGTTTAGTGTTGTGTGGAAAACTGAAATGGATAATTGTAAAGCAAGCGCCTACAATTAGTGTTGATGGACGCCTATCATTATAACAAATGTATTTCACAGATTAGAATCTGATTGTGATGACCAATTTCAAATAGACGACTATAGAAGGGGAGATAAGTTTTGAATTTTCTTCCTTAATTATTGTTTTGCCATTGCCCTTTTTTTTTTGGATATATTTTTTTCCTGGTATTAAGTGTTTCTTCGTATGGATTTATGAACCTAAATAATTCTGTTGGATTACTGCCCTTGGATTTAACAGTGAATTTCGTTGGATTACTTAGTGTGAAAAACGTGTTCTATAACTGAGACCAACAGAACACCGGCT…
>comp98288_c0_seq10 len=1436 path=[7535:0-84 13203:85-166 7702:167-190 7726:191-363 7899:364-781 12698:782-782 5461:783-817 5496:818-841 5520:842-974 5653:975-998 5677:999-1003 5682:1004-1070 5749:1071-1134 12814:1135-1138 5817:1139-1157 13022:1158-1166 5845:1167-1287 5966:1288-1319 13270:1320-1341 6020:1342-1379 6058:1380-1435]
GTTCACATCTTTATTTAAGTTTATTATGCTTTGTCTGTTAGTATTCACTTCTTGTGTAATGTTTTGTATCTTCTGTTTGTTTGATTTCAAGTCCTCTTTCAACTGATTTATATTTTGTTTATTAGTATTTACTTCATCTGTAATGCTTTGTAGACTTTGTTTGTTGGTTCTTAAGTCATCTTTTAGACTGTCTACAATTTGTCTGAGAGTATTCAATTCTTCATTATGGCTTGCAATGCTTTGTTTGTTAACATTCAAATCATCTGTCTGGATTTTAATGTTTCGTCTGCTAGTTTCTAGGTCGTCTTTAATGATGTTAATATTTTGACTATTAGTGTCCAATCCATCTTTTATGCTTTTGATATTTTGACTGTTAGTGTCTAATCCATCTTTTATGCT…
>comp98288_c0_seq13 len=1185 path=[7702:0-23 11053:24-112 7899:113-530 12698:531-531 5461:532-566 5496:567-590 5520:591-723 5653:724-747 5677:748-752 5682:753-819 5749:820-883 12814:884-887 5817:888-906 13022:907-915 5845:916-1036 5966:1037-1068 13270:1069-1090 6020:1091-1128 6058:1129-1184]
TTCTTAAGTCATCTTTTAGACTGTTAACTATTTGTCGGAGAGTATTCAATTCATCATTATGGCGTGCAATGTTTTGTTTGTTAGCATTCAAATCATCTGTAATGCTTTTAATGTTTTGACTGTTAGTGTCTAATCCATCTTTTATGCTTAGAATATTTTGTTGTTTACTATTGATATCTTCTTTAATGTGATATATATTCTGTTTATTTTCTAGTATATTTTCCTTCTCTATGTCAGCCTGTCTTAATAGTTTCGGTATTACTTTGACCAAATCATCAAATGTTGGATTTAAAACAGTAATTGCTAACACCTCATTCAACCGTTCAGATCTTCCATCAGGTCCCACGACATAAGCTCCACAAAAATAGTTCCCAGACATTGAGGATTTTAAATAGCTCC…
>comp98288_c0_seq14 len=1099 path=[2258:0-23 2282:24-109 2368:110-386 6646:387-803 7063:804-820 13022:821-829 5845:830-950 5966:951-982 13270:983-1004 6020:1005-1042 6058:1043-1098]
TAAAATTTATAAATTAGATCTATATTAATATAGACTTATCTAATTAAATCTAGATCTATATATTTTTAGAATCTAGATAATTTATCTAGTCTAGAGAGAGAGAGAGATAACTGACTATGGAATTACCTATCACTCGAGTTTGTATTGTGAGTGATCCAAGTAAATGTCCAGCTAATCACACTGTGATTACTAGAACATATGAAAGCTCAGAGGATGCAGATTTATGGAGAGAGAAAGGATTTTTTGGTAAAAGGTCAATGCGTTATTTGTGTATTGAAAGACAGGCACCATCACCAACTCAAGATGTTTTGGTGGATGTAGCAACAATCAATGAAAAAGACAGTGTTCCAGCAGGGTTTACTGTTCTAGAATTCACTGTTGATACAAGTGAGTAATATT…
>comp98288_c0_seq15 len=975 path=[4676:0-210 4887:211-252 4929:253-288 4965:289-401 5078:402-460 12493:461-474 5151:475-478 5155:479-485 5162:486-534 12530:535-537 5214:538-556 5233:557-560 7104:561-584 5261:585-591 5268:592-625 7103:626-626 12579:627-627 12580:628-631 12584:632-642 12595:643-643 5320:644-645 5322:646-659 5336:660-683 12618:684-711 12643:712-718 12650:719-721 5398:722-783 12698:7…
CATGTTGCTATTGACTTTCTATCTTTAAAGAAGATTAAAAAAATGTGGTTTATTAACAGTAAAATATAGCAATTGAAACATATGTCTTTCAAAACAATGTCAATACTTTTATATTTCTTATTTCTTCTTTGTTTATATCATTTTTGATCTTAATTAAAATAGTTGTTCTCACTTTCTCTTATTTTCATCTCGCTAAAAGAAACACTGTTAGTCCATGCAGTTAATTGAAACCAGTTCATTCCCTTGTAACTTAATGTACTTCCCCATTGACCATTTAGATTAGAACGATAACAACTTCTATACCACCAGGCACCTGAACAAAAGTCTGCACAGTTTAAGTCACCGTGCTCATCGTTATCTCTATCAAAAGTAGTAAAGTTAGTGTTGTTATGATATAAT…
>comp98288_c0_seq16 len=916 path=[4676:0-210 4887:211-252 4929:253-288 4965:289-401 5078:402-460 12493:461-474 5151:475-478 5155:479-485 5162:486-534 12530:535-537 5214:538-556 5233:557-560 7104:561-584 5261:585-591 5268:592-625 7103:626-626 12579:627-627 12580:628-631 9438:632-915]
CATGTTGCTATTGACTTTCTATCTTTAAAGAAGATTAAAAAAATGTGGTTTATTAACAGTAAAATATAGCAATTGAAACATATGTCTTTCAAAACAATGTCAATACTTTTATATTTCTTATTTCTTCTTTGTTTATATCATTTTTGATCTTAATTAAAATAGTTGTTCTCACTTTCTCTTATTTTCATCTCGCTAAAAGAAACACTGTTAGTCCATGCAGTTAATTGAAACCAGTTCATTCCCTTGTAACTTAATGTACTTCCCCATTGACCATTTAGATTAGAACGATAACAACTTCTATACCACCAGGCACCTGAACAAAAGTCTGCACAGTTTAAGTCACCGTGCTCATCGTTATCTCTATCAAAAGTAGTAAAGTTAGTGTTGTTATGATATAAT…
>comp98288_c0_seq17 len=882 path=[4676:0-210 4887:211-252 4929:253-288 4965:289-401 5078:402-460 12493:461-474 5151:475-478 5155:479-485 5162:486-534 12530:535-537 5214:538-556 5233:557-560 7104:561-584 5261:585-591 5268:592-625 7103:626-626 12579:627-627 12580:628-631 12584:632-642 12595:643-643 5320:644-645 5322:646-659 5336:660-683 12618:684-711 9980:712-881]
CATGTTGCTATTGACTTTCTATCTTTAAAGAAGATTAAAAAAATGTGGTTTATTAACAGTAAAATATAGCAATTGAAACATATGTCTTTCAAAACAATGTCAATACTTTTATATTTCTTATTTCTTCTTTGTTTATATCATTTTTGATCTTAATTAAAATAGTTGTTCTCACTTTCTCTTATTTTCATCTCGCTAAAAGAAACACTGTTAGTCCATGCAGTTAATTGAAACCAGTTCATTCCCTTGTAACTTAATGTACTTCCCCATTGACCATTTAGATTAGAACGATAACAACTTCTATACCACCAGGCACCTGAACAAAAGTCTGCACAGTTTAAGTCACCGTGCTCATCGTTATCTCTATCAAAAGTAGTAAAGTTAGTGTTGTTATGATATAAT…
>comp98288_c0_seq18 len=842 path=[7535:0-84 13203:85-166 7702:167-190 7726:191-363 7899:364-781 12698:782-782 5461:783-817 11880:818-841]
GTTCACATCTTTATTTAAGTTTATTATGCTTTGTCTGTTAGTATTCACTTCTTGTGTAATGTTTTGTATCTTCTGTTTGTTTGATTTCAAGTCCTCTTTCAACTGATTTATATTTTGTTTATTAGTATTTACTTCATCTGTAATGCTTTGTAGACTTTGTTTGTTGGTTCTTAAGTCATCTTTTAGACTGTCTACAATTTGTCTGAGAGTATTCAATTCTTCATTATGGCTTGCAATGCTTTGTTTGTTAACATTCAAATCATCTGTCTGGATTTTAATGTTTCGTCTGCTAGTTTCTAGGTCGTCTTTAATGATGTTAATATTTTGACTATTAGTGTCCAATCCATCTTTTATGCTTTTGATATTTTGACTGTTAGTGTCTAATCCATCTTTTATGCT…
>comp98288_c0_seq19 len=675 path=[8341:0-526 5966:527-558 13270:559-580 6020:581-618 6058:619-674]
CATTGGTCTCATGAAGTATGAACAGAGACTGGAGTGTGGAAATTTCTTTTGGATCTTGATTTGGTACCTTAAATAAACATTTTAATGTCAATGGCTCAATTTGTTCTGTAATAATTTCAGAGCTTCCAGAGAATTGAATTTTTGAACTTGGACTGGAGTCTGAGCGATCATCTTTCTTTAAACAGCATTGACAGACATTCTCGTCTTTCTTCAAACGTCGAATCTCTTCAATCAAAGCGGTCGAGTTTCTTTCATACTCTACCTCCTTATAAGCGAACAAGGAAACATTTGCTACATTGGCGTTGTCTCCAGTGACAGTACATCTGTACACTTTAGCATCAAGCTGAGTTGGATTAAGTAGAGTTAAAGTTATAAACAGACTGCCGAAACTGAGTTGTA…
>comp98288_c0_seq20 len=591 path=[7702:0-23 11053:24-112 7899:113-530 12698:531-531 5461:532-566 11880:567-590]
TTCTTAAGTCATCTTTTAGACTGTTAACTATTTGTCGGAGAGTATTCAATTCATCATTATGGCGTGCAATGTTTTGTTTGTTAGCATTCAAATCATCTGTAATGCTTTTAATGTTTTGACTGTTAGTGTCTAATCCATCTTTTATGCTTAGAATATTTTGTTGTTTACTATTGATATCTTCTTTAATGTGATATATATTCTGTTTATTTTCTAGTATATTTTCCTTCTCTATGTCAGCCTGTCTTAATAGTTTCGGTATTACTTTGACCAAATCATCAAATGTTGGATTTAAAACAGTAATTGCTAACACCTCATTCAACCGTTCAGATCTTCCATCAGGTCCCACGACATAAGCTCCACAAAAATAGTTCCCAGACATTGAGGATTTTAAATAGCTCC…
>comp98288_c0_seq21 len=571 path=[8913:0-318 9232:319-322 9236:323-501 5233:502-505 5237:506-529 5261:530-536 5268:537-570]
AAAAAAAAAAAAAAACAACCACAATGGAGCATTGTATTAACTTATTCCGTAGAAGTCTTCCTTGTTTACGAAAATGTCAGTTTGATTGAGGTAAGGATTAGTTGATTATCTAGTCTAATTCTCGCAATTTCATCTCAGAGAAGACAACGCTATCATGAAGTCCAGTCACCCCGTCCCAGTTAACTCCCTTGCCATAGGCATCATTTCCCCAATCCCCGTTCAAATTAGACATATGGCACGCATTGTACCACCAGGCTCCAGAGTAACTCACCGCACAATTTTCTCCGCTGGCGTTATCGTTGTCTCTATCATACGTGCTGAATGACATGTTTTTTTGATAAGCTAAACTATCGCCAGCATTTCCCGAATAGTCCCCAATCTGTAGTTTATAAAATTCCT…
>comp98288_c0_seq22 len=530 path=[8913:0-318 9232:319-322 9236:323-501 5233:502-505 7104:506-529]
AAAAAAAAAAAAAAACAACCACAATGGAGCATTGTATTAACTTATTCCGTAGAAGTCTTCCTTGTTTACGAAAATGTCAGTTTGATTGAGGTAAGGATTAGTTGATTATCTAGTCTAATTCTCGCAATTTCATCTCAGAGAAGACAACGCTATCATGAAGTCCAGTCACCCCGTCCCAGTTAACTCCCTTGCCATAGGCATCATTTCCCCAATCCCCGTTCAAATTAGACATATGGCACGCATTGTACCACCAGGCTCCAGAGTAACTCACCGCACAATTTTCTCCGCTGGCGTTATCGTTGTCTCTATCATACGTGCTGAATGACATGTTTTTTTGATAAGCTAAACTATCGCCAGCATTTCCCGAATAGTCCCCAATCTGTAGTTTATAAAATTCCT…
>comp98288_c0_seq9
CATGTTGCTATTGACTTTCTATCTTTAAAGAAGATTAAAAAAATGTGGTTTATTAACAGTAAAATATAGCAATTGAAACATATGTCTTTCAAAACAATGTCAATACTTTTATATTTCTTATTTCTTCTTTGTTTATATCATTTTTGATCTTAATTAAAATAGTTGTTCTCACTTTCTCTTATTTTCATCTCGCTAAAAGAAACACTGTTAGTCCATGCAGTTAATTGAAACCAGTTCATTCCCTTGTAACTTAATGTACTTCCCCATTGACCATTTAGATTAGAACGATAACAACTTCTATACCACCAGGCACCTGAACAAAAGTCTGCACAGTTTAAGTCACCGTGCTCATCGTTATCTCTATCAAAAGTAGTAAAGTTAGTGTTGTTATGATATAAT…
>comp99755_c0_seq89
ATTATGGGCAGGAGTTTCAAAACGAGGCTTCATTATGCAATCTGGGCAGATGTATCATGGGGCTGATTAGAAGCGCTTAACAGGCAGCATAGGCCTCTTGGGCCGCACTTTGAGCATCACTGTCGTATCCTAACTACAATATCTTCTTTGATCTCTTTCAAGATCATAGTTTCCAGACTTAGGTCACATAACTACTGCCCCAAGAGACTAGAGCTACATTTAACTAAGACTTGTTCTCCATAATTAAAAAGTAAATCAGCTCATTTCTGGCACGAAGCTTTTCACAGATTTAGGCTACGGGTTGAGTTAAATCCCTTTAACACAGTGCATTGATACTAAGAATTGACCAGGAAAAAAGTCGGAGCTGTGTATCTTAGGTTTTCTAAGACCGTGTATAGC…
>comp99755_c0_seq91
ATTATGGGCAGGAGTTTCAAAACGAGGCTTCATTATGCAATCTGGGCAGATGTATCATGGGGCTGATTAGAAGCGCTTAACAGGCAGCATAGGCCTCTTGGGCCGCACTTTGAGCATCACTGTCGTATCCTAACTACAATATCTTCTTTGATCTCTTTCAAGATCATAGTTTCCAGACTTAGGTCACATAACTACTGCCCCAAGAGACTAGAGCTACATTTAACTAAGACTTGTTCTCCATAATTAAAAAGTAAATCAGCTCATTTCTGGCACGAAGCTTTTCACAGATTTAGGCTACGGGTTGAGTTAAATCCCTTTAACACAGTGCATTGATACTAAGAATTGACCAGGAAAAAAGTCGGAGCTGTGTATCTTAGGTTTTCTAAGACCGTGTATAGC…
>comp99755_c0_seq92
ATTATGGGCAGGAGTTTCAAAACGAGGCTTCATTATGCAATCTGGGCAGATGTATCATGGGGCTGATTAGAAGCGCTTAACAGGCAGCATAGGCCTCTTGGGCCGCACTTTGAGCATCACTGTCGTATCCTAACTACAATATCTTCTTTGATCTCTTTCAAGATCATAGTTTCCAGACTTAGGTCACATAACTACTGCCCCAAGAGACTAGAGCTACATTTAACTAAGACTTGTTCTCCATAATTAAAAAGTAAATCAGCTCATTTCTGGCACGAAGCTTTTCACAGATTTAGGCTACGGGTTGAGTTAAATCCCTTTAACACAGTGCATTGATACTAAGAATTGACCAGGAAAAAAGTCGGAGCTGTGTATCTTAGGTTTTCTAAGACCGTGTATAGC…
>comp101553_c0_seq1 len=1258 path=[1:0-1257]
TAAACTGTGAATTCTAATGCGAGTGACAGTTTATTAATGAGATGAAAGACTACTTAATGTTTAGAGAACAGAGTGTTTGCAAGACAGTTTCAGAAACGCCAGAAGTCTACGCGACCACTATGGGGCTAAGAAAGGTGTTTGCGATAGCACTGGCTATTAATGTGCTGCATTTCTGCCAAGCAGCTCATGTACTGACGGCCACACCAACAGCTGTAGGTGTTGGTCTTACCAGGCAACTCGAAGTCAAATGTACCTTCACTCGAGACTCCGGCTCCATCATTAACTCACTTCTGTCTCTACACATCGCTCATTCGGCAAATGTGGATAACCCATCCTTCAGCTTATTGGCTTCCATAAACTCCAACGACAACAAAGTGACCGGAGTTATCCTCAACACTG…
>comp101638_c0_seq1 len=1176 path=[1:0-1175]
CATTCTCAAAATATTTATTGTTTACTATCAAAGTTGGCTTCAAATATAGTTTGGTGTTTATTTCTTCTCTATGTCTACATAAAACATGTCCAAGTTATTAGTGTAGTAAAGCTCAGAATAAATAGATCTACCTAAATTTCTGTTCGTTGTTGCCTAATTTGGTATTTCGCAAAGGAAACCCCAGTCCTGGTTCGGGTACAGAATGCAGTCGCTCATGTAAAAGTCGCCATCTCTCCAGAAACATAAGTTGTTGGCCCCACGACCTCCGTCCGGCTGTCCAGTTCTGAAATAAAGGTAGGGCGCGGTTCTGTTGCTGTAGGGGTACACCCAGCGACCCTCATTCTCCTCGTCGTTCGCACCAATGAAAATCTCATAGTAGTTTCTCTCTTTCTGGTTTTT…
>comp124613_c0_seq1 len=1000 path=[1:0-999]
ATCTACTTTCATTTGCCTTTATTTCTCCACAAAACAGGGAATCTCACAAACATATTTTAACAAGGTGTTACATATTATGTCATTTAGTGTTTGAGACCCCATAATGTAGTACTGTACACAGTTCTCATAGCCTGGATAATTTGGTTCACCAGAGGAAAAAATATCTTTCCAGTAACTAGTATTTGGAAATAAGGCACCATCAGACCATCTGTAGAGTTTTTCGTTGACTCTGTAGGTAAGTCCTATCCAGTATTTCTCTTTGAATCTTTGCAAGATATAAAGTTTCTCTATTTGCTTGACAGTGTAAAGTATCGCACCTTTAGATATACAGGCTTTGGAGGCGTTGTCGTAATTTGTAGTATAGTTTGAGAACCAGACGCAAGCATTGACCAGGCCATA…
>comp198370_c0_seq1 len=1268 path=[1:0-1267]
GTACACTTTTGTTTTCTTGATCTGAAACTGAAATCAGCACTATGATAACGATTCCTTGTGTTTTCCTGTGTGTATTGTATGTGGCTGTGTCGTGGGCAGCTACTATCGATATCAAGCCCAATGTTATCACAGTTCCTGTAACAAGAAATCTGGAGATCGTCTGCTCATTGAAACGTGTGAATACGCCAGAGTTGTCAGCCCTGTTTTCCTTGACCTTGTTGCACTCCAACGCTATGGACGAACCAAAGTTCACTTCCCTAGCGTCCGTCAACACGTTGGATAACAAAATCAGCACATTCTCGTTGGACGAATCAGCCACTGTGGCTGGACTCATCAACAACAGCGGAGAGTCTTTTCTTCGACTCACATGGAAAAATCCAATGTCTGAGAAATCTGGCC…
>comp21090_c0_seq1 len=1321 path=[1:0-1320]
TTCCGATCTTTATATTTTACTTCTTTCTTATTTTTTAAAGTACATACATGATTCTTCACATTATCATCATCATCATTTTCCTTTATAACCCGGTATGAAATACTTTAAAACTGTTCACATTTAGTTGCCATGTTGTTTAATTAAAAATGTTACATTTTTGTTTAACTTGGCAACTCAACTCGAAATGATTGTGCAACAAATTTACACGTCTGTACTAGACTCTGGCATTTCACACAGATAGCTGTACACATAGCCATCGTTTGGTTTGTTGTTAAAATAGACACAACGAGCGTCCGCCATGTACCAGTTGCCCCCTTTCCAAAAGCATTGACAGTTAGCGATACGACCACTGTTTGGCTCGGTAGTCGCCCAGTTAAAAACCTTGAGTGGGGCCTTGTT…
>comp50421_c0_seq1 len=1017 path=[1:0-326 1068:327-345 347:346-346 348:347-1016]
ATAGAAGTGGCAAAATATGTTGATAGCAGCTGGGGCTGCGTAGTCACGTGAAATACTGAACTCTTCGGACTCTTATTATTACAATAACTCATACCTTCATGGAACCTAGACACGAATCTTGAAAACGGTTCTAATGATTTTTCTAGGAATTGACAGTAGTTAAACATCTTTGGGAAAAGAATTGCTAGCTAGTTGACTACACTGGGGGAACTCTTAGTTTGACCGTTATAATTCTTCAACGTAAAAAAATACATTCAAATTTGGCAAGAGAACGAGAAAATATTTCTCTTGAAATAAATATAGGCTTATGTCTTCTGGTATTTTTGCATGTATCGAAGCTTCAAACAAAATTTCTCAATATGAAAAATGTTCTCACAAGAGTCTCGACTCTCTGAATCT…
>comp50421_c0_seq2 len=742 path=[1015:0-51 1068:52-70 347:71-71 348:72-741]
TGTACATTCAGTTTAAAATGGAGGTTTTCACAATCCTTGCTTGCTGTCTGTTATGTATCGAAGCTTCAAACAAAATTTCTCAATATGAAAAATGTTCTCACAAGAGTCTCGACTCTCTGAATCTAACACTCGAATCAGAAAGTCTATTTCAGTGTGCAAGACAATGTTCGAGTATTGATTTGATTTGTAAGACCTTCTCATACAGCTCTGCTACCAACGAGTGTAGTCTTGGAACTTGTGTAACTAGTAAGCCTACTAATGACACAAATGACAACAGTGTAGACATTTACGTGTCATCGAATGTACCAAAATGTGATGAAGTGGATGAATTCACTGTCATGTCTTATGGCCTGGTCAATGCTTGCGTCTGGTTCTCAAACTATACTACAAATTACGACA…
>comp73973_c0_seq1 len=749 path=[1:0-206 208:207-371 373:372-454 456:455-524 526:525-656 658:657-678 959:679-683 779:684-748]
GTAGGAGCTAGGTTTGGAGTAAGAGTGGGTCGAGTCGTCTATCCATTAAAACCAACAACGCAACTTTTCATAAAGTAGAACAAGGCAACGCTCTCATTCAATATTCAACAAGCATATTCCAAGCTTCAAGTCTTCTAGACTGCGCCAGAAAATGTCAACAACAGAGCTGTGCCTGCTTCTCATATAACATTCAGTCATGCTCCATTGGCAAATGTAACTCAACCAACACGACCTTAGGTCTAAGTCCAGAGATTTATGTTTCATGTTTTAGCAGTGACGGATTTACTTTCATCACTTTTGGTTCTGTTATCGCATGCGTGTGGGTGTCAACTAACATAACAGATTACATCACTGCCAGAGATGACTGCAGAAGCAAGGATGCTTATCTGTATACTGTCA…
>comp83423_c0_seq1 len=1088 path=[42:0-239 1289:240-247 282:248-491 526:492-515 550:516-527 562:528-802 837:803-809 844:810-852 887:853-1046 12:1047-1052 1452:1053-1087]
GAAAGCGATGGGAGAACAACATAATATAATGGACAGGCCTGCCATTGTCTTGCTTGGTGCTTCAACGGTCCAACAAATTAAGGGATAGGTTAAGAATTTTGTATAGCCCATCTATCACGCTAAAGCATGCACTTATTCTGTTCTGGTCAATCTGTGGTGGAGGGGGGCCTCTGAGAGGATTCTATGCTACCTTTAGACGCTAGGCAAACCAAGCTGGATTTAAAATCAAGCCCTCTTGATAGGTAATAAGGCGCGGTCAACCTGTTGTCCACTTCTCATCTACATCAATGCACTCAAGATTTTGTGGGGGTGTTGTCAATCGGACAAGAACTGACCAGCATAAGCGTACTAGACTGTGCCATCAACTGCTTGAAAAATCAAACTTTTTGTAAAGGTTTC…
>comp83423_c0_seq2 len=876 path=[42:0-239 1289:240-247 282:248-491 526:492-515 550:516-527 562:528-802 837:803-809 844:810-852 1408:853-875]
GAAAGCGATGGGAGAACAACATAATATAATGGACAGGCCTGCCATTGTCTTGCTTGGTGCTTCAACGGTCCAACAAATTAAGGGATAGGTTAAGAATTTTGTATAGCCCATCTATCACGCTAAAGCATGCACTTATTCTGTTCTGGTCAATCTGTGGTGGAGGGGGGCCTCTGAGAGGATTCTATGCTACCTTTAGACGCTAGGCAAACCAAGCTGGATTTAAAATCAAGCCCTCTTGATAGGTAATAAGGCGCGGTCAACCTGTTGTCCACTTCTCATCTACATCAATGCACTCAAGATTTTGTGGGGGTGTTGTCAATCGGACAAGAACTGACCAGCATAAGCGTACTAGACTGTGCCATCAACTGCTTGAAAAATCAAACTTTTTGTAAAGGTTTC…
>comp83965_c0_seq1 len=869 path=[1414:0-17 89:18-350 422:351-433 505:434-437 509:438-794 1293:795-803 867:804-848 912:849-868]
CACATTACTTCCTGGCAAACGCACACTATTTCTTTTTGTATCTACACATCACTACCAAGTAGAAATTTTATCTGTTTCAGAGCCTCATTCTTCCTCCACTTAAAAACAATCACAAAGTTGAGTTTTAAATTAACAAAGAAAACAAGTTTTTTCACATACATAGTCTCGTACCTCGGAACAAATAATATCGTTCAGGGCCAAGTTGATATTCCTATATTCAACGCAATCTTCATTGTTATTAGAATCATTAGGTTCCCCTGAGATAAATATTTGATGAAGAAGCTCACTCTCTAGGACTGTCTGGTCGTCACGCCAAACAAAAGTCCCTTCTGTCCCCAAGTCATCAAGGCCAATGTAAACAGACGTGTTGCAGTTCTTCTTTAAAATGTTCATTTTCTC…
>comp91807_c0_seq1 len=2070 path=[867:0-62 930:63-66 934:67-98 966:99-122 4420:123-125 3720:126-194 4447:195-211 4464:212-218 1085:219-424 1291:425-1160 2027:1161-1322 2189:1323-1395 3982:1396-1396 2262:1397-1651 2517:1652-1908 2774:1909-2069]
CAAGGACAGGATAACATAGGGCAGGAGGCGGAAATACCCATAGTCAATCAAGTAGTGTGACACCTCACAGGAAGTGATTTTGATTGGTTGAAGAAAATAATTTCATTGGTTAAGCCAAGTGTCAAAAACAATGTGAAAAAGGTCGCCATCTAGAACCTTGAGTCGAAATGTAAACTTTGTAGAGATAGGACGTACTTTAGTTTTGAGTTAGAATTTGTAGAGAACAGTCTTGTATTTGTATTAAATCTAGTAGTAAAACTGAATATTTTATTATTGAACTTTGAAACAAAGTTATAATCTGATACAGTTCTATTTCTGTACATAGTGAATCCAAGTTTTGAATTAAAGTTCTGTTTTTGAATTGAAAAGGATCTTCGTTTATTGAATCTCTAAGATAGT…
>comp91807_c0_seq2 len=1979 path=[3194:0-122 3317:123-146 3552:147-196 2960:197-333 1291:334-1069 2027:1070-1231 2189:1232-1304 3982:1305-1305 2262:1306-1560 2517:1561-1817 2774:1818-1978]
AAAAGAAAATCTTAATCGACCACCAGCGGACTATGGTTATGCTTGCGAAGAGAAGGTCAGTCGTGTCGAGATTTTCATAGATATATGACATATTTTAATTTTGAGTTAAAATTTGTACAAACAAGTCTTGTATTTTATTAGATCTAGTAGTAATCAGAATGTTTTTTATTATTGAGCTTTGAATGAAGTTATTCATGTGATACAGTTTTATTTCTGTACATACTATATATATTCTTGTGCTTCCAAGTTTCGAATTAAAGTTCTGTTTATGAATTAAAAGGATCTTCATTTATTGAGTCTCGAAGATAGCATTTAGATCTAGAGATACATCTACAGAATCCTCGGCATCACAGTTACAAGACATCAGAATTTCGGCAAAGATCATCAACGAATTCAACT…
>comp92999_c0_seq1 len=2407 path=[1:0-666 7940:667-667 668:668-1028 1029:1029-1030 1031:1031-1547 1548:1548-1632 8964:1633-1644 8976:1645-1656 8988:1657-1661 8993:1662-1668 1669:1669-1671 9052:1672-1693 7757:1694-1694 7029:1695-1715 6337:1716-1846 1870:1847-1924 1948:1925-1948 6468:1949-1966 6486:1967-1988 6508:1989-2033 2056:2034-2083 2106:2084-2084 2107:2085-2406]
AACTGGCAACATCGACAAGGAAACGGAAATCCAAACTGGCAACAACTTTCTGGCTGAGATAAAAAAGCAGAAAAAGATGCAAACATATTTTTATAATATAAATCTCCGAGCTTTGTTCAATATTTTAGATAATCTCGCATTAGAAATAAAAAACACAGAAAATAGGGTCATCAAAAATCAGGCCATAAATAGCAGGAAAATAACTGATTTGTACAATGAAATGAAACTCAGTTTACTTCATCTTAAGTTGGACGTATCCATGCAGTCATTAAGAATCCACAATAATGTCACACACTTTGGCGAAATGTTGGAAAGGGCTAAAGATTTCTCTAAAACACAGTTTTTAAATCTAACAGATCAGGTACACAATTTATCTGAACAATATATTGGTCTATTAAA…
>comp92999_c0_seq2 len=2087 path=[1:0-666 7940:667-667 668:668-1028 1029:1029-1030 1031:1031-1547 1548:1548-1632 8964:1633-1644 8976:1645-1656 5679:1657-1759 5782:1760-1766 8472:1767-1778 6680:1779-1779 6681:1780-2073 4226:2074-2086]
AACTGGCAACATCGACAAGGAAACGGAAATCCAAACTGGCAACAACTTTCTGGCTGAGATAAAAAAGCAGAAAAAGATGCAAACATATTTTTATAATATAAATCTCCGAGCTTTGTTCAATATTTTAGATAATCTCGCATTAGAAATAAAAAACACAGAAAATAGGGTCATCAAAAATCAGGCCATAAATAGCAGGAAAATAACTGATTTGTACAATGAAATGAAACTCAGTTTACTTCATCTTAAGTTGGACGTATCCATGCAGTCATTAAGAATCCACAATAATGTCACACACTTTGGCGAAATGTTGGAAAGGGCTAAAGATTTCTCTAAAACACAGTTTTTAAATCTAACAGATCAGGTACACAATTTATCTGAACAATATATTGGTCTATTAAA…
>comp92999_c0_seq3 len=2033 path=[1:0-666 7940:667-667 668:668-1028 1029:1029-1030 1031:1031-1547 1548:1548-1632 8964:1633-1644 8976:1645-1656 8988:1657-1661 8993:1662-1668 1669:1669-1671 9052:1672-1693 7757:1694-1694 7029:1695-1715 6337:1716-1846 1870:1847-1924 1948:1925-1948 1972:1949-1965 1989:1966-1978 2002:1979-1982 2006:1983-2032]
AACTGGCAACATCGACAAGGAAACGGAAATCCAAACTGGCAACAACTTTCTGGCTGAGATAAAAAAGCAGAAAAAGATGCAAACATATTTTTATAATATAAATCTCCGAGCTTTGTTCAATATTTTAGATAATCTCGCATTAGAAATAAAAAACACAGAAAATAGGGTCATCAAAAATCAGGCCATAAATAGCAGGAAAATAACTGATTTGTACAATGAAATGAAACTCAGTTTACTTCATCTTAAGTTGGACGTATCCATGCAGTCATTAAGAATCCACAATAATGTCACACACTTTGGCGAAATGTTGGAAAGGGCTAAAGATTTCTCTAAAACACAGTTTTTAAATCTAACAGATCAGGTACACAATTTATCTGAACAATATATTGGTCTATTAAA…
>comp92999_c0_seq4 len=1806 path=[1:0-666 7940:667-667 668:668-1028 1029:1029-1030 1031:1031-1547 1548:1548-1632 8964:1633-1644 3046:1645-1655 9037:1656-1659 9041:1660-1669 3071:1670-1745 3147:1746-1760 9100:1761-1770 9110:1771-1780 9120:1781-1781 7964:1782-1795 6674:1796-1797 3199:1798-1805]
AACTGGCAACATCGACAAGGAAACGGAAATCCAAACTGGCAACAACTTTCTGGCTGAGATAAAAAAGCAGAAAAAGATGCAAACATATTTTTATAATATAAATCTCCGAGCTTTGTTCAATATTTTAGATAATCTCGCATTAGAAATAAAAAACACAGAAAATAGGGTCATCAAAAATCAGGCCATAAATAGCAGGAAAATAACTGATTTGTACAATGAAATGAAACTCAGTTTACTTCATCTTAAGTTGGACGTATCCATGCAGTCATTAAGAATCCACAATAATGTCACACACTTTGGCGAAATGTTGGAAAGGGCTAAAGATTTCTCTAAAACACAGTTTTTAAATCTAACAGATCAGGTACACAATTTATCTGAACAATATATTGGTCTATTAAA…
>comp93987_c0_seq1 len=1544 path=[1758:0-209 1968:210-249 2008:250-407 2166:408-419 2178:420-720 2479:721-1029 2788:1030-1543]
AATAATAATTATTATAATAATAAAAATAAAGAAATACTTGAAATATTTCAGCTTCCCAATGATATATATTCTATTTAGTTAACGCTGTTCGTATTATACAGTATGTTCAGCGCTTGTAAATCACTTCTTGTTGGGTACTTCACAAACAAATTTGGTCGGAGACTTGGGGTTTTGGCATGGTTGGTCGGTCATCTTCCATTCAGCATTTTTTCTCATTACTAGGCAGTTTTTGCTGGTGTCTTTAGACGGGGAATCAGACGACCAAACAATATATGGCAGGTTCTTGGGAGAGAACCGAGTTCTCCATTGCCCTTCAACTTCTTCGTCTGTGCCACCGATGAGAACACCCTCTGTGACGTCACTGGGTAGCGTGGACTCTTCTCCCAAAAGACCGAAAAC…
>comp93987_c2_seq1 len=1780 path=[1:0-933 935:934-934 936:935-1112 1114:1113-1124 1126:1125-1282 1284:1283-1322 1324:1323-1779]
CTAGTATCTGGCTGGTAACATTCCCTGTTTGAACGCACTCACTCTGACACAATTAACCTACTGGTGCTTCGGACTATCTTATTTTTTAATTGTAATTTTACATTGGATACACTTTCAAGAGTAGAAAGCATCGACCTATGAAGAATGCGTTCCAATTATTTGTGTTTAATTGTGTGCATTGTCTGTTTTAGTACAGACTTGGAAGCTACAACAACCACTACCATAGTGAAAATGTCATCCACTACAACCACGACAACATCTGACCAACAACCGTCCTTAGGCTCCGACTCTCTGACCTGCTCGTCTGCTGGCTCCGCGGGAGATTCACAGCTACCCTCTCAGCCTGTCACGCATACGAAACAAAACGAGTTAATGCAGATCAACGCAGACCCCGTGGTC…

## Sheet: AdditionalZahoor
Accession of EST		Sequence best matched		Length (bp)				Best hit
CK149390.1		comp95652_c0_seq2		1052				uncharacterized protein LOC106061295 [Biomphalaria glabrata]	7e-32
CK656646.1		comp100220_c2_seq1		1870				uncharacterized protein LOC106068777 [Biomphalaria glabrata]	3e-66
CK656890.1		comp99748_c0_seq38		1160				-	-
CK656893.1		comp97449_c1_seq1		1372				conserved hypothetical protein [Magnetospirillum gryphiswaldense MSR-1]	2e-27
CK988968.1		comp94557_c0_seq1		922				LOW QUALITY PROTEIN: acetyl-CoA carboxylase-like [Biomphalaria glabrata]	0.077
CK989160.1		comp312879_c0_seq1		814				PREDICTED: gastric intrinsic factor-like isoform X1 [Biomphalaria glabrata]	1e-79
CK989407.1		comp98603_c0_seq6		3690				PREDICTED: protein NRDE2 homolog [Biomphalaria glabrata]	0
CN013302.1		comp88966_c0_seq3		803				uncharacterized protein LOC106075958 isoform X1 [Biomphalaria glabrata]	3e-82
CO870321.1		comp96077_c0_seq8		617				uncharacterized protein LOC106061295 [Biomphalaria glabrata]	9e-20
CO870356.1		comp100220_c2_seq2		1695		*		uncharacterized protein LOC106051195 [Biomphalaria glabrata]	2e-136
CV042579.1		comp58705_c0_seq1		1887				uncharacterized protein LOC106051655 [Biomphalaria glabrata]	0
CV548292.1		comp88127_c0_seq6		519				-	-
DW473910.1		comp50659_c1_seq2		1114				serine/arginine-rich splicing factor 7-like [Biomphalaria glabrata]	2e-64
DW473937.1		comp77216_c0_seq1		776				-	-
DW474665.1		comp74746_c0_seq1		639				-	-
DY523254.1		comp100220_c2_seq2		1695		*		uncharacterized protein LOC106051195 [Biomphalaria glabrata]	2e-136
DY523255.1		comp100220_c2_seq2		1695		*		uncharacterized protein LOC106051195 [Biomphalaria glabrata]	2e-136
EW996791.1		comp95433_c5_seq5		1488				uncharacterized protein LOC106066199 [Biomphalaria glabrata]	0.004
EW996998.1		comp100220_c2_seq2		1695		*		uncharacterized protein LOC106051195 [Biomphalaria glabrata]	2e-136
EW997485.1		comp100220_c2_seq2		1695		*		uncharacterized protein LOC106051195 [Biomphalaria glabrata]	2e-136
		* = Part of the same contig in our assembly						- denotes no matches in nr database
